# Supplementary material for: A dual functional inhibitory molecule to combat GyrA-ParC and associated mutants in fluoroquinolone-resistant Shigella flexneri causing shigellosis: an ML guided and quantum simulation-based in silico approach
Source: Front Bioinform. 2026 Jun 10;6:1765216. doi: 10.3389/fbinf.2026.1765216 (PMC13291547; doi:10.3389/fbinf.2026.1765216)
Supplement: Supplementary file 1 [file Table3.xlsx]

## Sheet: GyrA_WT & MT Backbone dynamics
	GyrA_WT		GyrA_S83L_D87N_MT
SeqCode	sequence	backbone	backbone	sequence
1	M	0.761	0.761	M
2	S	0.765	0.765	S
3	D	0.78	0.78	D
4	L	0.781	0.781	L
5	A	0.796	0.796	A
6	R	0.807	0.807	R
7	E	0.815	0.815	E
8	I	0.824	0.824	I
9	T	0.83	0.83	T
10	P	0.814	0.814	P
11	V	0.806	0.806	V
12	N	0.806	0.806	N
13	I	0.816	0.816	I
14	E	0.828	0.828	E
15	E	0.832	0.832	E
16	E	0.829	0.829	E
17	L	0.82	0.82	L
18	K	0.81	0.81	K
19	S	0.814	0.814	S
20	S	0.814	0.814	S
21	Y	0.829	0.829	Y
22	L	0.851	0.851	L
23	D	0.877	0.877	D
24	Y	0.867	0.867	Y
25	A	0.864	0.864	A
26	M	0.864	0.864	M
27	S	0.86	0.86	S
28	V	0.862	0.862	V
29	I	0.863	0.863	I
30	V	0.85	0.85	V
31	G	0.831	0.831	G
32	R	0.819	0.819	R
33	A	0.803	0.803	A
34	L	0.808	0.808	L
35	P	0.808	0.808	P
36	D	0.816	0.816	D
37	V	0.817	0.817	V
38	R	0.809	0.809	R
39	D	0.78	0.78	D
40	G	0.759	0.759	G
41	L	0.762	0.762	L
42	K	0.795	0.795	K
43	P	0.822	0.822	P
44	V	0.871	0.871	V
45	H	0.908	0.908	H
46	R	0.928	0.928	R
47	R	0.926	0.926	R
48	V	0.935	0.935	V
49	L	0.943	0.943	L
50	Y	0.938	0.938	Y
51	A	0.917	0.917	A
52	M	0.903	0.903	M
53	N	0.883	0.883	N
54	V	0.838	0.838	V
55	L	0.812	0.812	L
56	G	0.803	0.803	G
57	N	0.805	0.805	N
58	D	0.828	0.826	D
59	W	0.847	0.847	W
60	N	0.859	0.86	N
61	K	0.867	0.868	K
62	A	0.864	0.867	A
63	Y	0.857	0.86	Y
64	K	0.854	0.856	K
65	K	0.847	0.85	K
66	S	0.831	0.835	S
67	A	0.823	0.826	A
68	R	0.818	0.823	R
69	V	0.812	0.819	V
70	V	0.803	0.81	V
71	G	0.81	0.819	G
72	D	0.812	0.822	D
73	V	0.786	0.798	V
74	I	0.747	0.764	I
75	G	0.723	0.746	G
76	K	0.719	0.748	K
77	Y	0.723	0.758	Y
78	H	0.735	0.778	H
79	P	0.72	0.773	P
80	H	0.736	0.797	H
81	G	0.731	0.799	G
82	D	0.754	0.827	D
83	S	0.762	0.84	L
84	A	0.791	0.867	A
85	V	0.834	0.889	V
86	Y	0.894	0.921	Y
87	D	0.933	0.94	N
88	T	0.936	0.945	T
89	I	0.926	0.941	I
90	V	0.915	0.935	V
91	R	0.9	0.918	R
92	M	0.886	0.9	M
93	A	0.879	0.892	A
94	Q	0.89	0.903	Q
95	P	0.895	0.907	P
96	F	0.897	0.909	F
97	S	0.901	0.912	S
98	L	0.906	0.917	L
99	R	0.905	0.915	R
100	Y	0.902	0.908	Y
101	M	0.879	0.883	M
102	L	0.861	0.865	L
103	V	0.844	0.849	V
104	D	0.812	0.816	D
105	G	0.761	0.764	G
106	Q	0.725	0.727	Q
107	G	0.699	0.703	G
108	N	0.702	0.706	N
109	F	0.711	0.711	F
110	G	0.719	0.72	G
111	S	0.728	0.73	S
112	I	0.735	0.739	I
113	D	0.763	0.763	D
114	G	0.756	0.756	G
115	D	0.758	0.758	D
116	S	0.739	0.739	S
117	A	0.752	0.752	A
118	A	0.762	0.762	A
119	A	0.783	0.783	A
120	M	0.823	0.823	M
121	R	0.861	0.861	R
122	Y	0.889	0.889	Y
123	T	0.906	0.906	T
124	E	0.923	0.923	E
125	I	0.915	0.915	I
126	R	0.902	0.902	R
127	L	0.89	0.89	L
128	A	0.869	0.869	A
129	K	0.862	0.862	K
130	I	0.863	0.863	I
131	A	0.865	0.865	A
132	H	0.867	0.867	H
133	E	0.853	0.853	E
134	L	0.836	0.836	L
135	M	0.826	0.826	M
136	A	0.821	0.821	A
137	D	0.815	0.815	D
138	L	0.801	0.801	L
139	E	0.805	0.805	E
140	K	0.804	0.804	K
141	E	0.816	0.816	E
142	T	0.839	0.839	T
143	V	0.858	0.858	V
144	D	0.871	0.871	D
145	F	0.863	0.863	F
146	V	0.844	0.844	V
147	D	0.826	0.826	D
148	N	0.801	0.801	N
149	Y	0.79	0.79	Y
150	D	0.79	0.79	D
151	G	0.773	0.773	G
152	T	0.773	0.773	T
153	E	0.784	0.784	E
154	K	0.808	0.808	K
155	I	0.829	0.829	I
156	P	0.832	0.832	P
157	D	0.845	0.845	D
158	V	0.84	0.84	V
159	M	0.836	0.836	M
160	P	0.82	0.82	P
161	T	0.826	0.826	T
162	K	0.827	0.827	K
163	I	0.834	0.834	I
164	P	0.823	0.823	P
165	N	0.82	0.82	N
166	L	0.807	0.807	L
167	L	0.794	0.794	L
168	V	0.788	0.788	V
169	N	0.762	0.762	N
170	G	0.738	0.738	G
171	S	0.728	0.728	S
172	S	0.729	0.729	S
173	G	0.737	0.737	G
174	I	0.745	0.745	I
175	A	0.751	0.751	A
176	V	0.747	0.747	V
177	G	0.737	0.737	G
178	M	0.734	0.734	M
179	A	0.738	0.738	A
180	T	0.747	0.747	T
181	N	0.74	0.74	N
182	I	0.755	0.755	I
183	P	0.769	0.769	P
184	P	0.775	0.775	P
185	H	0.792	0.792	H
186	N	0.807	0.807	N
187	L	0.826	0.826	L
188	T	0.852	0.852	T
189	E	0.874	0.874	E
190	V	0.882	0.882	V
191	I	0.876	0.876	I
192	N	0.88	0.88	N
193	G	0.868	0.868	G
194	C	0.874	0.874	C
195	L	0.882	0.882	L
196	A	0.882	0.882	A
197	Y	0.889	0.889	Y
198	I	0.904	0.904	I
199	D	0.917	0.917	D
200	D	0.917	0.917	D
201	E	0.905	0.905	E
202	D	0.874	0.874	D
203	I	0.852	0.852	I
204	S	0.832	0.832	S
205	I	0.807	0.807	I
206	E	0.793	0.793	E
207	G	0.774	0.774	G
208	L	0.78	0.78	L
209	M	0.779	0.779	M
210	E	0.784	0.784	E
211	H	0.77	0.77	H
212	I	0.747	0.747	I
213	P	0.726	0.726	P
214	G	0.714	0.714	G
215	P	0.729	0.729	P
216	D	0.758	0.758	D
217	F	0.785	0.785	F
218	P	0.791	0.791	P
219	T	0.811	0.811	T
220	A	0.811	0.811	A
221	A	0.826	0.826	A
222	I	0.826	0.826	I
223	I	0.808	0.808	I
224	N	0.77	0.77	N
225	G	0.751	0.751	G
226	R	0.739	0.739	R
227	R	0.754	0.754	R
228	G	0.766	0.766	G
229	I	0.785	0.785	I
230	E	0.82	0.82	E
231	E	0.814	0.814	E
232	A	0.807	0.807	A
233	Y	0.804	0.804	Y
234	R	0.788	0.788	R
235	T	0.771	0.771	T
236	G	0.761	0.761	G
237	R	0.759	0.759	R
238	G	0.773	0.773	G
239	K	0.812	0.812	K
240	V	0.842	0.842	V
241	Y	0.877	0.877	Y
242	I	0.879	0.879	I
243	R	0.872	0.872	R
244	A	0.858	0.858	A
245	R	0.841	0.841	R
246	A	0.852	0.852	A
247	E	0.854	0.854	E
248	V	0.848	0.848	V
249	E	0.844	0.844	E
250	V	0.841	0.841	V
251	D	0.831	0.831	D
252	A	0.804	0.804	A
253	K	0.785	0.785	K
254	T	0.758	0.758	T
255	G	0.757	0.757	G
256	R	0.788	0.788	R
257	E	0.825	0.825	E
258	T	0.853	0.853	T
259	I	0.87	0.87	I
260	I	0.896	0.896	I
261	V	0.919	0.919	V
262	H	0.923	0.923	H
263	E	0.924	0.924	E
264	I	0.921	0.921	I
265	P	0.908	0.908	P
266	Y	0.908	0.908	Y
267	Q	0.885	0.885	Q
268	V	0.879	0.879	V
269	N	0.873	0.873	N
270	K	0.865	0.865	K
271	A	0.867	0.867	A
272	R	0.868	0.868	R
273	L	0.886	0.886	L
274	I	0.896	0.896	I
275	E	0.909	0.909	E
276	K	0.91	0.91	K
277	I	0.91	0.91	I
278	A	0.903	0.903	A
279	E	0.895	0.895	E
280	L	0.887	0.887	L
281	V	0.878	0.878	V
282	K	0.87	0.87	K
283	E	0.858	0.858	E
284	K	0.845	0.845	K
285	R	0.825	0.825	R
286	V	0.815	0.815	V
287	E	0.794	0.794	E
288	G	0.783	0.783	G
289	I	0.785	0.785	I
290	S	0.775	0.775	S
291	A	0.77	0.77	A
292	L	0.771	0.771	L
293	R	0.787	0.787	R
294	D	0.777	0.777	D
295	E	0.753	0.753	E
296	S	0.747	0.747	S
297	D	0.755	0.755	D
298	K	0.755	0.755	K
299	D	0.754	0.754	D
300	G	0.743	0.743	G
301	M	0.774	0.774	M
302	R	0.813	0.813	R
303	I	0.864	0.864	I
304	V	0.905	0.905	V
305	I	0.923	0.923	I
306	E	0.92	0.92	E
307	V	0.898	0.898	V
308	K	0.891	0.891	K
309	R	0.877	0.877	R
310	D	0.867	0.867	D
311	A	0.852	0.852	A
312	V	0.841	0.841	V
313	G	0.855	0.855	G
314	E	0.878	0.878	E
315	V	0.894	0.894	V
316	V	0.897	0.897	V
317	L	0.885	0.885	L
318	N	0.86	0.86	N
319	N	0.859	0.859	N
320	L	0.866	0.866	L
321	Y	0.876	0.876	Y
322	S	0.872	0.872	S
323	Q	0.867	0.867	Q
324	T	0.867	0.867	T
325	Q	0.868	0.868	Q
326	L	0.866	0.866	L
327	Q	0.88	0.88	Q
328	V	0.896	0.896	V
329	S	0.887	0.887	S
330	F	0.875	0.875	F
331	G	0.843	0.843	G
332	I	0.842	0.842	I
333	N	0.817	0.817	N
334	M	0.81	0.81	M
335	V	0.807	0.807	V
336	A	0.808	0.808	A
337	L	0.806	0.806	L
338	H	0.814	0.814	H
339	H	0.812	0.812	H
340	G	0.798	0.798	G
341	Q	0.802	0.802	Q
342	P	0.802	0.802	P
343	K	0.82	0.82	K
344	I	0.823	0.823	I
345	M	0.828	0.828	M
346	N	0.836	0.836	N
347	L	0.862	0.862	L
348	K	0.899	0.899	K
349	D	0.913	0.913	D
350	I	0.906	0.906	I
351	I	0.896	0.896	I
352	A	0.891	0.891	A
353	A	0.895	0.895	A
354	F	0.901	0.901	F
355	V	0.909	0.909	V
356	R	0.895	0.895	R
357	H	0.889	0.889	H
358	R	0.876	0.876	R
359	R	0.872	0.872	R
360	E	0.873	0.873	E
361	V	0.872	0.872	V
362	V	0.878	0.878	V
363	T	0.882	0.882	T
364	R	0.887	0.887	R
365	R	0.898	0.898	R
366	T	0.91	0.91	T
367	I	0.932	0.932	I
368	F	0.936	0.936	F
369	E	0.928	0.928	E
370	L	0.9	0.9	L
371	R	0.877	0.877	R
372	K	0.854	0.854	K
373	A	0.838	0.838	A
374	R	0.843	0.843	R
375	D	0.865	0.865	D
376	R	0.855	0.855	R
377	A	0.862	0.862	A
378	H	0.881	0.881	H
379	I	0.908	0.908	I
380	L	0.917	0.917	L
381	E	0.917	0.917	E
382	A	0.907	0.907	A
383	L	0.893	0.893	L
384	A	0.9	0.9	A
385	V	0.894	0.894	V
386	A	0.888	0.888	A
387	L	0.867	0.867	L
388	A	0.848	0.848	A
389	N	0.845	0.845	N
390	I	0.857	0.857	I
391	D	0.883	0.883	D
392	P	0.874	0.874	P
393	I	0.879	0.879	I
394	I	0.877	0.877	I
395	E	0.873	0.873	E
396	L	0.863	0.863	L
397	I	0.859	0.859	I
398	R	0.844	0.844	R
399	H	0.818	0.818	H
400	A	0.79	0.79	A
401	P	0.76	0.76	P
402	T	0.761	0.761	T
403	P	0.743	0.743	P
404	A	0.739	0.739	A
405	E	0.733	0.733	E
406	A	0.758	0.758	A
407	K	0.792	0.792	K
408	T	0.816	0.816	T
409	A	0.822	0.822	A
410	L	0.813	0.813	L
411	V	0.807	0.807	V
412	A	0.807	0.807	A
413	N	0.806	0.806	N
414	P	0.805	0.805	P
415	W	0.798	0.798	W
416	Q	0.801	0.801	Q
417	L	0.798	0.798	L
418	G	0.809	0.809	G
419	N	0.812	0.812	N
420	V	0.822	0.822	V
421	A	0.842	0.842	A
422	A	0.837	0.837	A
423	M	0.829	0.829	M
424	L	0.818	0.818	L
425	E	0.801	0.801	E
426	R	0.762	0.762	R
427	A	0.733	0.733	A
428	G	0.724	0.724	G
429	D	0.74	0.74	D
430	D	0.745	0.745	D
431	A	0.735	0.735	A
432	A	0.73	0.73	A
433	R	0.755	0.755	R
434	P	0.774	0.774	P
435	E	0.789	0.789	E
436	W	0.802	0.802	W
437	L	0.802	0.802	L
438	E	0.814	0.814	E
439	P	0.8	0.8	P
440	E	0.794	0.794	E
441	F	0.789	0.789	F
442	G	0.787	0.787	G
443	V	0.821	0.821	V
444	R	0.829	0.829	R
445	D	0.836	0.836	D
446	G	0.827	0.827	G
447	L	0.831	0.831	L
448	Y	0.845	0.845	Y
449	Y	0.871	0.871	Y
450	L	0.879	0.879	L
451	T	0.892	0.892	T
452	E	0.884	0.884	E
453	Q	0.875	0.875	Q
454	Q	0.859	0.859	Q
455	A	0.864	0.864	A
456	Q	0.879	0.879	Q
457	A	0.883	0.883	A
458	I	0.906	0.906	I
459	L	0.928	0.928	L
460	D	0.933	0.933	D
461	L	0.926	0.926	L
462	R	0.896	0.896	R
463	L	0.875	0.875	L
464	Q	0.853	0.853	Q
465	K	0.824	0.824	K
466	L	0.812	0.812	L
467	T	0.79	0.79	T
468	G	0.781	0.781	G
469	L	0.79	0.79	L
470	E	0.826	0.826	E
471	H	0.856	0.856	H
472	E	0.859	0.859	E
473	K	0.859	0.859	K
474	L	0.857	0.857	L
475	L	0.867	0.867	L
476	D	0.884	0.884	D
477	E	0.878	0.878	E
478	Y	0.886	0.886	Y
479	K	0.887	0.887	K
480	E	0.891	0.891	E
481	L	0.897	0.897	L
482	L	0.911	0.911	L
483	D	0.932	0.932	D
484	Q	0.925	0.925	Q
485	I	0.923	0.923	I
486	A	0.925	0.925	A
487	E	0.92	0.92	E
488	L	0.923	0.923	L
489	L	0.924	0.924	L
490	R	0.911	0.911	R
491	I	0.883	0.883	I
492	L	0.839	0.839	L
493	G	0.807	0.807	G
494	S	0.797	0.797	S
495	A	0.792	0.792	A
496	D	0.813	0.813	D
497	R	0.822	0.822	R
498	L	0.846	0.846	L
499	M	0.864	0.864	M
500	E	0.885	0.885	E
501	V	0.903	0.903	V
502	I	0.902	0.902	I
503	R	0.908	0.908	R
504	E	0.898	0.898	E
505	E	0.887	0.887	E
506	L	0.875	0.875	L
507	E	0.865	0.865	E
508	L	0.853	0.853	L
509	V	0.854	0.854	V
510	R	0.853	0.853	R
511	E	0.829	0.829	E
512	Q	0.796	0.796	Q
513	F	0.774	0.774	F
514	G	0.756	0.756	G
515	D	0.759	0.759	D
516	K	0.763	0.763	K
517	R	0.775	0.775	R
518	R	0.785	0.785	R
519	T	0.801	0.801	T
520	E	0.804	0.804	E
521	I	0.802	0.802	I
522	T	0.802	0.802	T
523	A	0.796	0.796	A
524	N	0.781	0.781	N
525	S	0.779	0.779	S
526	A	0.805	0.805	A
527	D	0.813	0.813	D
528	I	0.808	0.808	I
529	N	0.814	0.814	N
530	L	0.835	0.835	L
531	E	0.863	0.863	E
532	D	0.878	0.878	D
533	L	0.866	0.866	L
534	I	0.862	0.862	I
535	T	0.854	0.854	T
536	Q	0.856	0.856	Q
537	E	0.867	0.867	E
538	D	0.887	0.887	D
539	V	0.88	0.88	V
540	V	0.871	0.871	V
541	V	0.868	0.868	V
542	T	0.846	0.846	T
543	L	0.83	0.83	L
544	S	0.814	0.814	S
545	H	0.808	0.808	H
546	Q	0.79	0.79	Q
547	G	0.788	0.788	G
548	Y	0.793	0.793	Y
549	V	0.818	0.818	V
550	K	0.824	0.824	K
551	Y	0.818	0.818	Y
552	Q	0.822	0.822	Q
553	P	0.797	0.797	P
554	L	0.788	0.788	L
555	S	0.785	0.785	S
556	E	0.787	0.787	E
557	Y	0.798	0.798	Y
558	E	0.805	0.805	E
559	A	0.787	0.787	A
560	Q	0.749	0.749	Q
561	R	0.72	0.72	R
562	R	0.683	0.683	R
563	G	0.637	0.637	G
564	G	0.619	0.619	G
565	K	0.62	0.62	K
566	G	0.632	0.632	G
567	K	0.665	0.665	K
568	S	0.702	0.702	S
569	A	0.725	0.725	A
570	A	0.746	0.746	A
571	R	0.765	0.765	R
572	I	0.793	0.793	I
573	K	0.814	0.814	K
574	E	0.834	0.834	E
575	E	0.861	0.861	E
576	D	0.882	0.882	D
577	F	0.894	0.894	F
578	I	0.912	0.912	I
579	D	0.923	0.923	D
580	R	0.901	0.901	R
581	L	0.878	0.878	L
582	L	0.853	0.853	L
583	V	0.818	0.818	V
584	A	0.801	0.801	A
585	N	0.797	0.797	N
586	T	0.82	0.82	T
587	H	0.853	0.853	H
588	D	0.891	0.891	D
589	H	0.901	0.901	H
590	I	0.896	0.896	I
591	L	0.899	0.899	L
592	C	0.884	0.884	C
593	F	0.853	0.853	F
594	S	0.814	0.814	S
595	S	0.787	0.787	S
596	R	0.759	0.759	R
597	G	0.758	0.758	G
598	R	0.779	0.779	R
599	V	0.806	0.806	V
600	Y	0.829	0.829	Y
601	S	0.826	0.826	S
602	M	0.828	0.828	M
603	K	0.825	0.825	K
604	V	0.822	0.822	V
605	Y	0.831	0.831	Y
606	Q	0.827	0.827	Q
607	L	0.818	0.818	L
608	P	0.807	0.807	P
609	E	0.786	0.786	E
610	A	0.778	0.778	A
611	T	0.762	0.762	T
612	R	0.733	0.733	R
613	G	0.712	0.712	G
614	A	0.703	0.703	A
615	R	0.717	0.717	R
616	G	0.723	0.723	G
617	R	0.749	0.749	R
618	P	0.781	0.781	P
619	I	0.817	0.817	I
620	V	0.833	0.833	V
621	N	0.841	0.841	N
622	L	0.855	0.855	L
623	L	0.847	0.847	L
624	P	0.844	0.844	P
625	L	0.833	0.833	L
626	E	0.836	0.836	E
627	Q	0.851	0.851	Q
628	D	0.865	0.865	D
629	E	0.862	0.862	E
630	R	0.864	0.864	R
631	I	0.86	0.86	I
632	T	0.87	0.87	T
633	A	0.871	0.871	A
634	I	0.869	0.869	I
635	L	0.867	0.867	L
636	P	0.861	0.861	P
637	V	0.863	0.863	V
638	T	0.872	0.872	T
639	E	0.872	0.872	E
640	F	0.87	0.87	F
641	E	0.868	0.868	E
642	E	0.854	0.854	E
643	G	0.854	0.854	G
644	V	0.878	0.878	V
645	K	0.896	0.896	K
646	V	0.906	0.906	V
647	F	0.898	0.898	F
648	M	0.884	0.884	M
649	A	0.856	0.856	A
650	T	0.831	0.831	T
651	A	0.804	0.804	A
652	N	0.786	0.786	N
653	G	0.792	0.792	G
654	T	0.821	0.821	T
655	V	0.859	0.859	V
656	K	0.884	0.884	K
657	K	0.904	0.904	K
658	T	0.928	0.928	T
659	V	0.948	0.948	V
660	L	0.962	0.962	L
661	T	0.956	0.956	T
662	E	0.952	0.952	E
663	F	0.934	0.934	F
664	N	0.914	0.914	N
665	R	0.902	0.902	R
666	L	0.888	0.888	L
667	R	0.88	0.88	R
668	T	0.865	0.865	T
669	A	0.851	0.851	A
670	G	0.843	0.843	G
671	K	0.866	0.866	K
672	V	0.891	0.891	V
673	A	0.899	0.899	A
674	I	0.905	0.905	I
675	K	0.901	0.901	K
676	L	0.892	0.892	L
677	V	0.884	0.884	V
678	D	0.878	0.878	D
679	G	0.859	0.859	G
680	D	0.858	0.858	D
681	E	0.851	0.851	E
682	L	0.847	0.847	L
683	I	0.835	0.835	I
684	G	0.847	0.847	G
685	V	0.853	0.853	V
686	D	0.858	0.858	D
687	L	0.831	0.831	L
688	T	0.806	0.806	T
689	S	0.773	0.773	S
690	G	0.774	0.774	G
691	E	0.818	0.818	E
692	D	0.857	0.857	D
693	E	0.885	0.885	E
694	V	0.887	0.887	V
695	M	0.882	0.882	M
696	L	0.875	0.875	L
697	F	0.872	0.872	F
698	S	0.853	0.853	S
699	A	0.836	0.836	A
700	E	0.808	0.808	E
701	G	0.807	0.807	G
702	K	0.821	0.821	K
703	V	0.844	0.844	V
704	V	0.862	0.862	V
705	R	0.855	0.855	R
706	F	0.859	0.859	F
707	K	0.857	0.857	K
708	E	0.845	0.845	E
709	S	0.817	0.817	S
710	S	0.799	0.799	S
711	V	0.797	0.797	V
712	R	0.795	0.795	R
713	A	0.777	0.777	A
714	M	0.761	0.761	M
715	G	0.763	0.763	G
716	C	0.767	0.767	C
717	N	0.775	0.775	N
718	T	0.798	0.798	T
719	T	0.81	0.81	T
720	G	0.803	0.803	G
721	V	0.816	0.816	V
722	R	0.822	0.822	R
723	G	0.823	0.823	G
724	I	0.809	0.809	I
725	R	0.79	0.79	R
726	L	0.781	0.781	L
727	G	0.761	0.761	G
728	E	0.77	0.77	E
729	G	0.776	0.776	G
730	D	0.802	0.802	D
731	K	0.832	0.832	K
732	V	0.87	0.87	V
733	V	0.886	0.886	V
734	S	0.893	0.893	S
735	L	0.888	0.888	L
736	I	0.882	0.882	I
737	V	0.867	0.867	V
738	P	0.838	0.838	P
739	R	0.802	0.802	R
740	G	0.775	0.775	G
741	D	0.77	0.77	D
742	G	0.764	0.764	G
743	A	0.778	0.778	A
744	I	0.797	0.797	I
745	L	0.83	0.83	L
746	T	0.837	0.837	T
747	A	0.828	0.828	A
748	T	0.812	0.812	T
749	Q	0.783	0.783	Q
750	N	0.748	0.748	N
751	G	0.735	0.735	G
752	Y	0.732	0.732	Y
753	G	0.741	0.741	G
754	K	0.765	0.765	K
755	R	0.785	0.785	R
756	T	0.809	0.809	T
757	A	0.812	0.812	A
758	V	0.816	0.816	V
759	A	0.827	0.827	A
760	E	0.832	0.832	E
761	Y	0.835	0.835	Y
762	P	0.822	0.822	P
763	T	0.8	0.8	T
764	K	0.781	0.781	K
765	S	0.767	0.767	S
766	R	0.759	0.759	R
767	A	0.772	0.772	A
768	T	0.78	0.78	T
769	K	0.785	0.785	K
770	G	0.802	0.802	G
771	V	0.832	0.832	V
772	I	0.854	0.854	I
773	S	0.867	0.867	S
774	I	0.866	0.866	I
775	K	0.875	0.875	K
776	V	0.878	0.878	V
777	T	0.869	0.869	T
778	E	0.845	0.845	E
779	R	0.826	0.826	R
780	N	0.804	0.804	N
781	G	0.803	0.803	G
782	L	0.822	0.822	L
783	V	0.851	0.851	V
784	V	0.859	0.859	V
785	G	0.854	0.854	G
786	A	0.86	0.86	A
787	V	0.875	0.875	V
788	Q	0.894	0.894	Q
789	V	0.922	0.922	V
790	D	0.954	0.954	D
791	D	0.983	0.983	D
792	C	0.985	0.985	C
793	D	0.967	0.967	D
794	Q	0.942	0.942	Q
795	I	0.928	0.928	I
796	M	0.927	0.927	M
797	M	0.933	0.933	M
798	I	0.933	0.933	I
799	T	0.936	0.936	T
800	D	0.92	0.92	D
801	A	0.892	0.892	A
802	G	0.861	0.861	G
803	T	0.86	0.86	T
804	L	0.874	0.874	L
805	V	0.897	0.897	V
806	R	0.895	0.895	R
807	T	0.902	0.902	T
808	R	0.893	0.893	R
809	V	0.891	0.891	V
810	S	0.89	0.89	S
811	E	0.881	0.881	E
812	I	0.867	0.867	I
813	S	0.845	0.845	S
814	I	0.835	0.835	I
815	V	0.813	0.813	V
816	G	0.796	0.796	G
817	R	0.791	0.791	R
818	N	0.787	0.787	N
819	T	0.809	0.809	T
820	Q	0.823	0.823	Q
821	G	0.838	0.838	G
822	V	0.865	0.865	V
823	I	0.883	0.883	I
824	L	0.889	0.889	L
825	I	0.888	0.888	I
826	R	0.883	0.883	R
827	T	0.866	0.866	T
828	A	0.853	0.853	A
829	E	0.854	0.854	E
830	D	0.852	0.852	D
831	E	0.835	0.835	E
832	N	0.826	0.826	N
833	V	0.817	0.817	V
834	V	0.816	0.816	V
835	G	0.804	0.804	G
836	L	0.799	0.799	L
837	Q	0.803	0.803	Q
838	R	0.81	0.81	R
839	V	0.81	0.81	V
840	A	0.791	0.791	A
841	E	0.778	0.778	E
842	P	0.756	0.756	P
843	V	0.774	0.774	V
844	D	0.783	0.783	D
845	E	0.772	0.772	E
846	E	0.773	0.773	E
847	D	0.767	0.767	D
848	L	0.765	0.765	L
849	D	0.77	0.77	D
850	T	0.752	0.752	T
851	I	0.73	0.73	I
852	D	0.714	0.714	D
853	G	0.67	0.67	G
854	S	0.639	0.639	S
855	A	0.62	0.62	A
856	A	0.613	0.613	A
857	E	0.62	0.62	E
858	G	0.635	0.635	G
859	D	0.667	0.667	D
860	D	0.685	0.685	D
861	E	0.689	0.689	E
862	I	0.68	0.68	I
863	A	0.692	0.692	A
864	P	0.7	0.7	P
865	E	0.71	0.71	E
866	V	0.721	0.721	V
867	D	0.733	0.733	D
868	V	0.728	0.728	V
869	D	0.719	0.719	D
870	D	0.703	0.703	D
871	E	0.689	0.689	E
872	P	0.675	0.675	P
873	E	0.685	0.685	E
874	E	0.693	0.693	E
875	E	0.706	0.706	E

## Sheet: ParC_WT & MT Backbone dynamics
	ParC_WT		ParC_S80I_MT
SeqCode	sequence	backbone	backbone	sequence
1	M	0.759	0.759	M
2	S	0.766	0.766	S
3	D	0.785	0.785	D
4	M	0.785	0.785	M
5	A	0.799	0.799	A
6	E	0.808	0.808	E
7	R	0.81	0.81	R
8	L	0.828	0.828	L
9	A	0.833	0.833	A
10	L	0.848	0.848	L
11	H	0.859	0.859	H
12	E	0.869	0.869	E
13	F	0.869	0.869	F
14	T	0.864	0.864	T
15	E	0.849	0.849	E
16	N	0.841	0.841	N
17	A	0.839	0.839	A
18	Y	0.849	0.849	Y
19	L	0.867	0.867	L
20	N	0.884	0.884	N
21	Y	0.903	0.903	Y
22	S	0.918	0.918	S
23	M	0.943	0.943	M
24	Y	0.958	0.958	Y
25	V	0.971	0.971	V
26	I	0.965	0.965	I
27	M	0.968	0.968	M
28	D	0.956	0.956	D
29	R	0.934	0.934	R
30	A	0.902	0.902	A
31	L	0.884	0.884	L
32	P	0.873	0.873	P
33	F	0.867	0.867	F
34	I	0.847	0.847	I
35	G	0.834	0.834	G
36	D	0.811	0.811	D
37	G	0.792	0.792	G
38	L	0.798	0.798	L
39	K	0.818	0.818	K
40	P	0.833	0.833	P
41	V	0.869	0.869	V
42	Q	0.898	0.898	Q
43	R	0.918	0.918	R
44	R	0.932	0.932	R
45	I	0.947	0.947	I
46	V	0.951	0.951	V
47	Y	0.944	0.944	Y
48	A	0.919	0.919	A
49	M	0.899	0.899	M
50	S	0.865	0.865	S
51	E	0.817	0.817	E
52	L	0.78	0.78	L
53	G	0.765	0.765	G
54	L	0.765	0.765	L
55	N	0.77	0.77	N
56	A	0.785	0.789	A
57	S	0.793	0.798	S
58	A	0.807	0.812	A
59	K	0.795	0.801	K
60	F	0.794	0.8	F
61	K	0.778	0.784	K
62	K	0.766	0.773	K
63	S	0.746	0.753	S
64	A	0.741	0.748	A
65	R	0.743	0.751	R
66	T	0.743	0.752	T
67	V	0.734	0.746	V
68	G	0.746	0.758	G
69	D	0.76	0.772	D
70	V	0.745	0.758	V
71	L	0.712	0.729	L
72	G	0.698	0.717	G
73	K	0.695	0.718	K
74	Y	0.702	0.73	Y
75	H	0.727	0.765	H
76	P	0.722	0.769	P
77	H	0.738	0.795	H
78	G	0.735	0.803	G
79	D	0.756	0.834	D
80	S	0.773	0.861	I
81	A	0.802	0.89	A
82	C	0.847	0.925	C
83	Y	0.894	0.956	Y
84	E	0.902	0.95	E
85	A	0.907	0.945	A
86	M	0.894	0.922	M
87	V	0.886	0.909	V
88	L	0.87	0.891	L
89	M	0.859	0.878	M
90	A	0.852	0.869	A
91	Q	0.851	0.868	Q
92	P	0.854	0.869	P
93	F	0.86	0.872	F
94	S	0.844	0.855	S
95	Y	0.853	0.865	Y
96	R	0.844	0.854	R
97	Y	0.841	0.85	Y
98	P	0.819	0.826	P
99	L	0.793	0.799	L
100	V	0.773	0.778	V
101	D	0.746	0.751	D
102	G	0.692	0.695	G
103	Q	0.667	0.671	Q
104	G	0.644	0.649	G
105	N	0.646	0.651	N
106	W	0.652	0.652	W
107	G	0.667	0.667	G
108	A	0.685	0.685	A
109	P	0.713	0.713	P
110	D	0.748	0.748	D
111	D	0.755	0.755	D
112	P	0.75	0.75	P
113	K	0.751	0.751	K
114	S	0.764	0.764	S
115	F	0.786	0.786	F
116	A	0.797	0.797	A
117	A	0.798	0.798	A
118	M	0.804	0.804	M
119	R	0.81	0.81	R
120	Y	0.818	0.818	Y
121	T	0.818	0.818	T
122	E	0.821	0.821	E
123	S	0.8	0.8	S
124	R	0.791	0.791	R
125	L	0.791	0.791	L
126	S	0.798	0.798	S
127	K	0.806	0.806	K
128	Y	0.82	0.82	Y
129	S	0.83	0.83	S
130	E	0.815	0.815	E
131	L	0.806	0.806	L
132	L	0.804	0.804	L
133	L	0.789	0.789	L
134	S	0.773	0.773	S
135	E	0.734	0.734	E
136	L	0.701	0.701	L
137	G	0.678	0.678	G
138	Q	0.663	0.663	Q
139	G	0.674	0.674	G
140	T	0.711	0.711	T
141	A	0.743	0.743	A
142	D	0.789	0.789	D
143	W	0.805	0.805	W
144	V	0.807	0.807	V
145	P	0.79	0.79	P
146	N	0.792	0.792	N
147	F	0.798	0.798	F
148	D	0.805	0.805	D
149	G	0.796	0.796	G
150	T	0.796	0.796	T
151	L	0.808	0.808	L
152	Q	0.824	0.824	Q
153	E	0.832	0.832	E
154	P	0.815	0.815	P
155	K	0.817	0.817	K
156	M	0.821	0.821	M
157	L	0.82	0.82	L
158	P	0.816	0.816	P
159	A	0.824	0.824	A
160	R	0.817	0.817	R
161	L	0.824	0.824	L
162	P	0.82	0.82	P
163	N	0.814	0.814	N
164	I	0.808	0.808	I
165	L	0.784	0.784	L
166	L	0.772	0.772	L
167	N	0.76	0.76	N
168	G	0.746	0.746	G
169	T	0.761	0.761	T
170	T	0.769	0.769	T
171	G	0.774	0.774	G
172	I	0.776	0.776	I
173	A	0.772	0.772	A
174	V	0.767	0.767	V
175	G	0.747	0.747	G
176	M	0.737	0.737	M
177	A	0.741	0.741	A
178	T	0.757	0.757	T
179	D	0.769	0.769	D
180	I	0.765	0.765	I
181	P	0.765	0.765	P
182	P	0.762	0.762	P
183	H	0.774	0.774	H
184	N	0.787	0.787	N
185	L	0.811	0.811	L
186	R	0.831	0.831	R
187	E	0.855	0.855	E
188	V	0.869	0.869	V
189	A	0.863	0.863	A
190	Q	0.874	0.874	Q
191	A	0.866	0.866	A
192	A	0.863	0.863	A
193	I	0.854	0.854	I
194	A	0.845	0.845	A
195	L	0.838	0.838	L
196	I	0.842	0.842	I
197	D	0.832	0.832	D
198	Q	0.806	0.806	Q
199	P	0.795	0.795	P
200	K	0.789	0.789	K
201	T	0.81	0.81	T
202	T	0.817	0.817	T
203	L	0.837	0.837	L
204	D	0.855	0.855	D
205	Q	0.859	0.859	Q
206	L	0.861	0.861	L
207	L	0.875	0.875	L
208	D	0.879	0.879	D
209	I	0.85	0.85	I
210	V	0.815	0.815	V
211	Q	0.761	0.761	Q
212	G	0.746	0.746	G
213	P	0.743	0.743	P
214	D	0.754	0.754	D
215	Y	0.759	0.759	Y
216	P	0.775	0.775	P
217	T	0.792	0.792	T
218	E	0.815	0.815	E
219	A	0.827	0.827	A
220	E	0.844	0.844	E
221	I	0.862	0.862	I
222	I	0.865	0.865	I
223	T	0.861	0.861	T
224	S	0.855	0.855	S
225	R	0.852	0.852	R
226	A	0.865	0.865	A
227	E	0.874	0.874	E
228	I	0.877	0.877	I
229	R	0.878	0.878	R
230	K	0.88	0.88	K
231	I	0.878	0.878	I
232	Y	0.848	0.848	Y
233	E	0.804	0.804	E
234	N	0.758	0.758	N
235	G	0.714	0.714	G
236	R	0.701	0.701	R
237	G	0.72	0.72	G
238	S	0.748	0.748	S
239	V	0.787	0.787	V
240	R	0.811	0.811	R
241	M	0.831	0.831	M
242	R	0.838	0.838	R
243	A	0.84	0.84	A
244	V	0.849	0.849	V
245	W	0.85	0.85	W
246	K	0.855	0.855	K
247	K	0.833	0.833	K
248	E	0.818	0.818	E
249	D	0.803	0.803	D
250	G	0.779	0.779	G
251	A	0.791	0.791	A
252	V	0.814	0.814	V
253	V	0.834	0.834	V
254	I	0.831	0.831	I
255	S	0.807	0.807	S
256	A	0.787	0.787	A
257	L	0.783	0.783	L
258	P	0.767	0.767	P
259	H	0.775	0.775	H
260	Q	0.777	0.777	Q
261	V	0.773	0.773	V
262	S	0.763	0.763	S
263	G	0.75	0.75	G
264	A	0.763	0.763	A
265	R	0.779	0.779	R
266	V	0.813	0.813	V
267	L	0.834	0.834	L
268	E	0.854	0.854	E
269	Q	0.845	0.845	Q
270	I	0.821	0.821	I
271	A	0.805	0.805	A
272	A	0.783	0.783	A
273	Q	0.765	0.765	Q
274	M	0.752	0.752	M
275	R	0.754	0.754	R
276	N	0.744	0.744	N
277	K	0.743	0.743	K
278	K	0.744	0.744	K
279	L	0.744	0.744	L
280	P	0.73	0.73	P
281	M	0.747	0.747	M
282	V	0.765	0.765	V
283	D	0.766	0.766	D
284	D	0.748	0.748	D
285	L	0.717	0.717	L
286	R	0.708	0.708	R
287	D	0.689	0.689	D
288	E	0.68	0.68	E
289	S	0.668	0.668	S
290	D	0.657	0.657	D
291	H	0.662	0.662	H
292	E	0.668	0.668	E
293	N	0.675	0.675	N
294	P	0.699	0.699	P
295	T	0.733	0.733	T
296	R	0.746	0.746	R
297	L	0.769	0.769	L
298	V	0.802	0.802	V
299	I	0.808	0.808	I
300	V	0.814	0.814	V
301	P	0.785	0.785	P
302	R	0.754	0.754	R
303	S	0.732	0.732	S
304	N	0.722	0.722	N
305	R	0.738	0.738	R
306	V	0.769	0.769	V
307	D	0.799	0.799	D
308	M	0.802	0.802	M
309	D	0.813	0.813	D
310	Q	0.794	0.794	Q
311	V	0.802	0.802	V
312	M	0.807	0.807	M
313	N	0.825	0.825	N
314	H	0.849	0.849	H
315	L	0.861	0.861	L
316	F	0.872	0.872	F
317	A	0.871	0.871	A
318	T	0.877	0.877	T
319	T	0.868	0.868	T
320	D	0.868	0.868	D
321	L	0.856	0.856	L
322	E	0.856	0.856	E
323	K	0.857	0.857	K
324	S	0.854	0.854	S
325	Y	0.869	0.869	Y
326	R	0.879	0.879	R
327	I	0.883	0.883	I
328	N	0.881	0.881	N
329	L	0.87	0.87	L
330	N	0.856	0.856	N
331	M	0.844	0.844	M
332	I	0.819	0.819	I
333	G	0.815	0.815	G
334	L	0.814	0.814	L
335	D	0.82	0.82	D
336	G	0.813	0.813	G
337	R	0.81	0.81	R
338	P	0.809	0.809	P
339	A	0.843	0.843	A
340	V	0.859	0.859	V
341	K	0.871	0.871	K
342	N	0.871	0.871	N
343	L	0.886	0.886	L
344	L	0.908	0.908	L
345	E	0.918	0.918	E
346	I	0.921	0.921	I
347	L	0.928	0.928	L
348	S	0.944	0.944	S
349	E	0.955	0.955	E
350	W	0.966	0.966	W
351	L	0.978	0.978	L
352	V	0.978	0.978	V
353	F	0.974	0.974	F
354	R	0.965	0.965	R
355	R	0.956	0.956	R
356	D	0.953	0.953	D
357	T	0.944	0.944	T
358	V	0.933	0.933	V
359	R	0.911	0.911	R
360	R	0.894	0.894	R
361	R	0.893	0.893	R
362	L	0.894	0.894	L
363	N	0.909	0.909	N
364	Y	0.92	0.92	Y
365	R	0.932	0.932	R
366	L	0.939	0.939	L
367	E	0.957	0.957	E
368	K	0.954	0.954	K
369	V	0.955	0.955	V
370	L	0.955	0.955	L
371	K	0.954	0.954	K
372	R	0.944	0.944	R
373	L	0.945	0.945	L
374	H	0.951	0.951	H
375	I	0.955	0.955	I
376	L	0.941	0.941	L
377	E	0.932	0.932	E
378	G	0.907	0.907	G
379	L	0.906	0.906	L
380	L	0.925	0.925	L
381	V	0.942	0.942	V
382	A	0.952	0.952	A
383	F	0.947	0.947	F
384	L	0.933	0.933	L
385	N	0.936	0.936	N
386	I	0.942	0.942	I
387	D	0.961	0.961	D
388	E	0.954	0.954	E
389	V	0.961	0.961	V
390	I	0.945	0.945	I
391	E	0.944	0.944	E
392	I	0.921	0.921	I
393	I	0.887	0.887	I
394	R	0.86	0.86	R
395	N	0.83	0.83	N
396	E	0.809	0.809	E
397	D	0.795	0.795	D
398	E	0.781	0.781	E
399	P	0.761	0.761	P
400	K	0.766	0.766	K
401	P	0.769	0.769	P
402	A	0.777	0.777	A
403	L	0.781	0.781	L
404	M	0.788	0.788	M
405	S	0.783	0.783	S
406	R	0.774	0.774	R
407	F	0.756	0.756	F
408	G	0.752	0.752	G
409	L	0.756	0.756	L
410	T	0.78	0.78	T
411	E	0.795	0.795	E
412	T	0.795	0.795	T
413	Q	0.806	0.806	Q
414	A	0.821	0.821	A
415	E	0.833	0.833	E
416	A	0.846	0.846	A
417	I	0.87	0.87	I
418	L	0.869	0.869	L
419	E	0.858	0.858	E
420	L	0.848	0.848	L
421	K	0.831	0.831	K
422	L	0.842	0.842	L
423	R	0.845	0.845	R
424	H	0.86	0.86	H
425	L	0.856	0.856	L
426	A	0.844	0.844	A
427	K	0.844	0.844	K
428	L	0.837	0.837	L
429	E	0.816	0.816	E
430	E	0.788	0.788	E
431	M	0.767	0.767	M
432	K	0.761	0.761	K
433	I	0.743	0.743	I
434	R	0.722	0.722	R
435	G	0.702	0.702	G
436	E	0.696	0.696	E
437	Q	0.706	0.706	Q
438	S	0.709	0.709	S
439	E	0.709	0.709	E
440	L	0.718	0.718	L
441	E	0.726	0.726	E
442	K	0.747	0.747	K
443	E	0.758	0.758	E
444	R	0.775	0.775	R
445	D	0.781	0.781	D
446	Q	0.77	0.77	Q
447	L	0.772	0.772	L
448	Q	0.759	0.759	Q
449	G	0.75	0.75	G
450	I	0.754	0.754	I
451	L	0.758	0.758	L
452	A	0.765	0.765	A
453	S	0.768	0.768	S
454	E	0.753	0.753	E
455	R	0.745	0.745	R
456	K	0.74	0.74	K
457	M	0.74	0.74	M
458	N	0.739	0.739	N
459	N	0.731	0.731	N
460	L	0.741	0.741	L
461	L	0.753	0.753	L
462	K	0.771	0.771	K
463	K	0.774	0.774	K
464	E	0.767	0.767	E
465	L	0.761	0.761	L
466	Q	0.748	0.748	Q
467	A	0.752	0.752	A
468	D	0.735	0.735	D
469	A	0.713	0.713	A
470	Q	0.687	0.687	Q
471	A	0.659	0.659	A
472	Y	0.661	0.661	Y
473	G	0.663	0.663	G
474	D	0.674	0.674	D
475	D	0.68	0.68	D
476	R	0.665	0.665	R
477	R	0.648	0.648	R
478	S	0.649	0.649	S
479	P	0.648	0.648	P
480	L	0.665	0.665	L
481	Q	0.683	0.683	Q
482	E	0.694	0.694	E
483	R	0.701	0.701	R
484	E	0.702	0.702	E
485	E	0.699	0.699	E
486	A	0.673	0.673	A
487	K	0.658	0.658	K
488	A	0.648	0.648	A
489	M	0.646	0.646	M
490	S	0.661	0.661	S
491	E	0.68	0.68	E
492	H	0.694	0.694	H
493	D	0.706	0.706	D
494	M	0.697	0.697	M
495	L	0.689	0.689	L
496	P	0.694	0.694	P
497	S	0.709	0.709	S
498	E	0.721	0.721	E
499	P	0.743	0.743	P
500	V	0.793	0.793	V
501	T	0.816	0.816	T
502	I	0.835	0.835	I
503	V	0.841	0.841	V
504	L	0.822	0.822	L
505	S	0.799	0.799	S
506	Q	0.778	0.778	Q
507	M	0.755	0.755	M
508	G	0.762	0.762	G
509	W	0.782	0.782	W
510	V	0.793	0.793	V
511	R	0.782	0.782	R
512	S	0.755	0.755	S
513	A	0.729	0.729	A
514	K	0.709	0.709	K
515	G	0.72	0.72	G
516	H	0.735	0.735	H
517	D	0.759	0.759	D
518	I	0.78	0.78	I
519	D	0.777	0.777	D
520	A	0.759	0.759	A
521	P	0.732	0.732	P
522	G	0.712	0.712	G
523	L	0.722	0.722	L
524	N	0.743	0.743	N
525	Y	0.768	0.768	Y
526	K	0.763	0.763	K
527	A	0.763	0.763	A
528	G	0.759	0.759	G
529	D	0.769	0.769	D
530	S	0.773	0.773	S
531	F	0.78	0.78	F
532	K	0.775	0.775	K
533	A	0.781	0.781	A
534	A	0.766	0.766	A
535	V	0.75	0.75	V
536	K	0.714	0.714	K
537	G	0.687	0.687	G
538	K	0.678	0.678	K
539	S	0.674	0.674	S
540	N	0.694	0.694	N
541	Q	0.719	0.719	Q
542	P	0.764	0.764	P
543	V	0.805	0.805	V
544	V	0.822	0.822	V
545	F	0.841	0.841	F
546	V	0.845	0.845	V
547	D	0.833	0.833	D
548	S	0.782	0.782	S
549	T	0.742	0.742	T
550	G	0.71	0.71	G
551	R	0.722	0.722	R
552	S	0.74	0.74	S
553	Y	0.758	0.758	Y
554	A	0.784	0.784	A
555	I	0.81	0.81	I
556	D	0.823	0.823	D
557	P	0.81	0.81	P
558	I	0.799	0.799	I
559	T	0.782	0.782	T
560	L	0.771	0.771	L
561	P	0.738	0.738	P
562	S	0.71	0.71	S
563	A	0.675	0.675	A
564	R	0.644	0.644	R
565	G	0.617	0.617	G
566	Q	0.608	0.608	Q
567	G	0.614	0.614	G
568	E	0.641	0.641	E
569	P	0.655	0.655	P
570	L	0.678	0.678	L
571	T	0.684	0.684	T
572	G	0.686	0.686	G
573	K	0.695	0.695	K
574	L	0.699	0.699	L
575	T	0.707	0.707	T
576	L	0.699	0.699	L
577	P	0.687	0.687	P
578	P	0.673	0.673	P
579	G	0.67	0.67	G
580	A	0.682	0.682	A
581	T	0.735	0.735	T
582	V	0.8	0.8	V
583	D	0.839	0.839	D
584	H	0.834	0.834	H
585	M	0.809	0.809	M
586	L	0.796	0.796	L
587	M	0.804	0.804	M
588	E	0.817	0.817	E
589	S	0.822	0.822	S
590	D	0.838	0.838	D
591	D	0.839	0.839	D
592	Q	0.845	0.845	Q
593	K	0.835	0.835	K
594	L	0.837	0.837	L
595	L	0.843	0.843	L
596	M	0.828	0.828	M
597	A	0.819	0.819	A
598	S	0.801	0.801	S
599	D	0.793	0.793	D
600	A	0.758	0.758	A
601	G	0.748	0.748	G
602	Y	0.763	0.763	Y
603	G	0.805	0.805	G
604	F	0.865	0.865	F
605	V	0.918	0.918	V
606	C	0.943	0.943	C
607	T	0.939	0.939	T
608	F	0.925	0.925	F
609	N	0.918	0.918	N
610	D	0.923	0.923	D
611	L	0.905	0.905	L
612	V	0.892	0.892	V
613	A	0.866	0.866	A
614	R	0.844	0.844	R
615	N	0.828	0.828	N
616	R	0.811	0.811	R
617	A	0.801	0.801	A
618	G	0.8	0.8	G
619	K	0.804	0.804	K
620	A	0.827	0.827	A
621	L	0.845	0.845	L
622	I	0.845	0.845	I
623	T	0.823	0.823	T
624	L	0.815	0.815	L
625	P	0.804	0.804	P
626	E	0.789	0.789	E
627	N	0.775	0.775	N
628	A	0.768	0.768	A
629	H	0.78	0.78	H
630	V	0.8	0.8	V
631	M	0.806	0.806	M
632	P	0.809	0.809	P
633	P	0.814	0.814	P
634	V	0.818	0.818	V
635	V	0.84	0.84	V
636	I	0.859	0.859	I
637	E	0.872	0.872	E
638	D	0.864	0.864	D
639	A	0.86	0.86	A
640	S	0.851	0.851	S
641	D	0.853	0.853	D
642	M	0.859	0.859	M
643	L	0.87	0.87	L
644	L	0.87	0.87	L
645	A	0.883	0.883	A
646	I	0.89	0.89	I
647	T	0.889	0.889	T
648	Q	0.859	0.859	Q
649	A	0.831	0.831	A
650	G	0.812	0.812	G
651	R	0.813	0.813	R
652	M	0.823	0.823	M
653	L	0.831	0.831	L
654	M	0.842	0.842	M
655	F	0.856	0.856	F
656	P	0.829	0.829	P
657	V	0.835	0.835	V
658	S	0.825	0.825	S
659	D	0.807	0.807	D
660	L	0.79	0.79	L
661	P	0.766	0.766	P
662	Q	0.741	0.741	Q
663	L	0.725	0.725	L
664	S	0.707	0.707	S
665	K	0.685	0.685	K
666	G	0.665	0.665	G
667	K	0.659	0.659	K
668	G	0.662	0.662	G
669	N	0.689	0.689	N
670	K	0.718	0.718	K
671	I	0.75	0.75	I
672	I	0.771	0.771	I
673	N	0.781	0.781	N
674	I	0.787	0.787	I
675	P	0.778	0.778	P
676	S	0.768	0.768	S
677	A	0.759	0.759	A
678	E	0.751	0.751	E
679	A	0.73	0.73	A
680	A	0.712	0.712	A
681	R	0.701	0.701	R
682	G	0.707	0.707	G
683	E	0.713	0.713	E
684	D	0.731	0.731	D
685	G	0.738	0.738	G
686	L	0.754	0.754	L
687	A	0.773	0.773	A
688	Q	0.799	0.799	Q
689	L	0.816	0.816	L
690	Y	0.819	0.819	Y
691	V	0.82	0.82	V
692	L	0.801	0.801	L
693	P	0.773	0.773	P
694	P	0.749	0.749	P
695	Q	0.737	0.737	Q
696	S	0.729	0.729	S
697	T	0.738	0.738	T
698	L	0.76	0.76	L
699	T	0.787	0.787	T
700	I	0.805	0.805	I
701	H	0.812	0.812	H
702	V	0.81	0.81	V
703	G	0.799	0.799	G
704	K	0.798	0.798	K
705	R	0.795	0.795	R
706	K	0.797	0.797	K
707	I	0.789	0.789	I
708	K	0.777	0.777	K
709	L	0.779	0.779	L
710	R	0.786	0.786	R
711	P	0.782	0.782	P
712	E	0.78	0.78	E
713	E	0.776	0.776	E
714	L	0.781	0.781	L
715	Q	0.777	0.777	Q
716	K	0.769	0.769	K
717	V	0.757	0.757	V
718	T	0.744	0.744	T
719	G	0.723	0.723	G
720	E	0.712	0.712	E
721	R	0.695	0.695	R
722	G	0.694	0.694	G
723	R	0.703	0.703	R
724	R	0.716	0.716	R
725	G	0.726	0.726	G
726	T	0.733	0.733	T
727	L	0.743	0.743	L
728	M	0.748	0.748	M
729	R	0.736	0.736	R
730	G	0.735	0.735	G
731	L	0.75	0.75	L
732	Q	0.768	0.768	Q
733	R	0.791	0.791	R
734	I	0.804	0.804	I
735	D	0.809	0.809	D
736	R	0.795	0.795	R
737	V	0.777	0.777	V
738	E	0.762	0.762	E
739	I	0.754	0.754	I
740	D	0.736	0.736	D
741	S	0.701	0.701	S
742	P	0.661	0.661	P
743	R	0.633	0.633	R
744	R	0.616	0.616	R
745	A	0.584	0.584	A
746	S	0.561	0.561	S
747	S	0.547	0.547	S
748	G	0.543	0.543	G
749	D	0.571	0.571	D
750	S	0.589	0.589	S
751	E	0.608	0.608	E
752	E	0.622	0.622	E
