# Supplementary material for: A dual functional inhibitory molecule to combat GyrA-ParC and associated mutants in fluoroquinolone-resistant Shigella flexneri causing shigellosis: an ML guided and quantum simulation-based in silico approach
Source: Front Bioinform. 2026 Jun 10;6:1765216. doi: 10.3389/fbinf.2026.1765216 (PMC13291547; doi:10.3389/fbinf.2026.1765216)
Supplement: Supplementary file 2 [file Table6.xlsx]

## Sheet: 3336_Active_After ML
PubChem CIDs_Active	Serial No (Compound Code)
4259	PubChem_1
5257	PubChem_2
5379	PubChem_3
60063	PubChem_4
62959	PubChem_5
71235	PubChem_6
72448	PubChem_7
72938	PubChem_8
73011	PubChem_9
73366	PubChem_10
73640	PubChem_11
99921	PubChem_12
113523	PubChem_13
115009	PubChem_14
119375	PubChem_15
121833	PubChem_16
121960	PubChem_17
122796	PubChem_18
122823	PubChem_19
122832	PubChem_20
122848	PubChem_21
124046	PubChem_22
124048	PubChem_23
124225	PubChem_24
125566	PubChem_25
127557	PubChem_26
127796	PubChem_27
127855	PubChem_28
128460	PubChem_29
128610	PubChem_30
129218	PubChem_31
129466	PubChem_32
129530	PubChem_33
129536	PubChem_34
130078	PubChem_35
130128	PubChem_36
130139	PubChem_37
130229	PubChem_38
130230	PubChem_39
130713	PubChem_40
132383	PubChem_41
135723	PubChem_42
146580	PubChem_43
147860	PubChem_44
148077	PubChem_45
148654	PubChem_46
149651	PubChem_47
152946	PubChem_48
156268	PubChem_49
159353	PubChem_50
163995	PubChem_51
166565	PubChem_52
174121	PubChem_53
175565	PubChem_54
178066	PubChem_55
178074	PubChem_56
178087	PubChem_57
180151	PubChem_58
181535	PubChem_59
185236	PubChem_60
189912	PubChem_61
194872	PubChem_62
194999	PubChem_63
195095	PubChem_64
197326	PubChem_65
197327	PubChem_66
197331	PubChem_67
197336	PubChem_68
197337	PubChem_69
197338	PubChem_70
198744	PubChem_71
198753	PubChem_72
198759	PubChem_73
198760	PubChem_74
198761	PubChem_75
208933	PubChem_76
219097	PubChem_77
355862	PubChem_78
355863	PubChem_79
355864	PubChem_80
355865	PubChem_81
376891	PubChem_82
384539	PubChem_83
406560	PubChem_84
432023	PubChem_85
450620	PubChem_86
451987	PubChem_87
452724	PubChem_88
452726	PubChem_89
454883	PubChem_90
455318	PubChem_91
456043	PubChem_92
456271	PubChem_93
456338	PubChem_94
457909	PubChem_95
459966	PubChem_96
459967	PubChem_97
459968	PubChem_98
459969	PubChem_99
459970	PubChem_100
459971	PubChem_101
459972	PubChem_102
460147	PubChem_103
460149	PubChem_104
461407	PubChem_105
461408	PubChem_106
461409	PubChem_107
461410	PubChem_108
461411	PubChem_109
461412	PubChem_110
461413	PubChem_111
461417	PubChem_112
461418	PubChem_113
461424	PubChem_114
461425	PubChem_115
461426	PubChem_116
461427	PubChem_117
461428	PubChem_118
461430	PubChem_119
461432	PubChem_120
461433	PubChem_121
461434	PubChem_122
461435	PubChem_123
461437	PubChem_124
461439	PubChem_125
461441	PubChem_126
461444	PubChem_127
461445	PubChem_128
461446	PubChem_129
461447	PubChem_130
461448	PubChem_131
461449	PubChem_132
461450	PubChem_133
461452	PubChem_134
461874	PubChem_135
461875	PubChem_136
461876	PubChem_137
461877	PubChem_138
461879	PubChem_139
461881	PubChem_140
461882	PubChem_141
461884	PubChem_142
461885	PubChem_143
461888	PubChem_144
461889	PubChem_145
461891	PubChem_146
461892	PubChem_147
461893	PubChem_148
461895	PubChem_149
461896	PubChem_150
461897	PubChem_151
461899	PubChem_152
462061	PubChem_153
462062	PubChem_154
462063	PubChem_155
463743	PubChem_156
463744	PubChem_157
463745	PubChem_158
463746	PubChem_159
464872	PubChem_160
464873	PubChem_161
464874	PubChem_162
464875	PubChem_163
464876	PubChem_164
464877	PubChem_165
464878	PubChem_166
464879	PubChem_167
464880	PubChem_168
464881	PubChem_169
464882	PubChem_170
464883	PubChem_171
464884	PubChem_172
464885	PubChem_173
464886	PubChem_174
464887	PubChem_175
464895	PubChem_176
465448	PubChem_177
465449	PubChem_178
465450	PubChem_179
465451	PubChem_180
465452	PubChem_181
465453	PubChem_182
465454	PubChem_183
465455	PubChem_184
465464	PubChem_185
465465	PubChem_186
465467	PubChem_187
465469	PubChem_188
465470	PubChem_189
465471	PubChem_190
465550	PubChem_191
465551	PubChem_192
465552	PubChem_193
465553	PubChem_194
465554	PubChem_195
465555	PubChem_196
465556	PubChem_197
465557	PubChem_198
465558	PubChem_199
465559	PubChem_200
465560	PubChem_201
465561	PubChem_202
465562	PubChem_203
465563	PubChem_204
465564	PubChem_205
465565	PubChem_206
465566	PubChem_207
465567	PubChem_208
465568	PubChem_209
465570	PubChem_210
465572	PubChem_211
465573	PubChem_212
465574	PubChem_213
465575	PubChem_214
465576	PubChem_215
465578	PubChem_216
465907	PubChem_217
465912	PubChem_218
465914	PubChem_219
465915	PubChem_220
465916	PubChem_221
465917	PubChem_222
465918	PubChem_223
465919	PubChem_224
465920	PubChem_225
465923	PubChem_226
465929	PubChem_227
465930	PubChem_228
465931	PubChem_229
465932	PubChem_230
465933	PubChem_231
465936	PubChem_232
465937	PubChem_233
465938	PubChem_234
465939	PubChem_235
465942	PubChem_236
465943	PubChem_237
465944	PubChem_238
465945	PubChem_239
465946	PubChem_240
465947	PubChem_241
465948	PubChem_242
465949	PubChem_243
468596	PubChem_244
468597	PubChem_245
468954	PubChem_246
469548	PubChem_247
469549	PubChem_248
469550	PubChem_249
469551	PubChem_250
469552	PubChem_251
469553	PubChem_252
469554	PubChem_253
469555	PubChem_254
469556	PubChem_255
469557	PubChem_256
469558	PubChem_257
469559	PubChem_258
470364	PubChem_259
470365	PubChem_260
471665	PubChem_261
473535	PubChem_262
475917	PubChem_263
475918	PubChem_264
476055	PubChem_265
478763	PubChem_266
478987	PubChem_267
478988	PubChem_268
478996	PubChem_269
478998	PubChem_270
479000	PubChem_271
479005	PubChem_272
479008	PubChem_273
479009	PubChem_274
479010	PubChem_275
479011	PubChem_276
479012	PubChem_277
479013	PubChem_278
479014	PubChem_279
479015	PubChem_280
479016	PubChem_281
479017	PubChem_282
479018	PubChem_283
479019	PubChem_284
479022	PubChem_285
479027	PubChem_286
479029	PubChem_287
479031	PubChem_288
479032	PubChem_289
479035	PubChem_290
479045	PubChem_291
479046	PubChem_292
479048	PubChem_293
479049	PubChem_294
479051	PubChem_295
479052	PubChem_296
479517	PubChem_297
479518	PubChem_298
479519	PubChem_299
479521	PubChem_300
479522	PubChem_301
479528	PubChem_302
479529	PubChem_303
479530	PubChem_304
479531	PubChem_305
479533	PubChem_306
479534	PubChem_307
479535	PubChem_308
479536	PubChem_309
479537	PubChem_310
479538	PubChem_311
479539	PubChem_312
479540	PubChem_313
479541	PubChem_314
479542	PubChem_315
479544	PubChem_316
479545	PubChem_317
479546	PubChem_318
479547	PubChem_319
479548	PubChem_320
479549	PubChem_321
479550	PubChem_322
479552	PubChem_323
479553	PubChem_324
479554	PubChem_325
479555	PubChem_326
479556	PubChem_327
479557	PubChem_328
479559	PubChem_329
479560	PubChem_330
479561	PubChem_331
479562	PubChem_332
479575	PubChem_333
479578	PubChem_334
479579	PubChem_335
479580	PubChem_336
479582	PubChem_337
479583	PubChem_338
479586	PubChem_339
479588	PubChem_340
479589	PubChem_341
479590	PubChem_342
479591	PubChem_343
479592	PubChem_344
479593	PubChem_345
479594	PubChem_346
479595	PubChem_347
479596	PubChem_348
479602	PubChem_349
479608	PubChem_350
479610	PubChem_351
479615	PubChem_352
479623	PubChem_353
479624	PubChem_354
479626	PubChem_355
479627	PubChem_356
479631	PubChem_357
479632	PubChem_358
479635	PubChem_359
479636	PubChem_360
479637	PubChem_361
479643	PubChem_362
479644	PubChem_363
479645	PubChem_364
479646	PubChem_365
479647	PubChem_366
479648	PubChem_367
479650	PubChem_368
479651	PubChem_369
479652	PubChem_370
479782	PubChem_371
479789	PubChem_372
479794	PubChem_373
479796	PubChem_374
479799	PubChem_375
479806	PubChem_376
479809	PubChem_377
479811	PubChem_378
479813	PubChem_379
479816	PubChem_380
479817	PubChem_381
479820	PubChem_382
479821	PubChem_383
479822	PubChem_384
479823	PubChem_385
479824	PubChem_386
479826	PubChem_387
479833	PubChem_388
481131	PubChem_389
481692	PubChem_390
481694	PubChem_391
481695	PubChem_392
481696	PubChem_393
481697	PubChem_394
481699	PubChem_395
481700	PubChem_396
481701	PubChem_397
482685	PubChem_398
483108	PubChem_399
483127	PubChem_400
483128	PubChem_401
483129	PubChem_402
483130	PubChem_403
483132	PubChem_404
483136	PubChem_405
483137	PubChem_406
483138	PubChem_407
483139	PubChem_408
483142	PubChem_409
483143	PubChem_410
483144	PubChem_411
483145	PubChem_412
483150	PubChem_413
483152	PubChem_414
483163	PubChem_415
483169	PubChem_416
483413	PubChem_417
483414	PubChem_418
483416	PubChem_419
483417	PubChem_420
483501	PubChem_421
483502	PubChem_422
483503	PubChem_423
483506	PubChem_424
483507	PubChem_425
483592	PubChem_426
483593	PubChem_427
483594	PubChem_428
483595	PubChem_429
483596	PubChem_430
483597	PubChem_431
483598	PubChem_432
483600	PubChem_433
483601	PubChem_434
483602	PubChem_435
483603	PubChem_436
483606	PubChem_437
483607	PubChem_438
483609	PubChem_439
483610	PubChem_440
483611	PubChem_441
483612	PubChem_442
483614	PubChem_443
483615	PubChem_444
483616	PubChem_445
483955	PubChem_446
483956	PubChem_447
483957	PubChem_448
483958	PubChem_449
483960	PubChem_450
483963	PubChem_451
483964	PubChem_452
483965	PubChem_453
483971	PubChem_454
483972	PubChem_455
483973	PubChem_456
483976	PubChem_457
483977	PubChem_458
484575	PubChem_459
484576	PubChem_460
485030	PubChem_461
485032	PubChem_462
485033	PubChem_463
485116	PubChem_464
485117	PubChem_465
485119	PubChem_466
485120	PubChem_467
485122	PubChem_468
485123	PubChem_469
485125	PubChem_470
485126	PubChem_471
485127	PubChem_472
485128	PubChem_473
485129	PubChem_474
486101	PubChem_475
486105	PubChem_476
486106	PubChem_477
486107	PubChem_478
486108	PubChem_479
486109	PubChem_480
486110	PubChem_481
486111	PubChem_482
486112	PubChem_483
486113	PubChem_484
486114	PubChem_485
486118	PubChem_486
486119	PubChem_487
486168	PubChem_488
488261	PubChem_489
488262	PubChem_490
488263	PubChem_491
488300	PubChem_492
488302	PubChem_493
488304	PubChem_494
488308	PubChem_495
488310	PubChem_496
488312	PubChem_497
488319	PubChem_498
488321	PubChem_499
488322	PubChem_500
488323	PubChem_501
488324	PubChem_502
488325	PubChem_503
488326	PubChem_504
488327	PubChem_505
488328	PubChem_506
488329	PubChem_507
488330	PubChem_508
488332	PubChem_509
488333	PubChem_510
488334	PubChem_511
488336	PubChem_512
488337	PubChem_513
488339	PubChem_514
488341	PubChem_515
488342	PubChem_516
488343	PubChem_517
488344	PubChem_518
488345	PubChem_519
488346	PubChem_520
488347	PubChem_521
488348	PubChem_522
488349	PubChem_523
488350	PubChem_524
488351	PubChem_525
488352	PubChem_526
488353	PubChem_527
488354	PubChem_528
488357	PubChem_529
488358	PubChem_530
488359	PubChem_531
488361	PubChem_532
488362	PubChem_533
488363	PubChem_534
488364	PubChem_535
488365	PubChem_536
488366	PubChem_537
488367	PubChem_538
488368	PubChem_539
488369	PubChem_540
488370	PubChem_541
488371	PubChem_542
488372	PubChem_543
488373	PubChem_544
488374	PubChem_545
488375	PubChem_546
488376	PubChem_547
488378	PubChem_548
488379	PubChem_549
488380	PubChem_550
488383	PubChem_551
488384	PubChem_552
488385	PubChem_553
488386	PubChem_554
488387	PubChem_555
488389	PubChem_556
488390	PubChem_557
488391	PubChem_558
488392	PubChem_559
488393	PubChem_560
488394	PubChem_561
488395	PubChem_562
488396	PubChem_563
488397	PubChem_564
488398	PubChem_565
488399	PubChem_566
488500	PubChem_567
488518	PubChem_568
488547	PubChem_569
488557	PubChem_570
488650	PubChem_571
488653	PubChem_572
488656	PubChem_573
488658	PubChem_574
488659	PubChem_575
488660	PubChem_576
491910	PubChem_577
491911	PubChem_578
493409	PubChem_579
497182	PubChem_580
502070	PubChem_581
502075	PubChem_582
510385	PubChem_583
513146	PubChem_584
513147	PubChem_585
513148	PubChem_586
616042	PubChem_587
626956	PubChem_588
643231	PubChem_589
646415	PubChem_590
659572	PubChem_591
660000	PubChem_592
672509	PubChem_593
718464	PubChem_594
919346	PubChem_595
1068156	PubChem_596
1068705	PubChem_597
1208044	PubChem_598
1266785	PubChem_599
1274097	PubChem_600
1398733	PubChem_601
1402478	PubChem_602
1419364	PubChem_603
1505698	PubChem_604
1511906	PubChem_605
1602261	PubChem_606
1616426	PubChem_607
1893821	PubChem_608
1898818	PubChem_609
1900647	PubChem_610
1901130	PubChem_611
2554962	PubChem_612
2952898	PubChem_613
3003363	PubChem_614
3003364	PubChem_615
3009588	PubChem_616
3009589	PubChem_617
3009590	PubChem_618
3009593	PubChem_619
3009594	PubChem_620
3009601	PubChem_621
3009602	PubChem_622
3009912	PubChem_623
3009913	PubChem_624
3016149	PubChem_625
3022117	PubChem_626
3025908	PubChem_627
3025924	PubChem_628
3025928	PubChem_629
3025929	PubChem_630
3025933	PubChem_631
3035518	PubChem_632
3035545	PubChem_633
3036049	PubChem_634
3051695	PubChem_635
3053837	PubChem_636
3057925	PubChem_637
3057926	PubChem_638
3057927	PubChem_639
3057928	PubChem_640
3058380	PubChem_641
3058475	PubChem_642
3061470	PubChem_643
3065852	PubChem_644
3066396	PubChem_645
3066684	PubChem_646
3069001	PubChem_647
3069002	PubChem_648
3069130	PubChem_649
3069131	PubChem_650
3069132	PubChem_651
3069133	PubChem_652
3069134	PubChem_653
3069215	PubChem_654
3069216	PubChem_655
3069217	PubChem_656
3069218	PubChem_657
3071577	PubChem_658
3071579	PubChem_659
3072803	PubChem_660
3072818	PubChem_661
3076248	PubChem_662
3078832	PubChem_663
3078855	PubChem_664
3078856	PubChem_665
3080978	PubChem_666
3082579	PubChem_667
3082580	PubChem_668
3087674	PubChem_669
3087675	PubChem_670
3087676	PubChem_671
3087677	PubChem_672
3087679	PubChem_673
3087680	PubChem_674
3087681	PubChem_675
3288597	PubChem_676
3447239	PubChem_677
3457428	PubChem_678
3469110	PubChem_679
3484419	PubChem_680
3684314	PubChem_681
3726475	PubChem_682
3734129	PubChem_683
4011971	PubChem_684
4067801	PubChem_685
4182953	PubChem_686
4317221	PubChem_687
4488113	PubChem_688
4585016	PubChem_689
4689713	PubChem_690
4872633	PubChem_691
4914114	PubChem_692
4921596	PubChem_693
4921673	PubChem_694
4979271	PubChem_695
5187145	PubChem_696
5270917	PubChem_697
5270918	PubChem_698
5271826	PubChem_699
5271829	PubChem_700
5271843	PubChem_701
5271844	PubChem_702
5481838	PubChem_703
5481839	PubChem_704
5482144	PubChem_705
5483939	PubChem_706
5493018	PubChem_707
5493567	PubChem_708
5744078	PubChem_709
5744444	PubChem_710
5747399	PubChem_711
6093435	PubChem_712
6338487	PubChem_713
6419985	PubChem_714
6450951	PubChem_715
6603903	PubChem_716
6918094	PubChem_717
6919009	PubChem_718
6919051	PubChem_719
6919468	PubChem_720
6948970	PubChem_721
6956329	PubChem_722
6956357	PubChem_723
6956367	PubChem_724
6957639	PubChem_725
6971135	PubChem_726
7044040	PubChem_727
7061800	PubChem_728
7312614	PubChem_729
7370820	PubChem_730
9571107	PubChem_731
9578737	PubChem_732
9798071	PubChem_733
9798972	PubChem_734
9799240	PubChem_735
9799823	PubChem_736
9800055	PubChem_737
9800494	PubChem_738
9801223	PubChem_739
9801295	PubChem_740
9801639	PubChem_741
9808242	PubChem_742
9818925	PubChem_743
9820446	PubChem_744
9821071	PubChem_745
9821707	PubChem_746
9821741	PubChem_747
9821763	PubChem_748
9822794	PubChem_749
9833432	PubChem_750
9835179	PubChem_751
9843232	PubChem_752
9843469	PubChem_753
9843521	PubChem_754
9850038	PubChem_755
9862871	PubChem_756
9862994	PubChem_757
9865506	PubChem_758
9865876	PubChem_759
9866767	PubChem_760
9871919	PubChem_761
9872564	PubChem_762
9879949	PubChem_763
9883472	PubChem_764
9884493	PubChem_765
9884794	PubChem_766
9885049	PubChem_767
9885754	PubChem_768
9886013	PubChem_769
9886644	PubChem_770
9887640	PubChem_771
9887825	PubChem_772
9892310	PubChem_773
9907445	PubChem_774
9907491	PubChem_775
9907493	PubChem_776
9928085	PubChem_777
9929818	PubChem_778
9931356	PubChem_779
9931915	PubChem_780
9949393	PubChem_781
9950027	PubChem_782
9950362	PubChem_783
9951478	PubChem_784
9951527	PubChem_785
9952082	PubChem_786
9952435	PubChem_787
9953003	PubChem_788
9954789	PubChem_789
9972405	PubChem_790
9973955	PubChem_791
9974720	PubChem_792
9974891	PubChem_793
9975095	PubChem_794
9975254	PubChem_795
9975788	PubChem_796
9975936	PubChem_797
9975937	PubChem_798
9976069	PubChem_799
9976074	PubChem_800
9976117	PubChem_801
9976684	PubChem_802
9976880	PubChem_803
9977248	PubChem_804
9977291	PubChem_805
9977624	PubChem_806
9977633	PubChem_807
9978971	PubChem_808
9979361	PubChem_809
9979522	PubChem_810
9980057	PubChem_811
9980535	PubChem_812
9995072	PubChem_813
9995707	PubChem_814
9996547	PubChem_815
9996921	PubChem_816
9997193	PubChem_817
9997258	PubChem_818
9997665	PubChem_819
9997885	PubChem_820
9998509	PubChem_821
9998611	PubChem_822
9998612	PubChem_823
9998725	PubChem_824
9998726	PubChem_825
9998947	PubChem_826
9999087	PubChem_827
9999470	PubChem_828
9999516	PubChem_829
10000396	PubChem_830
10000512	PubChem_831
10000644	PubChem_832
10000979	PubChem_833
10001221	PubChem_834
10001480	PubChem_835
10002211	PubChem_836
10002262	PubChem_837
10002431	PubChem_838
10002729	PubChem_839
10006200	PubChem_840
10018625	PubChem_841
10018626	PubChem_842
10019951	PubChem_843
10020500	PubChem_844
10020502	PubChem_845
10020715	PubChem_846
10020881	PubChem_847
10021364	PubChem_848
10021406	PubChem_849
10021591	PubChem_850
10021806	PubChem_851
10022285	PubChem_852
10022286	PubChem_853
10022326	PubChem_854
10022456	PubChem_855
10022462	PubChem_856
10024098	PubChem_857
10024159	PubChem_858
10024290	PubChem_859
10024390	PubChem_860
10025461	PubChem_861
10025862	PubChem_862
10026101	PubChem_863
10029613	PubChem_864
10038383	PubChem_865
10043063	PubChem_866
10043176	PubChem_867
10043398	PubChem_868
10043986	PubChem_869
10044233	PubChem_870
10044403	PubChem_871
10044868	PubChem_872
10044994	PubChem_873
10045067	PubChem_874
10045121	PubChem_875
10045255	PubChem_876
10045521	PubChem_877
10046245	PubChem_878
10046732	PubChem_879
10046741	PubChem_880
10046971	PubChem_881
10047613	PubChem_882
10065081	PubChem_883
10065328	PubChem_884
10066089	PubChem_885
10066141	PubChem_886
10066642	PubChem_887
10067273	PubChem_888
10067318	PubChem_889
10067743	PubChem_890
10067806	PubChem_891
10067807	PubChem_892
10067944	PubChem_893
10067945	PubChem_894
10068264	PubChem_895
10068641	PubChem_896
10069070	PubChem_897
10069245	PubChem_898
10069382	PubChem_899
10070623	PubChem_900
10087180	PubChem_901
10087601	PubChem_902
10087884	PubChem_903
10089150	PubChem_904
10089151	PubChem_905
10089844	PubChem_906
10090157	PubChem_907
10090224	PubChem_908
10090225	PubChem_909
10090562	PubChem_910
10090730	PubChem_911
10090800	PubChem_912
10090801	PubChem_913
10091001	PubChem_914
10091221	PubChem_915
10091460	PubChem_916
10091900	PubChem_917
10092320	PubChem_918
10093202	PubChem_919
10093902	PubChem_920
10094260	PubChem_921
10094336	PubChem_922
10107534	PubChem_923
10112672	PubChem_924
10112673	PubChem_925
10113595	PubChem_926
10133136	PubChem_927
10134009	PubChem_928
10136725	PubChem_929
10136792	PubChem_930
10155712	PubChem_931
10158931	PubChem_932
10159844	PubChem_933
10160640	PubChem_934
10178347	PubChem_935
10178705	PubChem_936
10202078	PubChem_937
10203037	PubChem_938
10221813	PubChem_939
10222818	PubChem_940
10245432	PubChem_941
10246010	PubChem_942
10246444	PubChem_943
10246962	PubChem_944
10247085	PubChem_945
10247279	PubChem_946
10247355	PubChem_947
10247421	PubChem_948
10247747	PubChem_949
10248137	PubChem_950
10249018	PubChem_951
10249053	PubChem_952
10249675	PubChem_953
10249975	PubChem_954
10250193	PubChem_955
10250364	PubChem_956
10250761	PubChem_957
10250869	PubChem_958
10274232	PubChem_959
10274373	PubChem_960
10274374	PubChem_961
10291280	PubChem_962
10294581	PubChem_963
10296403	PubChem_964
10313916	PubChem_965
10314636	PubChem_966
10314811	PubChem_967
10315550	PubChem_968
10315786	PubChem_969
10315787	PubChem_970
10315845	PubChem_971
10315852	PubChem_972
10316342	PubChem_973
10316633	PubChem_974
10316797	PubChem_975
10317226	PubChem_976
10317227	PubChem_977
10317332	PubChem_978
10317793	PubChem_979
10318052	PubChem_980
10318573	PubChem_981
10318857	PubChem_982
10319846	PubChem_983
10319998	PubChem_984
10320426	PubChem_985
10336126	PubChem_986
10336845	PubChem_987
10336913	PubChem_988
10337016	PubChem_989
10337726	PubChem_990
10337800	PubChem_991
10338066	PubChem_992
10338181	PubChem_993
10338207	PubChem_994
10338565	PubChem_995
10338632	PubChem_996
10338733	PubChem_997
10338787	PubChem_998
10338882	PubChem_999
10339704	PubChem_1000
10340401	PubChem_1001
10340459	PubChem_1002
10341114	PubChem_1003
10341273	PubChem_1004
10341277	PubChem_1005
10341477	PubChem_1006
10342517	PubChem_1007
10342752	PubChem_1008
10356707	PubChem_1009
10357911	PubChem_1010
10359270	PubChem_1011
10359390	PubChem_1012
10359391	PubChem_1013
10359578	PubChem_1014
10360184	PubChem_1015
10360495	PubChem_1016
10361087	PubChem_1017
10361088	PubChem_1018
10361271	PubChem_1019
10361589	PubChem_1020
10362770	PubChem_1021
10363033	PubChem_1022
10363083	PubChem_1023
10363159	PubChem_1024
10363280	PubChem_1025
10363588	PubChem_1026
10363790	PubChem_1027
10365327	PubChem_1028
10365376	PubChem_1029
10380367	PubChem_1030
10382221	PubChem_1031
10382821	PubChem_1032
10382935	PubChem_1033
10382980	PubChem_1034
10383108	PubChem_1035
10384090	PubChem_1036
10384096	PubChem_1037
10384217	PubChem_1038
10384782	PubChem_1039
10384847	PubChem_1040
10385606	PubChem_1041
10385665	PubChem_1042
10385666	PubChem_1043
10385886	PubChem_1044
10386203	PubChem_1045
10386326	PubChem_1046
10387240	PubChem_1047
10387969	PubChem_1048
10388396	PubChem_1049
10404111	PubChem_1050
10405388	PubChem_1051
10405796	PubChem_1052
10406223	PubChem_1053
10406270	PubChem_1054
10406445	PubChem_1055
10406525	PubChem_1056
10406580	PubChem_1057
10407594	PubChem_1058
10407783	PubChem_1059
10407957	PubChem_1060
10407958	PubChem_1061
10408009	PubChem_1062
10408054	PubChem_1063
10410610	PubChem_1064
10425239	PubChem_1065
10425890	PubChem_1066
10426868	PubChem_1067
10427659	PubChem_1068
10428590	PubChem_1069
10428591	PubChem_1070
10428780	PubChem_1071
10429530	PubChem_1072
10429655	PubChem_1073
10429791	PubChem_1074
10430164	PubChem_1075
10430667	PubChem_1076
10430791	PubChem_1077
10431024	PubChem_1078
10432994	PubChem_1079
10446688	PubChem_1080
10447150	PubChem_1081
10449354	PubChem_1082
10449651	PubChem_1083
10450246	PubChem_1084
10450309	PubChem_1085
10450350	PubChem_1086
10450466	PubChem_1087
10450475	PubChem_1088
10450645	PubChem_1089
10451026	PubChem_1090
10451077	PubChem_1091
10451078	PubChem_1092
10451220	PubChem_1093
10451281	PubChem_1094
10451349	PubChem_1095
10451597	PubChem_1096
10451972	PubChem_1097
10452661	PubChem_1098
10452799	PubChem_1099
10452920	PubChem_1100
10452969	PubChem_1101
10453046	PubChem_1102
10453061	PubChem_1103
10453299	PubChem_1104
10453850	PubChem_1105
10453851	PubChem_1106
10454056	PubChem_1107
10455305	PubChem_1108
10471483	PubChem_1109
10471884	PubChem_1110
10472289	PubChem_1111
10472291	PubChem_1112
10472293	PubChem_1113
10472730	PubChem_1114
10472791	PubChem_1115
10473044	PubChem_1116
10473057	PubChem_1117
10473463	PubChem_1118
10473525	PubChem_1119
10473625	PubChem_1120
10473743	PubChem_1121
10473744	PubChem_1122
10473819	PubChem_1123
10473820	PubChem_1124
10473821	PubChem_1125
10473882	PubChem_1126
10473886	PubChem_1127
10473938	PubChem_1128
10473940	PubChem_1129
10474731	PubChem_1130
10474775	PubChem_1131
10475444	PubChem_1132
10475583	PubChem_1133
10475584	PubChem_1134
10476267	PubChem_1135
10476724	PubChem_1136
10477160	PubChem_1137
10478111	PubChem_1138
10478378	PubChem_1139
10495756	PubChem_1140
10497427	PubChem_1141
10497488	PubChem_1142
10497752	PubChem_1143
10497753	PubChem_1144
10498723	PubChem_1145
10499650	PubChem_1146
10500296	PubChem_1147
10500345	PubChem_1148
10500444	PubChem_1149
10500975	PubChem_1150
10519581	PubChem_1151
10521573	PubChem_1152
10522094	PubChem_1153
10522380	PubChem_1154
10522712	PubChem_1155
10523750	PubChem_1156
10523925	PubChem_1157
10524732	PubChem_1158
10525478	PubChem_1159
10526261	PubChem_1160
10544482	PubChem_1161
10544527	PubChem_1162
10544618	PubChem_1163
10545530	PubChem_1164
10545537	PubChem_1165
10546040	PubChem_1166
10547921	PubChem_1167
10549131	PubChem_1168
10549155	PubChem_1169
10549303	PubChem_1170
10549509	PubChem_1171
10565218	PubChem_1172
10569716	PubChem_1173
10570572	PubChem_1174
10571379	PubChem_1175
10571503	PubChem_1176
10572191	PubChem_1177
10574213	PubChem_1178
10593557	PubChem_1179
10593659	PubChem_1180
10594624	PubChem_1181
10596292	PubChem_1182
10596356	PubChem_1183
10596658	PubChem_1184
10597166	PubChem_1185
10597970	PubChem_1186
10598051	PubChem_1187
10615569	PubChem_1188
10616184	PubChem_1189
10616187	PubChem_1190
10618700	PubChem_1191
10619014	PubChem_1192
10619223	PubChem_1193
10619224	PubChem_1194
10619467	PubChem_1195
10619823	PubChem_1196
10620155	PubChem_1197
10640662	PubChem_1198
10641050	PubChem_1199
10641998	PubChem_1200
10642199	PubChem_1201
10642517	PubChem_1202
10643790	PubChem_1203
10644310	PubChem_1204
10644763	PubChem_1205
10663938	PubChem_1206
10665463	PubChem_1207
10666714	PubChem_1208
10667058	PubChem_1209
10667121	PubChem_1210
10667168	PubChem_1211
10667528	PubChem_1212
10667921	PubChem_1213
10668222	PubChem_1214
10668606	PubChem_1215
10668930	PubChem_1216
10669351	PubChem_1217
10690639	PubChem_1218
10690640	PubChem_1219
10691472	PubChem_1220
10691688	PubChem_1221
10691744	PubChem_1222
10691751	PubChem_1223
10692299	PubChem_1224
10711293	PubChem_1225
10713050	PubChem_1226
10713492	PubChem_1227
10713607	PubChem_1228
10713991	PubChem_1229
10714134	PubChem_1230
10714497	PubChem_1231
10714850	PubChem_1232
10714993	PubChem_1233
10715114	PubChem_1234
10715417	PubChem_1235
10715524	PubChem_1236
10715814	PubChem_1237
10735246	PubChem_1238
10735924	PubChem_1239
10736411	PubChem_1240
10736776	PubChem_1241
10736981	PubChem_1242
10737287	PubChem_1243
10737588	PubChem_1244
10737839	PubChem_1245
10737840	PubChem_1246
10737972	PubChem_1247
10738232	PubChem_1248
10739318	PubChem_1249
10739383	PubChem_1250
10739740	PubChem_1251
10739974	PubChem_1252
10760723	PubChem_1253
10761621	PubChem_1254
10762916	PubChem_1255
10763501	PubChem_1256
10782449	PubChem_1257
10783481	PubChem_1258
10784405	PubChem_1259
10786075	PubChem_1260
10786375	PubChem_1261
10786495	PubChem_1262
10786563	PubChem_1263
10787087	PubChem_1264
10787344	PubChem_1265
10788104	PubChem_1266
10788923	PubChem_1267
10806458	PubChem_1268
10806466	PubChem_1269
10807001	PubChem_1270
10808976	PubChem_1271
10809219	PubChem_1272
10809468	PubChem_1273
10809850	PubChem_1274
10810237	PubChem_1275
10810564	PubChem_1276
10810704	PubChem_1277
10810744	PubChem_1278
10811043	PubChem_1279
10811204	PubChem_1280
10811777	PubChem_1281
10830914	PubChem_1282
10831805	PubChem_1283
10832050	PubChem_1284
10832175	PubChem_1285
10832818	PubChem_1286
10833019	PubChem_1287
10833426	PubChem_1288
10833702	PubChem_1289
10834343	PubChem_1290
10834614	PubChem_1291
10834749	PubChem_1292
10835649	PubChem_1293
10835760	PubChem_1294
10835807	PubChem_1295
10836626	PubChem_1296
10852672	PubChem_1297
10854008	PubChem_1298
10861679	PubChem_1299
10862657	PubChem_1300
10873301	PubChem_1301
10873654	PubChem_1302
10883810	PubChem_1303
10903731	PubChem_1304
10905854	PubChem_1305
10915317	PubChem_1306
10916214	PubChem_1307
10916453	PubChem_1308
10927291	PubChem_1309
10927635	PubChem_1310
10938464	PubChem_1311
10947058	PubChem_1312
10949084	PubChem_1313
10970465	PubChem_1314
10971061	PubChem_1315
10972771	PubChem_1316
10979683	PubChem_1317
11014998	PubChem_1318
11045861	PubChem_1319
11046977	PubChem_1320
11047030	PubChem_1321
11069680	PubChem_1322
11089787	PubChem_1323
11091451	PubChem_1324
11100794	PubChem_1325
11109033	PubChem_1326
11110346	PubChem_1327
11111534	PubChem_1328
11132913	PubChem_1329
11133395	PubChem_1330
11133414	PubChem_1331
11141652	PubChem_1332
11143742	PubChem_1333
11154758	PubChem_1334
11163894	PubChem_1335
11165202	PubChem_1336
11166256	PubChem_1337
11166456	PubChem_1338
11190083	PubChem_1339
11213035	PubChem_1340
11222493	PubChem_1341
11224664	PubChem_1342
11244790	PubChem_1343
11247252	PubChem_1344
11268214	PubChem_1345
11269733	PubChem_1346
11291499	PubChem_1347
11293201	PubChem_1348
11302977	PubChem_1349
11304042	PubChem_1350
11315264	PubChem_1351
11316450	PubChem_1352
11316861	PubChem_1353
11316862	PubChem_1354
11338129	PubChem_1355
11351034	PubChem_1356
11351378	PubChem_1357
11373217	PubChem_1358
11382623	PubChem_1359
11394258	PubChem_1360
11394494	PubChem_1361
11416786	PubChem_1362
11418337	PubChem_1363
11419141	PubChem_1364
11428522	PubChem_1365
11429929	PubChem_1366
11441834	PubChem_1367
11450476	PubChem_1368
11451788	PubChem_1369
11452706	PubChem_1370
11452825	PubChem_1371
11453711	PubChem_1372
11476015	PubChem_1373
11485162	PubChem_1374
11485429	PubChem_1375
11485983	PubChem_1376
11486924	PubChem_1377
11509936	PubChem_1378
11576884	PubChem_1379
11590217	PubChem_1380
11611924	PubChem_1381
11619057	PubChem_1382
11633137	PubChem_1383
11634040	PubChem_1384
11662248	PubChem_1385
11669396	PubChem_1386
11689521	PubChem_1387
11723463	PubChem_1388
11724247	PubChem_1389
11724606	PubChem_1390
11724607	PubChem_1391
11724942	PubChem_1392
11725159	PubChem_1393
11725236	PubChem_1394
11725725	PubChem_1395
11726090	PubChem_1396
11726268	PubChem_1397
11726719	PubChem_1398
11739157	PubChem_1399
11740071	PubChem_1400
11740437	PubChem_1401
11740606	PubChem_1402
11740917	PubChem_1403
11740959	PubChem_1404
11741219	PubChem_1405
11741386	PubChem_1406
11741892	PubChem_1407
11742004	PubChem_1408
11742744	PubChem_1409
11743814	PubChem_1410
11750324	PubChem_1411
11751609	PubChem_1412
11760977	PubChem_1413
11761360	PubChem_1414
11761553	PubChem_1415
11761773	PubChem_1416
11773370	PubChem_1417
11779080	PubChem_1418
11782246	PubChem_1419
11791930	PubChem_1420
11792928	PubChem_1421
11793331	PubChem_1422
11793449	PubChem_1423
11793865	PubChem_1424
11793974	PubChem_1425
11794423	PubChem_1426
11794526	PubChem_1427
11794531	PubChem_1428
11794583	PubChem_1429
11795435	PubChem_1430
11795443	PubChem_1431
11796525	PubChem_1432
11810127	PubChem_1433
11843817	PubChem_1434
11843950	PubChem_1435
11843956	PubChem_1436
11844084	PubChem_1437
11993740	PubChem_1438
12034148	PubChem_1439
12034149	PubChem_1440
12034151	PubChem_1441
12053226	PubChem_1442
12071932	PubChem_1443
12087455	PubChem_1444
12148500	PubChem_1445
12151182	PubChem_1446
12369028	PubChem_1447
12379020	PubChem_1448
12379023	PubChem_1449
12490554	PubChem_1450
12533940	PubChem_1451
12733881	PubChem_1452
12733882	PubChem_1453
12733890	PubChem_1454
12733892	PubChem_1455
12733893	PubChem_1456
12733894	PubChem_1457
12733895	PubChem_1458
12733896	PubChem_1459
12733897	PubChem_1460
12733899	PubChem_1461
12733901	PubChem_1462
12733903	PubChem_1463
12733907	PubChem_1464
12733909	PubChem_1465
12733914	PubChem_1466
12733915	PubChem_1467
12733918	PubChem_1468
12733919	PubChem_1469
12733920	PubChem_1470
12733921	PubChem_1471
12733922	PubChem_1472
12733927	PubChem_1473
12733930	PubChem_1474
12733933	PubChem_1475
12733937	PubChem_1476
12733940	PubChem_1477
12770896	PubChem_1478
12770897	PubChem_1479
12770912	PubChem_1480
12790863	PubChem_1481
12790864	PubChem_1482
12801675	PubChem_1483
12801677	PubChem_1484
12810686	PubChem_1485
12884180	PubChem_1486
12901164	PubChem_1487
12901166	PubChem_1488
12917400	PubChem_1489
12919357	PubChem_1490
12944910	PubChem_1491
12944911	PubChem_1492
13041132	PubChem_1493
13041134	PubChem_1494
13041137	PubChem_1495
13041139	PubChem_1496
13044293	PubChem_1497
13044299	PubChem_1498
13055418	PubChem_1499
13060054	PubChem_1500
13060060	PubChem_1501
13060062	PubChem_1502
13060063	PubChem_1503
13076366	PubChem_1504
13116420	PubChem_1505
13116429	PubChem_1506
13135055	PubChem_1507
13191949	PubChem_1508
13191951	PubChem_1509
13191952	PubChem_1510
13191953	PubChem_1511
13191958	PubChem_1512
13209496	PubChem_1513
13209500	PubChem_1514
13222047	PubChem_1515
13239757	PubChem_1516
13239769	PubChem_1517
13269535	PubChem_1518
13269538	PubChem_1519
13290774	PubChem_1520
13290775	PubChem_1521
13309028	PubChem_1522
13320456	PubChem_1523
13337925	PubChem_1524
13337929	PubChem_1525
13337942	PubChem_1526
13339906	PubChem_1527
13340182	PubChem_1528
13340183	PubChem_1529
13340189	PubChem_1530
13340631	PubChem_1531
13365551	PubChem_1532
13365553	PubChem_1533
13365554	PubChem_1534
13365556	PubChem_1535
13377178	PubChem_1536
13377179	PubChem_1537
13377180	PubChem_1538
13377181	PubChem_1539
13377183	PubChem_1540
13385176	PubChem_1541
13385184	PubChem_1542
13385190	PubChem_1543
13387905	PubChem_1544
13387906	PubChem_1545
13387907	PubChem_1546
13387908	PubChem_1547
13387909	PubChem_1548
13387910	PubChem_1549
13387911	PubChem_1550
13387912	PubChem_1551
13387913	PubChem_1552
13387914	PubChem_1553
13387915	PubChem_1554
13387916	PubChem_1555
13387917	PubChem_1556
13387918	PubChem_1557
13387919	PubChem_1558
13387920	PubChem_1559
13387921	PubChem_1560
13400662	PubChem_1561
13400664	PubChem_1562
13401997	PubChem_1563
13402001	PubChem_1564
13402002	PubChem_1565
13402003	PubChem_1566
13402004	PubChem_1567
13402005	PubChem_1568
13402007	PubChem_1569
13402008	PubChem_1570
13402010	PubChem_1571
13402011	PubChem_1572
13402013	PubChem_1573
13402015	PubChem_1574
13402018	PubChem_1575
13402019	PubChem_1576
13402021	PubChem_1577
13402022	PubChem_1578
13402023	PubChem_1579
13402024	PubChem_1580
13402026	PubChem_1581
13402027	PubChem_1582
13402028	PubChem_1583
13402029	PubChem_1584
13402031	PubChem_1585
13420812	PubChem_1586
13420813	PubChem_1587
13420815	PubChem_1588
13420817	PubChem_1589
13420820	PubChem_1590
13420821	PubChem_1591
13420825	PubChem_1592
13420827	PubChem_1593
13437788	PubChem_1594
13456050	PubChem_1595
13472993	PubChem_1596
13478275	PubChem_1597
13491391	PubChem_1598
13500621	PubChem_1599
13500623	PubChem_1600
13500625	PubChem_1601
13500627	PubChem_1602
13500629	PubChem_1603
13500632	PubChem_1604
13500634	PubChem_1605
13500639	PubChem_1606
13500641	PubChem_1607
13500647	PubChem_1608
13500649	PubChem_1609
13500650	PubChem_1610
13500651	PubChem_1611
13500652	PubChem_1612
13500655	PubChem_1613
13500656	PubChem_1614
13500659	PubChem_1615
13500665	PubChem_1616
13500666	PubChem_1617
13503899	PubChem_1618
13503900	PubChem_1619
13558040	PubChem_1620
13565794	PubChem_1621
13565798	PubChem_1622
13565802	PubChem_1623
13565804	PubChem_1624
13565807	PubChem_1625
13565808	PubChem_1626
13565810	PubChem_1627
13565815	PubChem_1628
13565817	PubChem_1629
13565818	PubChem_1630
13565825	PubChem_1631
13565833	PubChem_1632
13586190	PubChem_1633
13586193	PubChem_1634
13586195	PubChem_1635
13586196	PubChem_1636
13586197	PubChem_1637
13588382	PubChem_1638
13589932	PubChem_1639
13589934	PubChem_1640
13589937	PubChem_1641
13589939	PubChem_1642
13590049	PubChem_1643
13606932	PubChem_1644
13606945	PubChem_1645
13606961	PubChem_1646
13626886	PubChem_1647
13626891	PubChem_1648
13652988	PubChem_1649
13653004	PubChem_1650
13653012	PubChem_1651
13653037	PubChem_1652
13653038	PubChem_1653
13654435	PubChem_1654
13670642	PubChem_1655
13670647	PubChem_1656
13688798	PubChem_1657
13711990	PubChem_1658
13711991	PubChem_1659
13715167	PubChem_1660
13715175	PubChem_1661
13720890	PubChem_1662
13728332	PubChem_1663
13732761	PubChem_1664
13733574	PubChem_1665
13746979	PubChem_1666
13747337	PubChem_1667
13770194	PubChem_1668
13770201	PubChem_1669
13772728	PubChem_1670
13772745	PubChem_1671
13772747	PubChem_1672
13772748	PubChem_1673
13772751	PubChem_1674
13772752	PubChem_1675
13772753	PubChem_1676
13772759	PubChem_1677
13772760	PubChem_1678
13772801	PubChem_1679
13772806	PubChem_1680
13772809	PubChem_1681
13772811	PubChem_1682
13772813	PubChem_1683
13772814	PubChem_1684
13772836	PubChem_1685
13772837	PubChem_1686
13772838	PubChem_1687
13772841	PubChem_1688
13789817	PubChem_1689
13825518	PubChem_1690
13825520	PubChem_1691
13825523	PubChem_1692
13848529	PubChem_1693
13849428	PubChem_1694
13850785	PubChem_1695
13850786	PubChem_1696
13850787	PubChem_1697
13850791	PubChem_1698
13851021	PubChem_1699
13851024	PubChem_1700
13852420	PubChem_1701
13852421	PubChem_1702
13852422	PubChem_1703
13852423	PubChem_1704
13852424	PubChem_1705
13852427	PubChem_1706
13852428	PubChem_1707
13864259	PubChem_1708
13864260	PubChem_1709
13864261	PubChem_1710
13884511	PubChem_1711
13885545	PubChem_1712
13910905	PubChem_1713
13910910	PubChem_1714
13910912	PubChem_1715
13910917	PubChem_1716
13920560	PubChem_1717
13920581	PubChem_1718
13937978	PubChem_1719
13952672	PubChem_1720
13952678	PubChem_1721
13952681	PubChem_1722
13952683	PubChem_1723
13952684	PubChem_1724
13952687	PubChem_1725
13952689	PubChem_1726
13952690	PubChem_1727
13952691	PubChem_1728
13952692	PubChem_1729
13952693	PubChem_1730
13952694	PubChem_1731
13952695	PubChem_1732
13952696	PubChem_1733
13952697	PubChem_1734
13958508	PubChem_1735
14006780	PubChem_1736
14006861	PubChem_1737
14006862	PubChem_1738
14006865	PubChem_1739
14006866	PubChem_1740
14006867	PubChem_1741
14006871	PubChem_1742
14011895	PubChem_1743
14011898	PubChem_1744
14012788	PubChem_1745
14014822	PubChem_1746
14014825	PubChem_1747
14014828	PubChem_1748
14014832	PubChem_1749
14041743	PubChem_1750
14041766	PubChem_1751
14052580	PubChem_1752
14052587	PubChem_1753
14052588	PubChem_1754
14052591	PubChem_1755
14086169	PubChem_1756
14086171	PubChem_1757
14086173	PubChem_1758
14086177	PubChem_1759
14086179	PubChem_1760
14086181	PubChem_1761
14086183	PubChem_1762
14098533	PubChem_1763
14098535	PubChem_1764
14098538	PubChem_1765
14098540	PubChem_1766
14098541	PubChem_1767
14098542	PubChem_1768
14098546	PubChem_1769
14100104	PubChem_1770
14117045	PubChem_1771
14117048	PubChem_1772
14117053	PubChem_1773
14117054	PubChem_1774
14117060	PubChem_1775
14117067	PubChem_1776
14117070	PubChem_1777
14117073	PubChem_1778
14148327	PubChem_1779
14148328	PubChem_1780
14148329	PubChem_1781
14148330	PubChem_1782
14148331	PubChem_1783
14167134	PubChem_1784
14167135	PubChem_1785
14167136	PubChem_1786
14235024	PubChem_1787
14249889	PubChem_1788
14287946	PubChem_1789
14287950	PubChem_1790
14300386	PubChem_1791
14300391	PubChem_1792
14300392	PubChem_1793
14300397	PubChem_1794
14300398	PubChem_1795
14300411	PubChem_1796
14300416	PubChem_1797
14328908	PubChem_1798
14328909	PubChem_1799
14328918	PubChem_1800
14328923	PubChem_1801
14328924	PubChem_1802
14328925	PubChem_1803
14328926	PubChem_1804
14328930	PubChem_1805
14370078	PubChem_1806
14370082	PubChem_1807
14370088	PubChem_1808
14390997	PubChem_1809
14390999	PubChem_1810
14391003	PubChem_1811
14400554	PubChem_1812
14421085	PubChem_1813
14421096	PubChem_1814
14456737	PubChem_1815
14456739	PubChem_1816
14457285	PubChem_1817
14457288	PubChem_1818
14457305	PubChem_1819
14479503	PubChem_1820
14501361	PubChem_1821
14501368	PubChem_1822
14514998	PubChem_1823
14515005	PubChem_1824
14554992	PubChem_1825
14555044	PubChem_1826
14555463	PubChem_1827
14555467	PubChem_1828
14555469	PubChem_1829
14555471	PubChem_1830
14555533	PubChem_1831
14555535	PubChem_1832
14555537	PubChem_1833
14555542	PubChem_1834
14555553	PubChem_1835
14555586	PubChem_1836
14576631	PubChem_1837
14576632	PubChem_1838
14578479	PubChem_1839
14580068	PubChem_1840
14581330	PubChem_1841
14581331	PubChem_1842
14608785	PubChem_1843
14650736	PubChem_1844
14650737	PubChem_1845
14651166	PubChem_1846
14651168	PubChem_1847
14651170	PubChem_1848
14651172	PubChem_1849
14651174	PubChem_1850
14651175	PubChem_1851
14651189	PubChem_1852
14651202	PubChem_1853
14651214	PubChem_1854
14651219	PubChem_1855
14651225	PubChem_1856
14651227	PubChem_1857
14651235	PubChem_1858
14651239	PubChem_1859
14651240	PubChem_1860
14652620	PubChem_1861
14652627	PubChem_1862
14652628	PubChem_1863
14664174	PubChem_1864
14664175	PubChem_1865
14664176	PubChem_1866
14664177	PubChem_1867
14664180	PubChem_1868
14664181	PubChem_1869
14664183	PubChem_1870
14664187	PubChem_1871
14664188	PubChem_1872
14664189	PubChem_1873
14664190	PubChem_1874
14664195	PubChem_1875
14666359	PubChem_1876
14668982	PubChem_1877
14672026	PubChem_1878
14708891	PubChem_1879
14708892	PubChem_1880
14708895	PubChem_1881
14708900	PubChem_1882
14713880	PubChem_1883
14713881	PubChem_1884
14715770	PubChem_1885
14715771	PubChem_1886
14715772	PubChem_1887
14715773	PubChem_1888
14715774	PubChem_1889
14715775	PubChem_1890
14715776	PubChem_1891
14738855	PubChem_1892
14767351	PubChem_1893
14767352	PubChem_1894
14767357	PubChem_1895
14770830	PubChem_1896
14770865	PubChem_1897
14772467	PubChem_1898
14774108	PubChem_1899
14774109	PubChem_1900
14774115	PubChem_1901
14774118	PubChem_1902
14774119	PubChem_1903
14774121	PubChem_1904
14774126	PubChem_1905
14774649	PubChem_1906
14774652	PubChem_1907
14774656	PubChem_1908
14774660	PubChem_1909
14774666	PubChem_1910
14774667	PubChem_1911
14774670	PubChem_1912
14774672	PubChem_1913
14774674	PubChem_1914
14774676	PubChem_1915
14774677	PubChem_1916
14774679	PubChem_1917
14806768	PubChem_1918
14806773	PubChem_1919
14806774	PubChem_1920
14806775	PubChem_1921
14806777	PubChem_1922
14839350	PubChem_1923
14839351	PubChem_1924
14839352	PubChem_1925
14839365	PubChem_1926
14839396	PubChem_1927
14839593	PubChem_1928
14839653	PubChem_1929
14846330	PubChem_1930
14846336	PubChem_1931
14846337	PubChem_1932
14846349	PubChem_1933
14846350	PubChem_1934
14846358	PubChem_1935
14851994	PubChem_1936
14867478	PubChem_1937
14867481	PubChem_1938
14880212	PubChem_1939
14880222	PubChem_1940
14880223	PubChem_1941
14880226	PubChem_1942
14880230	PubChem_1943
14896557	PubChem_1944
14896559	PubChem_1945
14896561	PubChem_1946
14896562	PubChem_1947
14896563	PubChem_1948
14896564	PubChem_1949
14896565	PubChem_1950
14896567	PubChem_1951
14896568	PubChem_1952
14896569	PubChem_1953
14896570	PubChem_1954
14896573	PubChem_1955
14896574	PubChem_1956
14896576	PubChem_1957
14896577	PubChem_1958
14896578	PubChem_1959
14896580	PubChem_1960
14896581	PubChem_1961
14896582	PubChem_1962
14896583	PubChem_1963
14896584	PubChem_1964
14896585	PubChem_1965
14896587	PubChem_1966
14896594	PubChem_1967
14896595	PubChem_1968
14896597	PubChem_1969
14905499	PubChem_1970
14905501	PubChem_1971
14911102	PubChem_1972
14911104	PubChem_1973
14933203	PubChem_1974
14933205	PubChem_1975
14935551	PubChem_1976
14935552	PubChem_1977
14935553	PubChem_1978
14935554	PubChem_1979
14935555	PubChem_1980
14935558	PubChem_1981
14935560	PubChem_1982
14935561	PubChem_1983
14935562	PubChem_1984
14935563	PubChem_1985
14935564	PubChem_1986
14935567	PubChem_1987
14947199	PubChem_1988
14947200	PubChem_1989
14947201	PubChem_1990
14958940	PubChem_1991
14962312	PubChem_1992
14962313	PubChem_1993
14962317	PubChem_1994
14962318	PubChem_1995
14962319	PubChem_1996
14962321	PubChem_1997
14962322	PubChem_1998
14962326	PubChem_1999
[truncated: 1,337 more rows]

## Sheet: AD_tanimoto_similarity_results
Compound_Index	Max_Tanimoto_Similarity
1	0.705882				Tanimoto Similarity Statistics Summary:
2	0.204819				Mean similarity: 0.499
3	0.478873				Median similarity: 0.485
4	1				% with similarity ≥ 0.9: 0.88%
5	0.550725				% with similarity ≥ 0.8: 1.94%
6	0.356164				% with similarity ≥ 0.7: 7.42%
7	0.672131				% with similarity ≥ 0.6: 21.84%
8	0.476923				% with similarity ≥ 0.5: 46.60%
9	0.404762				% with similarity ≥ 0.4: 77.30%
10	0.379747				% with similarity ≥ 0.3: 96.56%
11	0.541667				% with similarity ≥ 0.2: 99.97%
12	0.458333				% with similarity ≥ 0.1: 100.00%
13	0.476923
14	0.763636
15	0.371795
16	0.527027
17	0.666667
18	0.55
19	0.590909
20	0.647059
21	0.672727
22	0.660714
23	0.558824
24	0.746032
25	1
26	0.426667
27	0.515625
28	0.492063
29	0.507692
30	0.52381
31	0.530303
32	0.419355
33	0.679245
34	0.409091
35	0.442857
36	0.464789
37	0.672131
38	0.703704
39	0.529412
40	0.721311
41	0.438356
42	0.568966
43	0.394366
44	0.361111
45	0.453333
46	0.426667
47	0.358209
48	0.590909
49	0.705882
50	0.539683
51	0.357143
52	0.346154
53	0.484375
54	0.581818
55	0.358209
56	0.405405
57	0.324675
58	0.479452
59	0.476923
60	0.369231
61	0.763636
62	0.825397
63	0.467742
64	0.625
65	0.537313
66	0.661972
67	0.661972
68	0.625
69	0.361446
70	0.746032
71	0.45
72	0.442857
73	0.541667
74	0.520548
75	0.442857
76	0.453333
77	0.471429
78	0.404762
79	0.253731
80	0.328767
81	0.353846
82	0.242424
83	0.360656
84	0.6
85	0.43662
86	0.455882
87	0.324324
88	0.351351
89	0.703125
90	0.8
91	0.725806
92	0.666667
93	0.676923
94	0.714286
95	0.441176
96	0.6875
97	0.324324
98	0.692308
99	0.8125
100	0.545455
101	0.492063
102	0.529412
103	0.422535
104	0.774194
105	0.333333
106	0.464789
107	0.373333
108	0.661017
109	0.428571
110	0.7
111	0.573529
112	0.565217
113	0.395062
114	0.442857
115	0.644068
116	0.459016
117	0.55
118	0.610169
119	0.636364
120	0.477612
121	0.507246
122	0.606061
123	0.513514
124	0.291139
125	0.378788
126	0.492537
127	0.378378
128	0.442857
129	0.540984
130	0.661765
131	0.621212
132	0.466667
133	0.41791
134	0.576271
135	0.4375
136	0.44
137	0.527027
138	0.5
139	0.46875
140	0.560606
141	0.661972
142	0.475
143	0.589041
144	0.458333
145	0.432432
146	0.506667
147	0.573529
148	0.544118
149	0.46875
150	0.541667
151	0.506849
152	0.558824
153	0.426667
154	0.485714
155	0.813559
156	0.650794
157	0.560606
158	0.649123
159	0.616667
160	0.627119
161	0.660714
162	0.606557
163	0.649123
164	0.606557
165	0.627119
166	0.606557
167	0.606557
168	0.476923
169	0.455882
170	0.462687
171	0.469697
172	0.469697
173	0.4625
174	0.469697
175	0.449275
176	0.493506
177	0.442857
178	0.379747
179	0.383562
180	0.637931
181	0.625
182	0.649123
183	0.444444
184	0.677966
185	0.48
186	0.435897
187	0.492063
188	0.506667
189	0.485714
190	0.546875
191	0.5
192	0.397436
193	0.514286
194	0.816667
195	0.709091
196	0.656716
197	0.711864
198	0.628571
199	0.459459
200	0.507463
201	0.621212
202	0.727273
203	0.546875
204	0.546875
205	0.8
206	0.521127
207	0.383562
208	0.692308
209	0.544118
210	0.469697
211	0.446154
212	0.492308
213	0.493151
214	0.534247
215	0.575758
216	0.527027
217	0.439394
218	0.546875
219	0.769231
220	0.689655
221	0.709091
222	0.65
223	0.629032
224	0.609375
225	0.639344
226	0.639344
227	0.560606
228	0.522388
229	0.7
230	0.571429
231	0.57377
232	0.5
233	0.477612
234	0.5
235	0.470588
236	0.672727
237	0.545455
238	0.507937
239	0.470588
240	0.918367
241	0.706897
242	0.655172
243	0.672414
244	0.655172
245	0.603175
246	0.552239
247	0.552239
248	0.388889
249	0.549296
250	0.621212
251	0.529412
252	0.565217
253	0.636364
254	0.565217
255	0.58209
256	0.550725
257	0.625
258	0.573529
259	0.565217
260	0.536232
261	0.549296
262	0.573529
263	0.701754
264	0.6
265	0.641791
266	0.594203
267	0.661972
268	0.319444
269	0.540984
270	0.532258
271	0.532258
272	0.52381
273	0.515625
274	0.52459
275	0.559322
276	0.532258
277	0.515625
278	0.52381
279	0.507692
280	0.507692
281	0.55
282	0.540984
283	0.515625
284	0.540984
285	0.540984
286	0.540984
287	0.507692
288	0.5
289	0.52381
290	0.515625
291	0.507692
292	0.507692
293	0.532258
294	0.52381
295	0.52381
296	0.769231
297	0.714286
298	0.740741
299	0.310811
300	0.351351
301	0.402985
302	0.324675
303	0.341772
304	0.316456
305	0.316456
306	0.350649
307	0.316456
308	0.337838
309	0.364865
310	0.320513
311	0.3375
312	0.320513
313	0.320988
314	0.329114
315	0.324675
316	0.346154
317	0.382353
318	0.307692
319	0.428571
320	0.366197
321	0.378788
322	0.362319
323	0.371429
324	0.415385
325	0.397059
326	0.382353
327	0.52381
328	0.346667
329	0.337662
330	0.42029
331	0.287671
332	0.313433
333	0.329268
334	0.324675
335	0.325
336	0.2875
337	0.292683
338	0.292683
339	0.316456
340	0.3125
341	0.291139
342	0.305882
343	0.294118
344	0.313253
345	0.341772
346	0.324675
347	0.324324
348	0.291139
349	0.303797
350	0.303797
351	0.333333
352	0.329268
353	0.313253
354	0.337838
355	0.333333
356	0.325
357	0.325
358	0.294872
359	0.2875
360	0.292683
361	0.289157
362	0.285714
363	0.292135
364	0.313253
365	0.316456
366	0.285714
367	0.320988
368	0.285714
369	0.303797
370	0.333333
371	0.341463
372	0.3125
373	0.277108
374	0.325
375	0.307692
376	0.282051
377	0.35
378	0.297297
379	0.291139
380	0.294872
381	0.233333
382	0.573529
383	0.559322
384	0.313253
385	0.316456
386	0.341463
387	0.341463
388	0.291139
389	0.277108
390	0.320513
391	0.666667
392	0.3125
393	0.315217
394	0.461538
395	0.356164
396	0.454545
397	0.333333
398	0.441176
399	0.417722
400	0.627119
401	0.774194
402	0.328767
403	0.324324
404	0.311688
405	0.303797
406	0.311688
407	0.394366
408	0.388889
409	0.388889
410	0.373333
411	0.356164
412	0.369863
413	0.422535
414	0.43662
415	0.538462
416	0.515152
417	0.56338
418	0.459016
419	0.691176
420	0.581081
421	0.527027
422	0.549296
423	0.43662
424	0.445946
425	0.35
426	0.362637
427	0.637931
428	0.825397
429	0.626866
430	0.677419
431	0.671875
432	0.695652
433	0.5
434	0.621212
435	0.671642
436	0.514286
437	0.553846
438	0.529412
439	0.544118
440	0.521127
441	0.585714
442	0.469697
443	0.462687
444	0.485714
445	0.409639
446	0.614286
447	0.472222
448	0.324324
449	0.2875
450	0.3375
451	0.329268
452	0.314607
453	0.296296
454	0.296296
455	0.329114
456	0.32
457	0.316456
458	0.341463
459	0.296296
460	0.296296
461	0.656716
462	0.603175
463	0.347222
464	0.441176
465	0.410959
466	0.324324
467	0.324324
468	0.394366
469	0.394366
470	0.32
471	0.32
472	0.32
473	0.388889
474	0.43662
475	0.422535
476	0.36
477	0.428571
478	0.302632
479	0.265823
480	0.278481
481	0.408451
482	0.302632
483	0.278481
484	0.311688
485	0.316456
486	0.325
487	0.325301
488	0.325
489	0.303797
490	0.303797
491	0.542373
492	0.649123
493	0.637931
494	0.44
495	0.378378
496	0.346154
497	0.405797
498	0.385714
499	0.3625
500	0.337662
501	0.337662
502	0.441176
503	0.428571
504	0.46875
505	0.484848
506	0.477612
507	0.394366
508	0.46875
509	0.447761
510	0.441176
511	0.346154
512	0.35
513	0.345679
514	0.358974
515	0.35443
516	0.3375
517	0.386667
518	0.341772
519	0.357143
520	0.277108
521	0.361111
522	0.283951
523	0.289157
524	0.5
525	0.477612
526	0.441176
527	0.341463
528	0.345679
529	0.361111
530	0.346667
531	0.355263
532	0.315789
533	0.340426
534	0.336957
535	0.344086
536	0.27381
537	0.337838
538	0.3375
539	0.3375
540	0.341772
541	0.341772
542	0.3375
543	0.320513
544	0.27381
545	0.341463
546	0.333333
547	0.333333
548	0.333333
549	0.333333
550	0.542373
551	0.455882
552	0.418919
553	0.515152
554	0.532258
555	0.477612
556	0.37037
557	0.441176
558	0.441176
559	0.346154
560	0.369863
561	0.367089
562	0.351351
563	0.469697
564	0.337838
565	0.507692
566	0.457143
567	0.358974
568	0.346154
569	0.25641
570	0.364865
571	0.364865
572	0.375
573	0.477612
574	0.539683
575	0.358974
576	0.361111
577	0.355263
578	0.355263
579	0.5
580	0.5
581	0.282353
582	0.455882
583	0.564516
584	0.567568
585	0.486842
586	0.5
587	0.449275
588	0.394366
589	0.43662
590	0.553571
591	0.446154
592	0.550725
593	0.492063
594	0.424242
595	0.462687
596	0.457627
597	0.430769
598	0.46875
599	0.507692
600	0.461538
601	0.709091
602	0.469697
603	0.6
604	0.478873
605	0.465753
606	0.422535
607	0.672414
608	0.432836
609	0.428571
610	0.444444
611	0.447761
612	0.434783
613	0.434783
614	0.606557
615	0.476923
616	0.5
617	0.714286
618	0.537313
619	0.355263
620	0.358974
621	0.551724
622	0.551724
623	0.542373
624	0.306667
625	0.28
626	0.375
627	0.380282
628	0.703125
629	0.671642
630	0.347826
631	0.555556
632	0.476923
633	0.402597
634	0.520548
635	0.558824
636	0.438356
637	0.542857
638	0.568966
639	0.424658
640	0.533333
641	0.58209
642	0.434783
643	0.462687
644	0.47619
645	0.434783
646	0.402985
647	0.684211
648	0.458333
649	0.569231
650	0.516129
651	0.61194
652	0.434783
653	0.46875
654	0.6
655	0.631579
656	0.626866
657	0.596774
658	0.610169
659	0.366197
660	0.369863
661	0.391892
662	0.394737
663	0.444444
664	0.453125
665	0.369863
666	0.355263
667	0.5
668	0.52
669	0.666667
670	0.476923
671	0.627119
672	0.685185
673	0.451613
674	0.537313
675	0.621212
676	0.467532
677	0.507042
678	0.573529
679	0.438356
680	0.514286
681	0.666667
682	0.507463
683	0.484375
684	0.279412
685	0.478261
686	0.740741
687	0.545455
688	0.676056
689	0.455882
690	0.631579
691	0.356164
692	0.740741
693	0.508197
694	0.379747
695	0.532258
696	0.355263
697	0.628571
698	0.455882
699	0.465753
700	0.341772
701	0.342105
702	0.491803
703	0.477612
704	0.492063
705	0.526316
706	0.506849
707	0.527027
708	0.652778
709	0.317073
710	0.317073
711	0.6
712	0.363636
713	0.4
714	0.404762
715	0.405797
716	0.363636
717	0.369863
718	0.610169
719	0.2875
720	0.645161
721	0.492063
722	1
723	0.514286
724	0.409091
725	0.409091
726	0.455882
727	0.631579
728	0.666667
729	0.666667
730	0.341772
731	0.590164
732	0.628571
733	0.628571
734	0.373333
735	0.555556
736	0.402985
737	0.404762
738	0.404762
739	0.450704
740	0.538462
741	0.521127
742	0.422535
743	0.416667
744	0.681818
745	0.542857
746	0.652174
747	0.379747
748	0.4
749	0.610169
750	0.376623
751	0.565217
752	0.703125
753	0.37037
754	0.464789
755	0.379747
756	0.738462
757	0.611111
758	1
759	0.434211
760	0.652174
761	0.545455
762	0.586207
763	0.358209
764	0.341463
765	0.506494
766	0.3625
767	0.652778
768	0.507042
769	0.46875
770	0.816327
771	0.730769
772	0.408451
773	0.545455
774	0.492537
775	0.486486
776	0.597015
777	0.493333
778	0.633803
779	0.526316
780	0.610169
781	0.426667
782	0.548387
783	0.405405
784	0.459016
785	0.461538
786	0.767857
787	0.379747
788	0.475
789	0.8
790	0.8
791	0.529412
792	0.397436
793	0.714286
794	0.5
795	0.5
796	0.383721
797	0.486842
798	0.246377
799	0.278481
800	0.610169
801	0.596491
802	0.5
803	0.560606
804	1
805	0.366197
806	0.521127
807	0.507042
808	0.677419
809	1
810	0.521127
811	0.346154
812	0.767857
813	0.486842
814	0.453333
815	0.567164
816	0.701493
817	0.379747
818	0.507246
819	0.341176
820	0.390244
821	0.473684
822	0.329412
823	0.816327
824	0.618182
825	0.39726
826	0.745763
827	0.639344
828	0.52381
829	0.644068
830	0.978723
831	0.4
832	0.426667
833	0.43662
834	0.346154
835	0.346154
836	1
837	0.492537
838	0.430556
839	0.492537
840	0.701493
841	0.493333
842	0.52
843	0.4
844	0.681159
845	0.4
846	0.390244
847	0.418919
848	0.386667
849	1
850	0.633333
851	0.568966
852	0.559322
853	0.639344
854	0.655172
855	0.454545
856	0.58209
857	0.405405
858	0.65
859	0.59375
860	0.5
861	1
862	0.430556
863	0.442857
864	0.544118
865	0.528571
866	0.528571
867	0.473684
868	0.328947
869	0.4
870	0.541667
871	0.56338
872	0.325581
873	0.384615
874	0.514286
875	0.359375
876	0.232877
877	0.627119
878	0.678571
879	0.544118
880	0.507246
881	0.552239
882	1
883	0.541667
884	0.548387
885	0.351351
886	0.521739
887	0.513889
888	0.453333
889	0.5
890	0.432836
891	0.380952
892	0.506494
893	0.455696
894	0.769231
895	0.454545
896	0.560606
897	0.655172
898	0.460317
899	0.823529
900	0.514286
901	0.5
902	0.644068
903	0.666667
904	0.629032
905	0.65
906	0.656716
907	0.558824
908	0.415584
909	0.550725
910	0.448718
911	0.311828
912	0.716981
913	0.532258
914	0.55
915	0.544118
916	0.544118
917	0.65
918	0.507042
919	0.536232
920	0.677419
921	0.441176
922	0.603175
923	0.410256
924	0.430556
925	1
926	0.471429
927	0.606557
928	0.415584
929	0.578125
930	0.565217
931	1
932	0.485294
933	0.321839
934	0.202247
935	0.359375
936	0.633803
937	0.685714
938	0.633803
939	0.575758
940	0.532258
941	0.625
942	0.455696
943	0.8
944	0.661972
945	0.625
946	0.638889
947	0.521127
948	0.527778
949	0.69697
950	0.69697
951	0.506849
952	0.71875
953	0.587302
954	0.390625
955	0.235294
956	0.446154
957	0.580645
958	0.666667
959	0.552239
960	0.43662
961	0.42029
962	0.483871
963	0.478873
964	0.762712
965	0.558824
966	0.418919
967	0.610169
968	0.507937
969	0.438356
970	0.4
971	0.4
972	0.206897
973	0.695652
974	0.608108
975	0.608108
976	0.649123
977	0.716418
978	0.666667
979	0.446154
980	0.540984
981	0.356164
982	0.661538
983	0.514286
984	0.544118
985	0.416667
986	0.449275
987	0.532258
988	0.507463
989	0.536232
990	0.545455
991	0.65
992	0.455882
993	0.606557
994	0.361446
995	0.418919
996	0.603175
997	0.464789
998	0.416667
999	0.471429
1000	0.279412
1001	0.428571
1002	0.690909
1003	0.385714
1004	0.569231
1005	0.721311
1006	0.328947
1007	0.548387
1008	0.530303
1009	0.358974
1010	0.442857
1011	0.402985
1012	0.552239
1013	0.569231
1014	0.486111
1015	1
1016	0.550725
1017	0.375
1018	0.712121
1019	0.527027
1020	0.4
1021	0.379747
1022	0.426667
1023	0.386667
1024	0.622642
1025	0.305556
1026	0.823529
1027	0.62069
1028	0.426667
1029	0.958333
1030	0.544118
1031	0.552239
1032	0.678571
1033	0.661017
1034	0.4375
1035	0.65625
1036	0.609375
1037	0.48
1038	0.542857
1039	0.527027
1040	0.567164
1041	0.455882
1042	0.422535
1043	0.470588
1044	0.315217
1045	0.559322
1046	1
1047	0.438356
1048	0.586207
1049	0.362319
1050	0.578125
1051	0.514286
1052	1
1053	0.677419
1054	0.430556
1055	0.709677
1056	0.418919
1057	0.610169
1058	1
1059	0.629032
1060	0.5
1061	0.666667
1062	0.584615
1063	0.342105
1064	0.415584
1065	0.363636
1066	0.227273
1067	0.451613
1068	0.721311
1069	0.532258
1070	0.516129
1071	0.721311
1072	0.4
1073	0.441176
1074	0.548387
1075	0.637931
1076	0.325581
1077	0.418919
1078	0.418919
1079	0.701493
1080	0.506667
1081	0.325581
1082	0.25974
1083	0.371429
1084	0.534483
1085	0.62069
1086	0.644068
1087	0.5
1088	0.442857
1089	0.528571
1090	0.712121
1091	0.521127
1092	0.666667
1093	0.432836
1094	1
1095	0.458333
1096	0.616667
1097	0.325581
1098	0.367647
1099	0.333333
1100	0.678571
1101	0.603175
1102	0.590164
1103	0.610169
1104	0.666667
1105	0.544118
1106	1
1107	0.492537
1108	0.356164
1109	0.633333
1110	0.65
1111	0.629032
1112	0.521739
1113	1
1114	0.53125
1115	0.629032
1116	0.413333
1117	0.609375
1118	0.642857
1119	0.366197
1120	1
1121	1
1122	0.423529
1123	0.337838
1124	0.328947
1125	0.52
1126	1
1127	0.559322
1128	0.690909
1129	0.364865
1130	0.515625
1131	0.52381
1132	0.580645
1133	0.590164
1134	0.537313
1135	1
1136	0.540984
1137	0.486111
1138	0.590164
1139	0.5
1140	0.439394
1141	0.346154
1142	0.346154
1143	0.320513
1144	0.528571
1145	1
1146	0.544118
1147	0.4
1148	0.329268
1149	0.421053
1150	0.647059
1151	0.48
1152	0.48
1153	0.430556
1154	1
1155	0.333333
1156	0.513158
1157	0.383721
1158	0.446154
1159	0.444444
1160	0.444444
1161	0.341772
1162	0.294872
1163	0.442857
1164	0.385714
1165	0.44
1166	0.596774
1167	0.449275
1168	0.587302
1169	0.441176
1170	0.725806
1171	0.416667
1172	0.447368
1173	0.5
1174	0.623188
1175	0.291139
1176	0.587302
1177	0.7
1178	0.4875
1179	0.666667
1180	0.458333
1181	0.5
1182	0.341772
1183	0.559322
1184	0.583333
1185	0.616667
1186	0.386667
1187	0.681159
1188	0.506494
1189	0.444444
1190	0.273973
1191	0.590164
1192	0.746032
1193	0.666667
1194	0.455882
1195	0.4125
1196	0.291139
1197	0.4375
1198	0.445946
1199	0.65
1200	0.477612
1201	0.428571
1202	0.578125
1203	0.428571
1204	0.587302
1205	0.465753
1206	0.561404
1207	0.457143
1208	0.405405
1209	0.633333
1210	0.368421
1211	0.452055
1212	0.441558
1213	0.707692
1214	0.606557
1215	0.606557
1216	0.397059
1217	0.414286
1218	0.4
1219	0.291139
1220	0.376623
1221	0.616667
1222	0.513514
1223	0.371795
1224	0.328947
1225	0.514286
1226	0.476923
1227	0.473684
1228	0.410256
1229	0.405405
1230	0.596774
1231	0.455882
1232	0.606557
1233	0.546875
1234	0.56338
1235	0.560606
1236	0.492308
1237	0.428571
1238	0.414634
1239	0.365854
1240	0.507463
1241	0.597222
1242	0.59375
1243	0.405405
1244	0.442857
1245	0.438356
1246	0.62069
1247	0.754386
1248	0.43038
1249	0.514706
1250	0.627119
1251	0.452055
1252	0.308642
1253	0.493151
1254	0.587302
1255	0.596774
1256	0.666667
1257	0.444444
1258	0.6
1259	0.606557
1260	0.410959
1261	0.632353
1262	0.486111
1263	0.421053
1264	0.452055
1265	0.452055
1266	0.725806
1267	0.569444
1268	0.571429
1269	0.507692
1270	0.487179
1271	0.651515
1272	0.458333
1273	0.691176
1274	0.402439
1275	0.586207
1276	0.532258
1277	0.450704
1278	0.767857
1279	0.417722
1280	0.558824
1281	0.681818
1282	0.606557
1283	0.581081
1284	0.558824
1285	0.550725
1286	0.447761
1287	0.568966
1288	0.426667
1289	0.424658
1290	0.282051
1291	0.369863
1292	0.567164
1293	0.333333
1294	0.569444
1295	0.453333
1296	0.596774
1297	0.442857
1298	0.414634
1299	0.424658
1300	0.347222
1301	0.373333
1302	0.479452
1303	0.464789
1304	0.754386
1305	0.492537
1306	0.549296
1307	0.767857
1308	0.410256
1309	0.45122
1310	0.587302
1311	0.430556
1312	0.575758
1313	0.608108
1314	0.596774
1315	0.457143
1316	0.452055
1317	0.430556
1318	0.318182
1319	0.450704
1320	0.328947
1321	0.328767
1322	0.424242
1323	0.637931
1324	0.532258
1325	0.355263
1326	0.681159
1327	0.329268
1328	0.325301
1329	0.333333
1330	0.516667
1331	0.564516
1332	0.391304
1333	0.467532
1334	0.282353
1335	0.55
1336	0.340909
1337	0.467742
1338	0.553846
1339	0.723077
1340	0.337662
1341	0.573529
1342	0.320988
1343	0.423077
1344	0.526316
1345	0.672131
1346	0.629032
1347	0.5625
1348	0.455882
1349	0.337662
1350	0.376812
1351	0.337662
1352	0.457143
1353	0.533333
1354	0.442857
1355	0.626667
1356	0.633803
1357	0.462687
1358	0.444444
1359	0.244186
1360	0.444444
1361	0.253333
1362	0.444444
1363	0.5
1364	0.666667
1365	0.555556
1366	0.5
1367	0.507463
1368	0.383562
1369	0.677966
1370	0.428571
1371	0.533333
1372	0.625
1373	0.329114
1374	0.373333
1375	0.405405
1376	0.542373
1377	0.5
1378	0.507937
1379	0.555556
1380	0.533333
1381	0.43662
1382	0.416667
1383	0.555556
1384	0.642857
1385	0.447761
1386	0.5
1387	0.514706
1388	0.630137
1389	0.671642
1390	0.541667
1391	0.428571
1392	0.411765
1393	0.555556
1394	0.43662
1395	0.642857
1396	0.361446
1397	0.364706
1398	0.513158
1399	0.652174
1400	0.652174
1401	0.392405
1402	0.609375
1403	0.592105
1404	0.6
1405	0.629032
1406	0.453125
1407	0.678571
1408	0.633333
1409	0.711864
1410	0.590164
1411	0.441176
1412	0.441176
1413	0.523077
1414	0.698413
1415	0.386667
1416	0.43662
1417	0.5
1418	0.629032
1419	0.506849
1420	0.471429
1421	0.609375
1422	0.391892
1423	0.415584
1424	0.478261
1425	0.712121
1426	0.468354
1427	0.368421
1428	0.384615
1429	0.625
1430	0.492958
1431	0.541667
1432	0.337349
1433	0.484848
1434	0.453333
1435	0.514706
1436	0.362319
1437	0.559322
1438	0.558824
1439	0.364865
1440	0.477612
1441	0.472973
1442	0.676923
1443	0.493151
1444	0.75
1445	0.430556
1446	0.464789
1447	0.43662
1448	0.37931
1449	0.539474
1450	0.552239
1451	0.462687
1452	0.240964
1453	0.297297
1454	0.462687
1455	0.371429
1456	0.486486
1457	0.784314
1458	0.42029
1459	0.516129
1460	0.769231
1461	0.650794
1462	0.323944
1463	0.549296
1464	0.513158
1465	0.380952
1466	0.393939
1467	0.361111
1468	0.391304
1469	0.393939
1470	0.219178
1471	0.236111
1472	0.370968
1473	0.4
1474	0.508197
1475	0.4
1476	0.492063
1477	0.508197
1478	0.484375
1479	0.476923
1480	0.469697
1481	0.564516
1482	0.711538
1483	0.672727
1484	0.649123
1485	0.637931
1486	0.542373
1487	0.516667
1488	0.534483
1489	0.525424
1490	0.55
1491	0.532258
1492	0.52381
1493	0.685185
1494	0.569231
1495	0.542373
1496	0.405797
1497	0.451613
1498	0.532258
1499	0.639344
1500	0.571429
1501	0.684211
1502	0.478261
1503	0.47619
1504	0.439394
1505	0.382353
1506	0.366197
1507	0.320513
1508	0.461538
1509	0.461538
1510	0.516129
1511	0.459016
1512	0.581818
1513	0.559322
1514	0.452055
1515	0.44
1516	0.445946
1517	0.476923
1518	0.375
1519	0.553846
1520	0.666667
1521	0.515152
1522	0.79661
1523	0.79661
1524	0.836364
1525	0.410959
1526	0.75
1527	0.792453
1528	0.394737
1529	0.580645
1530	0.553846
1531	0.553846
1532	0.578125
1533	0.571429
1534	0.415385
1535	0.461538
1536	0.296875
1537	0.793103
1538	0.725806
1539	0.557377
1540	0.694915
1541	0.430556
1542	0.449275
1543	0.3
1544	0.492063
1545	0.769231
1546	0.689655
1547	0.727273
1548	0.476923
1549	0.689655
1550	0.666667
1551	0.677966
1552	0.455882
1553	0.650794
1554	0.560606
1555	0.59375
1556	0.587302
1557	0.5
1558	0.426471
1559	0.410959
1560	0.402778
1561	0.408451
1562	0.714286
1563	0.784314
1564	0.769231
1565	0.561404
1566	0.516129
1567	0.507692
1568	0.55
1569	0.484848
1570	0.546875
1571	0.476923
1572	0.532258
1573	0.539683
1574	0.525424
1575	0.534483
1576	0.55
1577	0.492308
1578	0.627119
1579	0.507937
1580	0.540984
1581	0.507937
1582	0.746032
1583	0.65625
1584	0.463768
1585	0.347826
1586	0.452055
1587	0.484848
1588	0.458333
1589	0.351351
1590	0.445946
1591	0.450704
1592	0.445946
1593	0.470588
1594	0.452055
1595	0.450704
1596	0.458333
1597	0.463768
1598	0.478261
1599	0.464789
1600	0.44
1601	0.346667
1602	0.384615
1603	0.337662
1604	0.379747
1605	0.342105
1606	0.426667
1607	0.539683
1608	0.522388
1609	0.557377
1610	0.515152
1611	0.42029
1612	0.422535
1613	0.439394
1614	0.426471
1615	0.354839
1616	0.476923
1617	0.476923
1618	0.580645
1619	0.634921
1620	0.538462
1621	0.530303
1622	0.514286
1623	0.5
1624	0.5
1625	0.484848
1626	0.507937
1627	0.514706
1628	0.5
1629	0.606557
1630	0.492308
1631	0.5
1632	0.508197
1633	0.532258
1634	0.516667
1635	0.492308
1636	0.485294
1637	0.521739
1638	0.441176
1639	0.328767
1640	0.453125
1641	0.564516
1642	0.558824
1643	0.447761
1644	0.441176
1645	0.441176
1646	0.550725
1647	0.550725
1648	0.432836
1649	0.441176
1650	0.514286
1651	0.514286
1652	0.454545
1653	0.446154
1654	0.484848
1655	0.470588
1656	0.688525
1657	0.666667
1658	0.666667
1659	0.391892
1660	0.320513
1661	0.338235
1662	0.366197
1663	0.367647
1664	0.590909
1665	0.522388
1666	0.596774
1667	0.521739
1668	0.590909
1669	0.590909
1670	0.454545
1671	0.441176
1672	0.432432
1673	0.416667
1674	0.507042
1675	0.65
1676	0.516667
1677	0.408451
1678	0.492537
1679	0.463768
1680	0.514286
1681	0.759259
1682	0.649123
1683	0.6
1684	0.455696
1685	0.540984
1686	0.361446
1687	0.463768
1688	0.6
1689	0.634921
1690	0.596774
1691	0.52459
1692	0.434211
1693	0.413333
1694	0.430556
1695	0.418919
1696	0.573529
1697	0.507042
1698	0.529412
1699	0.455882
1700	0.609375
1701	0.527027
1702	0.513889
1703	0.506667
1704	0.492754
1705	0.5
1706	0.507042
1707	0.507463
1708	0.692308
1709	0.671642
1710	0.746032
1711	0.709091
1712	0.471429
1713	0.476923
1714	0.4
1715	0.527778
1716	0.419355
1717	0.727273
1718	0.689655
1719	0.701754
1720	0.784314
1721	0.457143
1722	0.434211
1723	0.509091
1724	0.59322
1725	0.59322
1726	0.773585
1727	0.773585
1728	0.612903
1729	0.538462
1730	0.362319
1731	0.41791
1732	0.362319
1733	0.741935
1734	0.649123
1735	0.672414
1736	0.52
1737	0.527778
1738	0.527027
1739	0.535211
1740	0.528571
1741	0.784314
1742	0.539683
1743	0.405797
1744	0.424242
1745	0.603448
1746	0.514706
1747	0.546875
1748	0.546875
1749	0.514706
1750	0.514706
1751	0.530303
1752	0.538462
1753	0.522388
1754	0.507246
1755	0.471429
1756	0.471429
1757	0.353846
1758	0.411765
1759	0.660714
1760	0.5
1761	0.484848
1762	0.438356
1763	0.405063
1764	0.4
1765	0.449275
1766	0.59375
1767	0.612903
1768	0.527027
1769	0.414286
1770	0.428571
1771	0.414286
1772	0.428571
1773	0.46875
1774	0.461538
1775	0.637931
1776	0.786885
1777	0.527027
1778	0.549296
1779	0.43662
1780	0.520548
1781	0.596774
1782	0.534247
1783	0.527027
1784	0.534247
1785	0.671642
1786	0.40678
1787	0.5
1788	0.442857
1789	0.462687
1790	0.52459
1791	0.621212
1792	0.438356
1793	0.542373
1794	0.39726
1795	0.39726
1796	0.388889
1797	0.388889
1798	0.322222
1799	0.355263
1800	0.340909
1801	0.470588
1802	0.414286
1803	0.414286
1804	0.410959
1805	0.428571
1806	0.444444
1807	0.485714
1808	0.4375
1809	0.443038
1810	0.486842
1811	0.55
1812	0.52381
1813	0.364865
1814	0.650794
1815	0.61194
1816	0.61194
1817	0.442857
1818	0.413333
1819	0.407895
1820	0.492063
1821	0.484375
1822	0.672727
1823	0.471429
1824	0.492063
1825	0.612903
1826	0.476923
1827	0.484375
1828	0.507463
1829	0.493333
1830	0.459459
1831	0.434211
1832	0.416667
1833	0.48
1834	0.375
1835	0.627119
1836	0.784314
1837	0.826923
1838	0.92
1839	0.616667
1840	0.681818
1841	0.642857
1842	0.714286
1843	0.724138
1844	0.464789
1845	0.6
1846	0.5
1847	0.455696
1848	0.445946
1849	0.39726
1850	0.52
1851	0.52
1852	0.52
1853	0.52
1854	0.413333
1855	0.413333
1856	0.413333
1857	0.6
1858	0.619048
1859	0.424658
1860	0.507042
1861	0.507042
1862	0.722222
1863	0.514286
1864	0.513889
1865	0.513889
1866	0.612903
1867	0.610169
1868	0.610169
1869	0.666667
1870	0.469697
1871	0.52459
1872	0.621212
1873	0.438356
1874	0.492308
1875	0.430556
1876	0.405063
1877	0.415584
1878	0.515625
1879	0.46875
1880	0.410959
1881	0.442857
1882	0.477612
1883	0.363636
1884	0.493671
1885	0.534247
1886	0.534247
1887	0.455882
1888	0.455882
1889	0.455882
1890	0.43662
1891	0.516129
1892	0.61194
1893	0.478873
1894	0.428571
1895	0.493333
1896	0.480519
1897	0.453333
1898	0.418919
1899	0.315789
1900	0.464789
1901	0.678571
1902	0.402778
1903	0.414286
1904	0.426471
1905	0.4
1906	0.5
1907	0.478261
1908	0.523077
1909	0.485714
1910	0.492754
1911	0.560606
1912	0.522388
1913	0.522388
1914	0.560606
1915	0.571429
1916	0.472973
1917	0.43662
1918	0.5
1919	0.685185
1920	0.6
1921	0.485714
1922	0.375
1923	0.485294
1924	0.38961
1925	0.485294
1926	0.485294
1927	0.43662
1928	0.361111
1929	0.407895
1930	0.402597
1931	0.580645
1932	0.769231
1933	0.642857
1934	0.637931
1935	0.428571
1936	0.606557
1937	0.535211
1938	0.392405
1939	0.492063
1940	0.560606
1941	0.428571
1942	0.441176
1943	0.35
1944	0.345679
1945	0.358974
1946	0.508197
1947	0.484375
1948	0.484375
1949	0.567164
1950	0.567164
1951	0.403509
1952	0.660714
1953	0.52381
1954	0.52381
1955	0.507692
1956	0.649123
1957	0.548387
1958	0.486111
1959	0.411765
1960	0.484848
1961	0.364865
1962	0.5
1963	0.439394
1964	0.439394
1965	0.527778
1966	0.476923
1967	0.842105
1968	0.672131
1969	0.6
1970	0.461538
1971	0.384615
1972	0.688525
1973	0.538462
1974	0.485294
1975	0.452055
1976	0.478261
1977	0.507246
1978	0.447368
1979	0.424658
1980	0.492308
1981	0.577465
1982	0.453333
1983	0.380952
1984	0.515625
1985	0.7
1986	0.546875
1987	0.485294
1988	0.458333
1989	0.476923
1990	0.633333
1991	0.513514
1992	0.449275
1993	0.362319
1994	0.367647
1995	0.434783
1996	0.422535
1997	0.410959
1998	0.35
1999	0.385714
[truncated: 1,398 more rows]
