# Supplementary material for: A dual functional inhibitory molecule to combat GyrA-ParC and associated mutants in fluoroquinolone-resistant Shigella flexneri causing shigellosis: an ML guided and quantum simulation-based in silico approach
Source: Front Bioinform. 2026 Jun 10;6:1765216. doi: 10.3389/fbinf.2026.1765216 (PMC13291547; doi:10.3389/fbinf.2026.1765216)
Supplement: Supplementary file 4 [file Table4.xlsx]

## Sheet: Lipinski & other filtered_3539
Compound_CID	Name	Synonyms	Molecular_Weight	Molecular_Formula	Polar_Area	Complexity	XLogP	Heavy_Atom_Count	H-Bond_Donor_Count	H-Bond_Acceptor_Count	Rotatable_Bond_Count	InChI	SMILES	InChIKey	IUPAC_Name	Exact_Mass	Monoisotopic_Mass	Charge	Covalent_Unit_Count	Isotopic_Atom_Count	Total_Atom_Stereo_Count	Defined_Atom_Stereo_Count	Undefined_Atom_Stereo_Count	Total_Bond_Stereo_Count	Defined_Bond_Stereo_Count	Undefined_Bond_Stereo_Count	Linked_PubChem_Literature_Count	Linked_PubChem_Patent_Count	Linked_PubChem_Patent_Family_Count	MeSH_Headings	Annotation_Content	Annotation_Type_Count	Linked_BioAssays	Create_Date	Data_Source	Data_Source_Category	Tagged_by_PubChem
2764	Ciprofloxacin	ciprofloxacin|85721-33-1|Ciprofloxacine|Ciprobay|Ciprofloxacina|Ciproxan|Ciprofloxacino|Ciprofloxacinum|Cipro IV|1-Cyclopropyl-6-fluoro-1,4-dihydro-4-oxo-7-(1-piperazinyl)-3-quinolinecarboxylic acid|Ciprocinol|Cipromycin|Ciproquinol|Bacquinor|Bernoflox|Cifloxin|Ciprodar|Otiprio|Septicide|BAY q 3939|Ciprogis|Ciprolin|Ciprolon|Ciprowin|Ciproxine|Citopcin|Corsacin|Fimoflox|Proflaxin|Quinolid|Spitaci…	331.34	C17H18FN3O3	72.9	571	-1.1	24	2	7	3	InChI=1S/C17H18FN3O3/c18-13-7-11-14(8-15(13)20-5-3-19-4-6-20)21(10-1-2-10)9-12(16(11)22)17(23)24/h7-10,19H,1-6H2,(H,23,24)	C1CC1N2C=C(C(=O)C3=CC(=C(C=C32)N4CCNCC4)F)C(=O)O	MYSWGUAQZAJSOK-UHFFFAOYSA-N	1-cyclopropyl-6-fluoro-4-oxo-7-piperazin-1-ylquinoline-3-carboxylic acid	331.133	331.133	0	1	0	0	0	0	0	0	0	57237	79006	23509	Ciprofloxacin	Biological Test Results|Interactions and Pathways|Chemical and Physical Properties|Classification|Drug and Medication Information|Identification|Literature|Patents|Pharmacology and Biochemistry|Safety and Hazards|Toxicity|Use and Manufacturing|Associated Disorders and Diseases|Spectral Information|Taxonomy|Biological Test Results: Active|Biological Test Results: Micromolar|Biological Test Results…	18	357|410|411|444|445|446|447|448|450|451|526|530|584|585|587|588|589|590|591|592|593|594|595|596|597|603|605|607|662|875|880|881|883|884|885|886|887|889|891|892|893|894|899|900|901|902|910|912|914|915|923|924|925|926|927|930|938|940|995|1030|1195|1332|1379|1422|1452|1454|1457|1458|1460|1463|1467|1468|1469|1471|1476|1477|1478|1479|1487|1490|1519|1580|1581|1582|1583|1584|1585|1586|1587|1588|1589|159…	20050325	001Chemical|10X CHEM|3WAY PHARM INC|A&J Pharmtech CO., LTD.|A2B Chem|AA BLOCKS|Aaron Chemicals LLC|AbaChemScene|ABBLIS Chemicals|abcr GmbH|Abe Lab, University of Texas MD Anderson Cancer Center|ABI Chem|AbMole Bioscience|AbovChem LLC|Accel Scientific|Achemo Scientific Limited|Achemtek|Acmec Biochemical|Acorn PharmaTech Product List|ACT Chemical|Activate Scientific|Adooq BioScience|AEchem Scientif…	Chemical Vendors|Curation Efforts|Governmental Organizations|Journal Publishers|Legacy Depositors|NIH Initiatives|Research and Development|Subscription Services	C254 - Anti-Infective Agent > C258 - Antibiotic > C795 - Quinolone Antibiotic|C254 - Anti-Infective Agent > C52588 - Antibacterial Agent > C280 - Antitubercular Agent|D000890 - Anti-Infective Agents > D000900 - Anti-Bacterial Agents > D024841 - Fluoroquinolones|D000970 - Antineoplastic Agents > D059003 - Topoisomerase Inhibitors > D059005 - Topoisomerase II Inhibitors|D004791 - Enzyme Inhibitors …
3229	Enoxacin	enoxacin|74011-58-8|Enoxacine|1-Ethyl-6-fluoro-1,4-dihydro-4-oxo-7-(1-piperazinyl)-1,8-naphthyridine-3-carboxylic acid|Comprecin|Enoxacino|Bactidan|Enoxacinum|Flumark|Enoram|Enoxacinum [Latin]|1-ethyl-6-fluoro-4-oxo-7-(piperazin-1-yl)-1,4-dihydro-1,8-naphthyridine-3-carboxylic acid|CCRIS 5242|NSC 629661|CHEBI:157175|NSC 627409|NSC-629661|NSC-758416|UNII-325OGW249P|BRN 3628995|DTXSID5022984|325OGW…	320.32	C15H17FN4O3	85.8	521	-0.2	23	2	8	3	InChI=1S/C15H17FN4O3/c1-2-19-8-10(15(22)23)12(21)9-7-11(16)14(18-13(9)19)20-5-3-17-4-6-20/h7-8,17H,2-6H2,1H3,(H,22,23)	CCN1C=C(C(=O)C2=CC(=C(N=C21)N3CCNCC3)F)C(=O)O	IDYZIJYBMGIQMJ-UHFFFAOYSA-N	1-ethyl-6-fluoro-4-oxo-7-piperazin-1-yl-1,8-naphthyridine-3-carboxylic acid	320.128	320.128	0	1	0	0	0	0	0	0	0	2528	34336	6791	Enoxacin	Biological Test Results|Interactions and Pathways|Chemical and Physical Properties|Classification|Drug and Medication Information|Literature|Patents|Pharmacology and Biochemistry|Safety and Hazards|Toxicity|Use and Manufacturing|Associated Disorders and Diseases|Spectral Information|Biological Test Results: Active|Biological Test Results: Micromolar|Biological Test Results: Nanomolar	16	1|3|5|7|9|11|13|15|17|19|21|23|25|27|29|31|33|35|37|39|45|47|49|53|55|57|59|61|63|65|67|69|71|73|77|79|81|99|101|103|105|107|109|113|115|119|121|123|125|129|135|137|139|141|143|145|155|157|161|165|167|175|179|357|361|364|368|371|373|374|375|377|410|411|422|425|429|430|431|432|436|438|440|441|444|445|446|447|448|449|450|451|454|455|456|457|460|483|487|488|501|518|521|522|524|525|526|527|528|529|53…	20050325	001Chemical|10X CHEM|3WAY PHARM INC|A2B Chem|AA BLOCKS|Aaron Chemicals LLC|AbaChemScene|ABBLIS Chemicals|abcr GmbH|Abe Lab, University of Texas MD Anderson Cancer Center|ABI Chem|AbMole Bioscience|AbovChem LLC|Acadechem|Accel Scientific|Accela ChemBio Inc.|Ace Therapeutics|Achemo Scientific Limited|Achemtek|Acmec Biochemical|Activate Scientific|AHH Chemical co.,ltd|AiFChem, an XtalPi Company|AK S…	Chemical Vendors|Curation Efforts|Governmental Organizations|Journal Publishers|Legacy Depositors|NIH Initiatives|Research and Development|Subscription Services	C254 - Anti-Infective Agent > C258 - Antibiotic > C795 - Quinolone Antibiotic|D000890 - Anti-Infective Agents > D000900 - Anti-Bacterial Agents > D024841 - Fluoroquinolones|D000970 - Antineoplastic Agents > D059003 - Topoisomerase Inhibitors > D059005 - Topoisomerase II Inhibitors|D004791 - Enzyme Inhibitors > D065607 - Cytochrome P-450 Enzyme Inhibitors > D065609 - Cytochrome P-450 CYP1A2 Inhibi…
3357	Fleroxacin	fleroxacin|79660-72-3|Megalone|Megalocin|Fleroxicin|Quinodis|Fleroxacino|Fleroxacine|Fleroxacinum|6,8-Difluoro-1-(2-fluoroethyl)-1,4-dihydro-7-(4-methyl-1-piperazinyl)-4-oxo-3-quinolinecarboxylic acid|AM-833|Fleroxacine [French]|Fleroxacinum [Latin]|Fleroxacino [Spanish]|Ro 23-6240|Ro 23-6240/000|Megalocin (TN)|Ro-236240|Megalone (TN)|CCRIS 3972|6,8-difluoro-1-(2-fluoroethyl)-7-(4-methylpiperazin…	369.34	C17H18F3N3O3	64.099	595	-0.1	26	1	9	4	InChI=1S/C17H18F3N3O3/c1-21-4-6-22(7-5-21)15-12(19)8-10-14(13(15)20)23(3-2-18)9-11(16(10)24)17(25)26/h8-9H,2-7H2,1H3,(H,25,26)	CN1CCN(CC1)C2=C(C=C3C(=C2F)N(C=C(C3=O)C(=O)O)CCF)F	XBJBPGROQZJDOJ-UHFFFAOYSA-N	6,8-difluoro-1-(2-fluoroethyl)-7-(4-methylpiperazin-1-yl)-4-oxoquinoline-3-carboxylic acid	369.13	369.13	0	1	0	0	0	0	0	0	0	1320	12901	2865	Fleroxacin	Biological Test Results|Interactions and Pathways|Chemical and Physical Properties|Classification|Drug and Medication Information|Literature|Patents|Pharmacology and Biochemistry|Safety and Hazards|Toxicity|Use and Manufacturing|Associated Disorders and Diseases|Spectral Information|Biological Test Results: Active|Biological Test Results: Micromolar	15	485|631|731|781|782|880|950|951|952|1001|1006|1007|1008|1009|1012|1016|1018|1019|1020|1021|1022|1027|1032|1040|1048|1049|1051|1066|1085|1135|1136|1203|1209|1214|1216|1217|1220|1222|1229|1236|1251|1274|1304|1321|1325|1359|1362|1415|1416|1423|1424|1434|1439|1440|1441|1443|1445|1446|1448|1454|1456|1460|1461|1463|1466|1467|1468|1469|1471|1477|1479|1481|1486|1490|1496|1509|1510|1515|1527|1529|1530|153…	20050325	001Chemical|10X CHEM|3WAY PHARM INC|A&J Pharmtech CO., LTD.|A2B Chem|AA BLOCKS|AAA Chemistry|Aaron Chemicals LLC|AbaChemScene|ABBLIS Chemicals|abcr GmbH|ABI Chem|AbMole Bioscience|AbovChem LLC|Accel Scientific|Accela ChemBio Inc.|Achemo Scientific Limited|Achemtek|Acmec Biochemical|AHH Chemical co.,ltd|AK Scientific, Inc. (AKSCI)|AKos Consulting & Solutions|Aladdin Scientific|Alfa Chemistry|Amadi…	Chemical Vendors|Curation Efforts|Governmental Organizations|Journal Publishers|Legacy Depositors|NIH Initiatives|Research and Development|Subscription Services	C254 - Anti-Infective Agent > C258 - Antibiotic > C795 - Quinolone Antibiotic|D000890 - Anti-Infective Agents > D000900 - Anti-Bacterial Agents > D024841 - Fluoroquinolones|D000970 - Antineoplastic Agents > D059003 - Topoisomerase Inhibitors > D059005 - Topoisomerase II Inhibitors|D004791 - Enzyme Inhibitors|J - Antiinfectives for systemic use > J01 - Antibacterials for systemic use > J01M - Quin…
3948	Lomefloxacin	lomefloxacin|98079-51-7|Lomefloxacine|Lomefloxacino|Lomefloxacinum|Lomefloxacine [French]|Lomefloxacino [Spanish]|Maxaquin|Lomefloxacinum [Latin]|DM 10 (bactericide)|1-ethyl-6,8-difluoro-7-(3-methylpiperazin-1-yl)-4-oxo-1,4-dihydroquinoline-3-carboxylic acid|DM-10|SC-47111A|Lomefloxacin (USAN)|CCRIS 6305|CHEBI:116278|UNII-L6BR2WJD8V|L6BR2WJD8V|1,4-Dihydro-6,8-difluoro-1-ethyl-7-(3-methyl-1-pipera…	351.35	C17H19F2N3O3	72.9	585	-0.8	25	2	8	3	InChI=1S/C17H19F2N3O3/c1-3-21-8-11(17(24)25)16(23)10-6-12(18)15(13(19)14(10)21)22-5-4-20-9(2)7-22/h6,8-9,20H,3-5,7H2,1-2H3,(H,24,25)	CCN1C=C(C(=O)C2=CC(=C(C(=C21)F)N3CCNC(C3)C)F)C(=O)O	ZEKZLJVOYLTDKK-UHFFFAOYSA-N	1-ethyl-6,8-difluoro-7-(3-methylpiperazin-1-yl)-4-oxoquinoline-3-carboxylic acid	351.139	351.139	0	1	0	1	0	1	0	0	0	1867	29310	5894		Biological Test Results|Interactions and Pathways|Chemical and Physical Properties|Classification|Drug and Medication Information|Literature|Patents|Pharmacology and Biochemistry|Safety and Hazards|Toxicity|Associated Disorders and Diseases|Spectral Information|Biological Test Results: Active|Biological Test Results: Micromolar	14	1332|2240|2241|2275|2313|2322|2330|2660|2666|2667|2668|17991|52945|57388|63898|64251|67545|67922|69597|74723|74734|94001|96403|135327|151052|151374|164231|197877|198021|198176|198317|200234|203042|205745|206600|206728|210380|303474|303475|303476|303477|303478|303479|303480|303481|303482|303483|303484|303485|307118|307119|307121|307122|307123|316454|316455|316456|316457|316458|316459|316460|316461…	20050325	001Chemical|10X CHEM|3WAY PHARM INC|A2B Chem|AA BLOCKS|Aaron Chemicals LLC|AbaChemScene|ABBLIS Chemicals|abcr GmbH|Abe Lab, University of Texas MD Anderson Cancer Center|ABI Chem|AbMole Bioscience|AbovChem LLC|Accel Scientific|Accela ChemBio Inc.|Achemo Scientific Limited|Achemtek|Acmec Biochemical|Acorn PharmaTech Product List|Activate Scientific|AHH Chemical co.,ltd|AiFChem, an XtalPi Company|A…	Chemical Vendors|Curation Efforts|Governmental Organizations|Journal Publishers|Legacy Depositors|NIH Initiatives|Research and Development|Subscription Services	C254 - Anti-Infective Agent > C258 - Antibiotic > C795 - Quinolone Antibiotic|D000890 - Anti-Infective Agents > D000900 - Anti-Bacterial Agents > D024841 - Fluoroquinolones|D000970 - Antineoplastic Agents > D059003 - Topoisomerase Inhibitors > D059005 - Topoisomerase II Inhibitors|D004791 - Enzyme Inhibitors|J - Antiinfectives for systemic use > J01 - Antibacterials for systemic use > J01M - Quin…
4259	1-Cyclopropyl-6-fluoro-8-methoxy-7-(octahydro-6h-pyrrolo[3,4-b]pyridin-6-yl)-4-oxo-1,4-dihydroquinoline-3-carboxylic acid	354812-41-2|(Rac)-Moxifloxacin|CID 4259|1-cyclopropyl-6-fluoro-8-methoxy-7-(octahydro-6h-pyrrolo[3,4-b]pyridin-6-yl)-4-oxo-1,4-dihydroquinoline-3-carboxylic acid|1-cyclopropyl-7-(2,8-diazabicyclo[4.3.0]non-8-yl)-6-fluoro-8-methoxy-4 -oxo-quinoline-3-carboxylic acid|7-(1,2,3,4,4a,5,7,7a-octahydropyrrolo[3,4-b]pyridin-6-yl)-1-cyclopropyl-6-fluoro-8-methoxy-4-oxoquinoline-3-carboxylic acid|1-CYCLOPR…	401.4	C21H24FN3O4	82.1	727	0.6	29	2	8	4	InChI=1S/C21H24FN3O4/c1-29-20-17-13(19(26)14(21(27)28)9-25(17)12-4-5-12)7-15(22)18(20)24-8-11-3-2-6-23-16(11)10-24/h7,9,11-12,16,23H,2-6,8,10H2,1H3,(H,27,28)	COC1=C2C(=CC(=C1N3CC4CCCNC4C3)F)C(=O)C(=CN2C5CC5)C(=O)O	FABPRXSRWADJSP-UHFFFAOYSA-N	7-(1,2,3,4,4a,5,7,7a-octahydropyrrolo[3,4-b]pyridin-6-yl)-1-cyclopropyl-6-fluoro-8-methoxy-4-oxoquinoline-3-carboxylic acid	401.175	401.175	0	1	0	2	0	2	0	0	0	6	207	52		Biological Test Results|Chemical and Physical Properties|Classification|Drug and Medication Information|Literature|Patents|Spectral Information|Biological Test Results: Micromolar	8	1296008|1296009|1345084|1346986|1346987|1347055|1347159|1347160|1508620|1645851|1645870|1645876|1645877|1671188|1671193|1671449|1671450|1671451|1671452|1671453|1671454|1671455|1671456|1671457|1671458|1671459|1671460|1671461|1671462|1671464|1745853|1845192|1845220|1845221|1845222|1845223	20050325	001Chemical|10X CHEM|4C Pharma Scientific Inc|A2B Chem|AA BLOCKS|Aaron Chemicals LLC|AbaChemScene|ABI Chem|Accel Scientific|Acorn PharmaTech Product List|AiFChem, an XtalPi Company|AKos Consulting & Solutions|Aladdin Scientific|Alfa Chemistry|Amadis Chemical|Ambinter|Amfluoro|AN PharmaTech|Angel Pharmatech Ltd.|Angene Chemical|AppChem|Assembly Blocks Pvt. Ltd.|BenchChem|Bic Biotech|Biocore|Biosyn…	Chemical Vendors|Curation Efforts|Governmental Organizations|Journal Publishers|Legacy Depositors|NIH Initiatives|Research and Development|Subscription Services
4410	Nadifloxacin	nadifloxacin|124858-35-1|jinofloxacin|Acuatim|OPC-7251|Nadifloxacine|Nadixa|Opc 7251|Nadifloxacino|S-Nadifloxacin|Nadifloxacinum|Nadifloxacine [INN-French]|Nadifloxacinum [INN-Latin]|Nadifloxacino [INN-Spanish]|CCRIS 4066|CHEBI:31889|6CL9Y5YZEQ|Acuatim (TN)|NSC-759622|Nadifloxacin [INN:BAN:JAN]|1H,5H-Benzo[ij]quinolizine-2-carboxylic acid, 9-fluoro-6,7-dihydro-8-(4-hydroxy-1-piperidinyl)-5-methyl…	360.4	C19H21FN2O4	81.1	631	2.9	26	2	7	2	InChI=1S/C19H21FN2O4/c1-10-2-3-12-16-13(18(24)14(19(25)26)9-22(10)16)8-15(20)17(12)21-6-4-11(23)5-7-21/h8-11,23H,2-7H2,1H3,(H,25,26)	CC1CCC2=C3N1C=C(C(=O)C3=CC(=C2N4CCC(CC4)O)F)C(=O)O	JYJTVFIEFKZWCJ-UHFFFAOYSA-N	7-fluoro-8-(4-hydroxypiperidin-1-yl)-12-methyl-4-oxo-1-azatricyclo[7.3.1.05,13]trideca-2,5,7,9(13)-tetraene-3-carboxylic acid	360.149	360.149	0	1	0	1	0	1	0	0	0	260	6090	1183		Biological Test Results|Interactions and Pathways|Chemical and Physical Properties|Classification|Drug and Medication Information|Literature|Patents|Pharmacology and Biochemistry|Safety and Hazards|Use and Manufacturing|Associated Disorders and Diseases|Spectral Information|Biological Test Results: Active|Biological Test Results: Micromolar	14	880|1469|1471|1479|1487|1490|1688|1766|1768|1850|1863|1899|1903|1906|1947|1950|1962|1974|1981|1985|1987|2016|2023|2025|2029|2052|2057|2066|2101|2129|2130|2174|2177|2234|2235|2252|2253|2280|2300|2380|2384|2391|2401|2435|2445|2462|2517|2520|2521|2524|2528|2540|2544|2546|2551|2557|2599|2606|2629|2650|2661|2662|2676|2685|2690|2716|2717|2718|2751|2796|2797|2805|2806|2825|237034|237457|237458|240027|24…	20050325	001Chemical|10X CHEM|1st Scientific|3WAY PHARM INC|A2B Chem|AA BLOCKS|AAA Chemistry|Aaron Chemicals LLC|AbaChemScene|abcr GmbH|ABI Chem|AbMole Bioscience|AbovChem LLC|Accel Scientific|Accela ChemBio Inc.|Achemica|Achemtek|Acmec Biochemical|Activate Scientific|AHH Chemical co.,ltd|AiFChem, an XtalPi Company|AK Scientific, Inc. (AKSCI)|AKos Consulting & Solutions|Aladdin Scientific|Alfa Chemistry|A…	Chemical Vendors|Curation Efforts|Governmental Organizations|Journal Publishers|Legacy Depositors|NIH Initiatives|Research and Development|Subscription Services	C254 - Anti-Infective Agent > C258 - Antibiotic > C795 - Quinolone Antibiotic|D - Dermatologicals > D10 - Anti-acne preparations > D10A - Anti-acne preparations for topical use > D10AF - Antiinfectives for treatment of acne|D000890 - Anti-Infective Agents > D000900 - Anti-Bacterial Agents > D024841 - Fluoroquinolones|D000970 - Antineoplastic Agents > D059003 - Topoisomerase Inhibitors > D059005 -…
4539	Norfloxacin	norfloxacin|70458-96-7|Norfloxacine|Chibroxin|Baccidal|Sebercim|Norfloxacino|MK-366|Norfloxacinum|Barazan|Fulgram|AM-715|NFLX|1-Ethyl-6-fluoro-1,4-dihydro-4-oxo-7-(1-piperazinyl)-3-quinolinecarboxylic acid|1-ethyl-6-fluoro-4-oxo-7-(piperazin-1-yl)-1,4-dihydroquinoline-3-carboxylic acid|AM 715|Norfloxacine [INN-French]|Norfloxacinum [INN-Latin]|Norfloxacino [INN-Spanish]|1,4-Dihydro-1-ethyl-6-fluo…	319.33	C16H18FN3O3	72.9	519	-1	23	2	7	3	InChI=1S/C16H18FN3O3/c1-2-19-9-11(16(22)23)15(21)10-7-12(17)14(8-13(10)19)20-5-3-18-4-6-20/h7-9,18H,2-6H2,1H3,(H,22,23)	CCN1C=C(C(=O)C2=CC(=C(C=C21)N3CCNCC3)F)C(=O)O	OGJPXUAPXNRGGI-UHFFFAOYSA-N	1-ethyl-6-fluoro-4-oxo-7-piperazin-1-ylquinoline-3-carboxylic acid	319.133	319.133	0	1	0	0	0	0	0	0	0	11244	62358	14486	Norfloxacin	Biological Test Results|Interactions and Pathways|Chemical and Physical Properties|Classification|Drug and Medication Information|Identification|Literature|Patents|Pharmacology and Biochemistry|Safety and Hazards|Toxicity|Use and Manufacturing|Associated Disorders and Diseases|Spectral Information|Taxonomy|Biological Test Results: Active|Biological Test Results: Micromolar|Biological Test Results…	18	357|361|364|368|371|373|374|375|377|410|411|422|425|429|430|431|432|436|438|440|441|444|445|446|447|448|449|450|451|453|454|455|456|457|460|483|485|487|488|501|518|521|522|524|525|526|527|528|529|530|538|539|552|555|556|559|560|561|565|567|568|570|571|572|573|574|575|576|577|580|581|583|584|585|587|588|589|590|591|592|593|594|595|596|597|598|601|602|603|604|605|606|607|609|614|615|618|620|622|623…	20050325	001Chemical|10X CHEM|3WAY PHARM INC|A&J Pharmtech CO., LTD.|A2B Chem|AA BLOCKS|AAA Chemistry|Aaron Chemicals LLC|AbaChemScene|ABBLIS Chemicals|abcr GmbH|Abe Lab, University of Texas MD Anderson Cancer Center|ABI Chem|AbMole Bioscience|AbovChem LLC|Acadechem|Accel Scientific|Accela ChemBio Inc.|Achemica|Achemtek|Acmec Biochemical|Acorn PharmaTech Product List|ACT Chemical|Activate Scientific|Adooq…	Chemical Vendors|Curation Efforts|Governmental Organizations|Journal Publishers|Legacy Depositors|NIH Initiatives|Research and Development|Subscription Services	C254 - Anti-Infective Agent > C258 - Antibiotic > C795 - Quinolone Antibiotic|D000890 - Anti-Infective Agents > D000900 - Anti-Bacterial Agents > D024841 - Fluoroquinolones|D000970 - Antineoplastic Agents > D059003 - Topoisomerase Inhibitors > D059005 - Topoisomerase II Inhibitors|D004791 - Enzyme Inhibitors > D065607 - Cytochrome P-450 Enzyme Inhibitors > D065609 - Cytochrome P-450 CYP1A2 Inhibi…
4583	Ofloxacin	ofloxacin|82419-36-1|Floxin|Ofloxacine|Ocuflox|Oxaldin|Ofloxacino|Oflocet|Visiren|Ofloxacinum|OFLX|Ofloxacina|Floxin otic|Ofloxacin Otic|Ofloxacinum [Latin]|FLOXIN IN DEXTROSE 5%|83380-47-6|ORF 18489|CCRIS 5233|CHEBI:7731|UNII-A4P49JAZ9H|A4P49JAZ9H|NSC-727071|NSC-758178|Exocin (eye drops)|BRN 3657947|9-fluoro-3-methyl-10-(4-methylpiperazin-1-yl)-7-oxo-2,3-dihydro-7H-[1,4]oxazino[2,3,4-ij]quinolin…	361.4	C18H20FN3O4	73.3	634	-0.4	26	1	8	2	InChI=1S/C18H20FN3O4/c1-10-9-26-17-14-11(16(23)12(18(24)25)8-22(10)14)7-13(19)15(17)21-5-3-20(2)4-6-21/h7-8,10H,3-6,9H2,1-2H3,(H,24,25)	CC1COC2=C3N1C=C(C(=O)C3=CC(=C2N4CCN(CC4)C)F)C(=O)O	GSDSWSVVBLHKDQ-UHFFFAOYSA-N	7-fluoro-2-methyl-6-(4-methylpiperazin-1-yl)-10-oxo-4-oxa-1-azatricyclo[7.3.1.05,13]trideca-5(13),6,8,11-tetraene-11-carboxylic acid	361.144	361.144	0	1	0	1	0	1	0	0	0	17425	63031	14784	Ofloxacin	Biological Test Results|Interactions and Pathways|Chemical and Physical Properties|Classification|Drug and Medication Information|Identification|Literature|Patents|Pharmacology and Biochemistry|Safety and Hazards|Toxicity|Use and Manufacturing|Associated Disorders and Diseases|Spectral Information|Taxonomy|Biological Test Results: Active|Biological Test Results: Micromolar|Biological Test Results…	18	1|3|5|7|9|13|15|19|21|23|25|29|31|33|35|37|39|41|43|45|47|49|53|55|59|65|67|71|73|79|81|83|85|89|93|95|97|99|101|103|105|107|109|113|119|121|129|131|133|137|139|141|143|145|422|429|436|547|694|732|781|782|875|880|881|884|885|887|889|892|893|894|900|902|910|923|924|927|930|940|995|1021|1022|1030|1085|1236|1274|1276|1285|1332|1376|1379|1385|1422|1452|1454|1457|1458|1459|1460|1461|1463|1465|1466|146…	20050325	001Chemical|10X CHEM|3WAY PHARM INC|A2B Chem|AA BLOCKS|AAA Chemistry|Aaron Chemicals LLC|AbaChemScene|ABBLIS Chemicals|abcr GmbH|Abe Lab, University of Texas MD Anderson Cancer Center|ABI Chem|AbMole Bioscience|AbovChem LLC|Acadechem|Accel Scientific|Accela ChemBio Inc.|Achemica|Achemo Scientific Limited|Achemtek|Acmec Biochemical|Acorn PharmaTech Product List|Activate Scientific|Adooq BioScience…	Chemical Vendors|Curation Efforts|Governmental Organizations|Journal Publishers|Legacy Depositors|NIH Initiatives|Research and Development|Subscription Services	C254 - Anti-Infective Agent > C258 - Antibiotic > C795 - Quinolone Antibiotic|D000890 - Anti-Infective Agents > D000900 - Anti-Bacterial Agents > D024841 - Fluoroquinolones|D000970 - Antineoplastic Agents > D059003 - Topoisomerase Inhibitors > D059005 - Topoisomerase II Inhibitors|D004791 - Enzyme Inhibitors > D065607 - Cytochrome P-450 Enzyme Inhibitors > D065609 - Cytochrome P-450 CYP1A2 Inhibi…
4855	Piromidic Acid	piromidic acid|19562-30-2|Bactramyl|Panacid|Urisept|Zaomeal|Reelon|Acido piromidico|Acide piromidique|Actrun C|Gastrurol|Septural|Pirodal|Uropir|Acidum piromidicum|Piromidate|PD-93|PD 93|Piromidic acid [INN:JAN]|Acide piromidique [INN-French]|Acido piromidico [INN-Spanish]|Acidum piromidicum [INN-Latin]|8-ethyl-5-oxo-2-(pyrrolidin-1-yl)-5,8-dihydropyrido[2,3-d]pyrimidine-6-carboxylic acid|EINECS …	288.3	C14H16N4O3	86.6	473	1.3	21	1	7	3	InChI=1S/C14H16N4O3/c1-2-17-8-10(13(20)21)11(19)9-7-15-14(16-12(9)17)18-5-3-4-6-18/h7-8H,2-6H2,1H3,(H,20,21)	CCN1C=C(C(=O)C2=CN=C(N=C21)N3CCCC3)C(=O)O	RCIMBBZXSXFZBV-UHFFFAOYSA-N	8-ethyl-5-oxo-2-pyrrolidin-1-ylpyrido[2,3-d]pyrimidine-6-carboxylic acid	288.122	288.122	0	1	0	0	0	0	0	0	0	156	5023	1252	Piromidic Acid	Biological Test Results|Interactions and Pathways|Chemical and Physical Properties|Classification|Drug and Medication Information|Literature|Patents|Pharmacology and Biochemistry|Safety and Hazards|Toxicity|Use and Manufacturing|Associated Disorders and Diseases|Spectral Information|Biological Test Results: Active|Biological Test Results: Micromolar	15	330|357|377|410|411|444|445|446|447|448|450|451|526|530|584|585|587|588|589|590|591|592|593|594|595|596|597|603|605|607|662|875|880|881|883|884|885|886|887|889|891|892|893|894|899|900|901|902|910|912|914|915|923|924|925|926|927|930|938|940|995|1030|1332|1379|1422|1452|1454|1457|1458|1460|1463|1467|1468|1469|1471|1476|1477|1478|1479|1487|1490|1519|1580|1581|1582|1583|1584|1585|1586|1587|1588|1589|…	20050325	001Chemical|10X CHEM|3WAY PHARM INC|A&J Pharmtech CO., LTD.|A2B Chem|AA BLOCKS|AAA Chemistry|Aaron Chemicals LLC|AbaChemScene|Abe Lab, University of Texas MD Anderson Cancer Center|ABI Chem|AbovChem LLC|Accel Scientific|Achemtek|AHH Chemical co.,ltd|AK Scientific, Inc. (AKSCI)|AKos Consulting & Solutions|Aladdin Scientific|Alfa Chemistry|Amadis Chemical|Ambeed|Ambinter|AmicBase - Antimicrobial Ac…	Chemical Vendors|Curation Efforts|Governmental Organizations|Journal Publishers|Legacy Depositors|NIH Initiatives|Research and Development|Subscription Services	C254 - Anti-Infective Agent > C255 - Urinary Anti-Infective Agent|C254 - Anti-Infective Agent > C258 - Antibiotic > C795 - Quinolone Antibiotic|D000890 - Anti-Infective Agents|J - Antiinfectives for systemic use > J01 - Antibacterials for systemic use > J01M - Quinolone antibacterials
5012	6-Nitroquipazine	6-nitroquipazine|DU-24565|6-Nitro,2-(1-piperazinyl)quinoline|DU 24565|UNII-28M0X094BH|Quinoline, 6-nitro-2-(1-piperazinyl)-|DTXSID7044001|DTXCID5024001|77372-73-7|6-Nitro-2-piperazin-1-yl-quinoline|6-nitro-2-(piperazin-1-yl)quinoline|6-nitro-2-piperazin-1-ylquinoline|CHEMBL41140|28M0X094BH|6-Nitro-2-(1-piperazinyl)quinoline maleate salt|C13H14N4O2|MFCD04115271|Lopac-Q-109|Biomol-NT_000101|Lopac0_…	258.279	C13H14N4O2	74	327	1.8	19	1	5	1	InChI=1S/C13H14N4O2/c18-17(19)11-2-3-12-10(9-11)1-4-13(15-12)16-7-5-14-6-8-16/h1-4,9,14H,5-8H2	C1CN(CCN1)C2=NC3=C(C=C2)C=C(C=C3)[N+](=O)[O-]	GGDBEAVVGFNWIA-UHFFFAOYSA-N	6-nitro-2-piperazin-1-ylquinoline	258.112	258.112	0	1	0	0	0	0	0	0	0	59	214	59		Biological Test Results|Interactions and Pathways|Classification|Literature|Patents|Pharmacology and Biochemistry|Spectral Information|Biological Test Results: Active|Biological Test Results: Micromolar|Biological Test Results: Nanomolar	10	357|410|411|444|445|446|447|448|450|451|526|530|584|585|587|588|589|590|591|592|593|594|595|596|597|603|605|607|662|875|879|880|881|883|884|885|886|887|889|891|892|893|895|899|900|901|902|912|914|915|917|918|923|924|925|926|927|928|938|943|944|945|954|957|958|959|992|995|997|998|1030|1452|1457|1458|1460|1463|1468|1469|1471|1477|1479|1490|1851|1865|2101|2107|2112|2240|2241|2275|2313|2316|2322|2330…	20050325	001Chemical|3WAY PHARM INC|A&J Pharmtech CO., LTD.|A2B Chem|AA BLOCKS|AAA Chemistry|AbaChemScene|abcr GmbH|ABI Chem|Achemica|Achemo Scientific Limited|Activate Scientific|AK Scientific, Inc. (AKSCI)|AKos Consulting & Solutions|Alfa Chemistry|Amadis Chemical|Ambinter|Angene Chemical|Aurora Fine Chemicals LLC|Aurum Pharmatech LLC|BenchChem|BePharm Ltd.|Bic Biotech|BindingDB|BLD Pharm|BOC Sciences|B…	Chemical Vendors|Curation Efforts|Governmental Organizations|Journal Publishers|Legacy Depositors|NIH Initiatives|Research and Development|Subscription Services	D018377 - Neurotransmitter Agents > D018490 - Serotonin Agents > D012702 - Serotonin Antagonists
5257	5-Amino-1-cyclopropyl-7-(3,5-dimethylpiperazin-1-yl)-6,8-difluoro-4-oxo-1,4-dihydroquinoline-3-carboxylic acid	111542-93-9|5-amino-1-cyclopropyl-7-(3,5-dimethylpiperazin-1-yl)-6,8-difluoro-4-oxo-1,4-dihydroquinoline-3-carboxylic acid|DTXSID9058652|DTXCID6032304|3-Quinolinecarboxylic acid, 5-amino-1-cyclopropyl-7-(3,5-dimethyl-1-piperazinyl)-6,8-difluoro-1,4-dihydro-4-oxo-|5-Amino-1-cyclopropyl-7-(3,5-dimethyl-1-piperazinyl)-6,8-difluoro-1,4-dihydro-4-oxo-3-quinolinecarboxylic acid|5-amino-1-cyclopropyl-7-…	392.4	C19H22F2N4O3	98.9	691	0.1	28	3	9	3	InChI=1S/C19H22F2N4O3/c1-8-5-24(6-9(2)23-8)17-13(20)15(22)12-16(14(17)21)25(10-3-4-10)7-11(18(12)26)19(27)28/h7-10,23H,3-6,22H2,1-2H3,(H,27,28)	CC1CN(CC(N1)C)C2=C(C(=C3C(=C2F)N(C=C(C3=O)C(=O)O)C4CC4)N)F	DZZWHBIBMUVIIW-UHFFFAOYSA-N	5-amino-1-cyclopropyl-7-(3,5-dimethylpiperazin-1-yl)-6,8-difluoro-4-oxoquinoline-3-carboxylic acid	392.166	392.166	0	1	0	2	0	2	0	0	0	8	106	37		Biological Test Results|Chemical and Physical Properties|Classification|Literature|Patents|Spectral Information|Biological Test Results: Active	7	880|881|894|1030|1379|1452|1457|1460|1463|1467|1468|1469|1471|1476|1477|1478|1479|1487|1490|1688|1766|1768|1865|1948|2101|2107|2112|2314|2315|2451|2472|2528|2546|2549|2551|2662|485281|485290|492961|504327|504332|504749|504832|504834|504847|504865|588579|602332|624030|624031|624032|624044|624170|624172|624173|624296|624297|781330|1347080|1508586|1508601|1671449|1671450|1671451|1671452|1671453|1671…	20050325	10X CHEM|A2B Chem|AA BLOCKS|AAA Chemistry|Aaron Chemicals LLC|ABI Chem|Accel Scientific|Achemica|AK Scientific, Inc. (AKSCI)|AKos Consulting & Solutions|Ambinter|Amfluoro|AN PharmaTech|Angel Pharmatech Ltd.|Angene Chemical|AppChem|Ark Pharm, Inc.|Aurora Fine Chemicals LLC|BenchChem|BOC Sciences|Chem-Impex|Chem-Space.com Database|ChEMBL|ChemDB|ChemDiv|ChemExper Chemical Directory|ChemIDplus|Chemin…	Chemical Vendors|Curation Efforts|Governmental Organizations|Journal Publishers|Legacy Depositors|NIH Initiatives|Research and Development|Subscription Services
5379	Gatifloxacin	Gatifloxacin|Tequin|Gatiflo|Zymar|Gatifloxacine|Gatilox|Gatiquin|Gatispan|Zymaxid|Gaity|gatifloxacin anhydrous|AM 1155|gatifloxin|gatifloxacino|Gatifloxacin [USAN:INN]|Tymer|1-cyclopropyl-6-fluoro-8-methoxy-7-(3-methylpiperazin-1-yl)-4-oxo-1,4-dihydroquinoline-3-carboxylic acid|3-Quinolinecarboxylic acid, 1-cyclopropyl-6-fluoro-1,4-dihydro-8-methoxy-7-(3-methyl-1-piperazinyl)-4-oxo-|Gatifloxacin …	375.4	C19H22FN3O4	82.1	653	-0.7	27	2	8	4	InChI=1S/C19H22FN3O4/c1-10-8-22(6-5-21-10)16-14(20)7-12-15(18(16)27-2)23(11-3-4-11)9-13(17(12)24)19(25)26/h7,9-11,21H,3-6,8H2,1-2H3,(H,25,26)	CC1CN(CCN1)C2=C(C=C3C(=C2OC)N(C=C(C3=O)C(=O)O)C4CC4)F	XUBOMFCQGDBHNK-UHFFFAOYSA-N	1-cyclopropyl-6-fluoro-8-methoxy-7-(3-methylpiperazin-1-yl)-4-oxoquinoline-3-carboxylic acid	375.159	375.159	0	1	0	1	0	1	0	0	0	3039	19563	5018	Gatifloxacin	Biological Test Results|Interactions and Pathways|Chemical and Physical Properties|Classification|Drug and Medication Information|Literature|Patents|Pharmacology and Biochemistry|Safety and Hazards|Toxicity|Use and Manufacturing|Associated Disorders and Diseases|Spectral Information|Biological Test Results: Active|Biological Test Results: Micromolar|Biological Test Results: Nanomolar	16	360|361|368|373|374|411|422|425|429|430|431|432|436|445|447|448|449|453|460|463|465|485|488|501|518|521|522|524|525|538|539|555|556|559|560|561|565|567|568|570|571|573|574|577|581|583|584|585|587|588|589|590|591|592|593|594|595|596|597|598|602|603|604|605|606|612|614|615|617|618|620|626|628|629|630|633|635|638|639|641|645|648|662|680|684|708|709|719|746|750|774|813|834|847|875|880|881|884|885|886…	20050325	001Chemical|10X CHEM|1st Scientific|3WAY PHARM INC|4C Pharma Scientific Inc|A2B Chem|AA BLOCKS|Aaron Chemicals LLC|AbaChemScene|ABBLIS Chemicals|Abbott Labs|abcr GmbH|Abe Lab, University of Texas MD Anderson Cancer Center|ABI Chem|AbMole Bioscience|AbovChem LLC|Accel Scientific|Accela ChemBio Inc.|Achemo Scientific Limited|Achemtek|Acmec Biochemical|Acorn PharmaTech Product List|Activate Scientif…	Chemical Vendors|Curation Efforts|Governmental Organizations|Journal Publishers|Legacy Depositors|NIH Initiatives|Research and Development|Subscription Services	C254 - Anti-Infective Agent > C258 - Antibiotic > C795 - Quinolone Antibiotic|D000890 - Anti-Infective Agents > D000900 - Anti-Bacterial Agents > D024841 - Fluoroquinolones|D000970 - Antineoplastic Agents > D059003 - Topoisomerase Inhibitors > D059005 - Topoisomerase II Inhibitors|D004791 - Enzyme Inhibitors|D019999 - Pharmaceutical Solutions > D009883 - Ophthalmic Solutions|J - Antiinfectives fo…
5517	Tosufloxacin	Tosufloxacin|100490-36-6|Abbott 61827|Abbott-61827|A 61827|7-(3-aminopyrrolidin-1-yl)-1-(2,4-difluorophenyl)-6-fluoro-4-oxo-1,8-naphthyridine-3-carboxylic acid|A 67107|tosufloxacine|tosufloxacino|CCRIS 6304|CHEBI:77581|UNII-GHJ553KQPS|A-61827|GHJ553KQPS|Tosufloxacin [USAN:INN]|BRN 4913117|7-(3-aminopyrrolidin-1-yl)-1-(2,4-difluorophenyl)-6-fluoro-4-oxo-1,4-dihydro-1,8-naphthyridine-3-carboxylic a…	404.3	C19H15F3N4O3	99.8	708	0.4	29	2	10	3	InChI=1S/C19H15F3N4O3/c20-9-1-2-15(13(21)5-9)26-8-12(19(28)29)16(27)11-6-14(22)18(24-17(11)26)25-4-3-10(23)7-25/h1-2,5-6,8,10H,3-4,7,23H2,(H,28,29)	C1CN(CC1N)C2=C(C=C3C(=O)C(=CN(C3=N2)C4=C(C=C(C=C4)F)F)C(=O)O)F	WUWFMDMBOJLQIV-UHFFFAOYSA-N	7-(3-aminopyrrolidin-1-yl)-1-(2,4-difluorophenyl)-6-fluoro-4-oxo-1,8-naphthyridine-3-carboxylic acid	404.11	404.11	0	1	0	1	0	1	0	0	0	579	11545	2326		Biological Test Results|Chemical and Physical Properties|Classification|Drug and Medication Information|Literature|Patents|Pharmacology and Biochemistry|Associated Disorders and Diseases|Spectral Information|Biological Test Results: Active	10	1471|1490|1688|1766|1768|2528|2546|2551|2662|10501|13864|20932|21154|21753|23542|23544|23546|23549|24221|24564|26270|30272|30276|30399|30422|40338|43924|51918|52937|52938|53322|64389|65233|65397|66105|67215|67225|67685|67755|67874|67884|68019|68172|68179|68978|69639|69641|69759|70282|70283|70418|70426|70427|70428|70429|70583|70612|70753|70772|74698|74699|74727|74728|74853|74854|87939|94147|94220|…	20050325	001Chemical|10X CHEM|1st Scientific|3WAY PHARM INC|A2B Chem|AA BLOCKS|AAA Chemistry|Aaron Chemicals LLC|AbaChemScene|ABBLIS Chemicals|abcr GmbH|ABI Chem|AbMole Bioscience|AbovChem LLC|Accel Scientific|Achemica|ACT Chemical|AEchem Scientific Corp., USA|AHH Chemical co.,ltd|AiFChem, an XtalPi Company|AK Scientific, Inc. (AKSCI)|AKos Consulting & Solutions|Aladdin Scientific|Alfa Chemistry|Amadis Ch…	Chemical Vendors|Curation Efforts|Governmental Organizations|Journal Publishers|Legacy Depositors|NIH Initiatives|Research and Development|Subscription Services	C254 - Anti-Infective Agent > C258 - Antibiotic > C795 - Quinolone Antibiotic|D000890 - Anti-Infective Agents > D000900 - Anti-Bacterial Agents > D024841 - Fluoroquinolones|J - Antiinfectives for systemic use > J01 - Antibacterials for systemic use > J01M - Quinolone antibacterials > J01MA - Fluoroquinolones|S - Sensory organs > S01 - Ophthalmologicals > S01A - Antiinfectives > S01AE - Fluoroquin…
51081	Pefloxacin	Pefloxacin|70458-92-3|Pefloxacine|Pefloxacino|Pefloxacinum|Pefloxacin [INN-French]|1-ethyl-6-fluoro-7-(4-methylpiperazin-1-yl)-4-oxo-1,4-dihydroquinoline-3-carboxylic acid|Pefloxacinum [INN-Latin]|Pefloxacino [INN-Spanish]|AM-725|Labocton|1584RB|1589 RB|EU-5306|1-ethyl-6-fluoro-7-(4-methylpiperazin-1-yl)-4-oxoquinoline-3-carboxylic acid|EINECS 274-611-8|Pefloxacin [USAN:INN:BAN]|BRN 0567618|CCRIS…	333.36	C17H20FN3O3	64.099	545	0.3	24	1	7	3	InChI=1S/C17H20FN3O3/c1-3-20-10-12(17(23)24)16(22)11-8-13(18)15(9-14(11)20)21-6-4-19(2)5-7-21/h8-10H,3-7H2,1-2H3,(H,23,24)	CCN1C=C(C(=O)C2=CC(=C(C=C21)N3CCN(CC3)C)F)C(=O)O	FHFYDNQZQSQIAI-UHFFFAOYSA-N	1-ethyl-6-fluoro-7-(4-methylpiperazin-1-yl)-4-oxoquinoline-3-carboxylic acid	333.149	333.149	0	1	0	0	0	0	0	0	0	2866	17571	3631	Pefloxacin	Biological Test Results|Interactions and Pathways|Chemical and Physical Properties|Classification|Drug and Medication Information|Literature|Patents|Pharmacology and Biochemistry|Safety and Hazards|Toxicity|Associated Disorders and Diseases|Spectral Information|Biological Test Results: Active|Biological Test Results: Micromolar	14	940|1422|2240|2241|2275|2313|2322|2330|17991|20922|40783|51918|53314|53316|53325|56591|56593|64390|64544|64545|64550|64561|64564|64565|65234|65235|67532|67545|67922|68850|69597|69782|69784|70411|70570|70571|70704|70705|70751|70860|74727|74853|78688|78707|78709|94278|95531|95885|95889|96229|96422|117861|122563|133761|133805|133806|133807|133810|133812|133813|133815|133817|135327|151531|161378|1627…	20050707	001Chemical|10X CHEM|3WAY PHARM INC|A&J Pharmtech CO., LTD.|A2B Chem|AA BLOCKS|Aaron Chemicals LLC|AbaChemScene|ABBLIS Chemicals|abcr GmbH|Abe Lab, University of Texas MD Anderson Cancer Center|ABI Chem|AbMole Bioscience|AbovChem LLC|Accel Scientific|Achemica|Achemtek|Activate Scientific|Adooq BioScience|AEchem Scientific Corp., USA|AHH Chemical co.,ltd|AiFChem, an XtalPi Company|AK Scientific, I…	Chemical Vendors|Curation Efforts|Governmental Organizations|Journal Publishers|Legacy Depositors|NIH Initiatives|Research and Development|Subscription Services	C254 - Anti-Infective Agent > C258 - Antibiotic > C795 - Quinolone Antibiotic|D000890 - Anti-Infective Agents > D000900 - Anti-Bacterial Agents > D024841 - Fluoroquinolones|D000970 - Antineoplastic Agents > D059003 - Topoisomerase Inhibitors > D059005 - Topoisomerase II Inhibitors|D004791 - Enzyme Inhibitors > D065607 - Cytochrome P-450 Enzyme Inhibitors > D065609 - Cytochrome P-450 CYP1A2 Inhibi…
55492	Amifloxacin	AMIFLOXACIN|86393-37-5|Win49375|Amifloxacine|Amifloxacino|WIN-49375|Win 49,375|6-fluoro-1-(methylamino)-7-(4-methylpiperazin-1-yl)-4-oxoquinoline-3-carboxylic acid|6-fluoro-1-(methylamino)-7-(4-methylpiperazin-1-yl)-4-oxo-1,4-dihydroquinoline-3-carboxylic acid|5TU5227KYQ|6-Fluoro-1,4-dihydro-1-(methylamino)-7-(4-methyl-1-piperazinyl)-4-oxo-3-quinolinecarboxylic acid|WIN-49,375|3-Quinolinecarboxyl…	334.35	C16H19FN4O3	76.1	547	0.2	24	2	8	3	InChI=1S/C16H19FN4O3/c1-18-21-9-11(16(23)24)15(22)10-7-12(17)14(8-13(10)21)20-5-3-19(2)4-6-20/h7-9,18H,3-6H2,1-2H3,(H,23,24)	CNN1C=C(C(=O)C2=CC(=C(C=C21)N3CCN(CC3)C)F)C(=O)O	RUXPNBWPIRDVTH-UHFFFAOYSA-N	6-fluoro-1-(methylamino)-7-(4-methylpiperazin-1-yl)-4-oxoquinoline-3-carboxylic acid	334.144	334.144	0	1	0	0	0	0	0	0	0	58	6103	1164		Biological Test Results|Interactions and Pathways|Chemical and Physical Properties|Classification|Literature|Patents|Pharmacology and Biochemistry	7	67545|67922|68506|68850|69469|69470|69597|69782|69784|70458|70570|70571|70860|78550|78687|78688|78707|78709|93887|95885|96229|96422|133805|133806|133807|133810|133812|133814|133816|133817|162778|163052|163100|163738|164231|164385|164709|205531|205543|206728|207175|207212|208310|208893|208894|209087|209248|209302|209763|210022|210196|222085|540214|540215|540216|540217|540218|540219|540220|540221|1…	20050801	001Chemical|10X CHEM|A2B Chem|AA BLOCKS|AbaChemScene|ABI Chem|Accel Scientific|AiFChem, an XtalPi Company|AKos Consulting & Solutions|Alfa Chemistry|Amadis Chemical|Ambeed|Ambinter|AppChem|AstaTech, Inc.|BenchChem|BLD Pharm|BOC Sciences|ChEBI|ChEMBL|Chemenu Inc.|ChemIDplus|Chemieliva Pharmaceutical Co., Ltd|ChemSpider|ChemTik|Clearsynth|Collaborative Drug Discovery, Inc.|Cooke Chemical Co., Ltd|C…	Chemical Vendors|Curation Efforts|Governmental Organizations|Journal Publishers|Legacy Depositors|NIH Initiatives|Research and Development|Subscription Services	C254 - Anti-Infective Agent > C258 - Antibiotic > C795 - Quinolone Antibiotic|D000890 - Anti-Infective Agents > D000900 - Anti-Bacterial Agents > D024841 - Fluoroquinolones|D000970 - Antineoplastic Agents > D059003 - Topoisomerase Inhibitors > D059005 - Topoisomerase II Inhibitors|D004791 - Enzyme Inhibitors
56206	Difloxacin	Difloxacin|98106-17-3|Dicural|Difloxacin [INN]|6-fluoro-1-(4-fluorophenyl)-7-(4-methylpiperazin-1-yl)-4-oxo-1,4-dihydroquinoline-3-carboxylic acid|Difloxacine|6-fluoro-1-(4-fluorophenyl)-7-(4-methylpiperazin-1-yl)-4-oxoquinoline-3-carboxylic acid|Pulsaflox|Difloxacin (INN)|5Z7OO9FNFD|CHEBI:4537|DIFLOXACIN [MI]|3-Quinolinecarboxylic acid, 6-fluoro-1-(4-fluorophenyl)-1,4-dihydro-7-(4-methyl-1-piper…	399.4	C21H19F2N3O3	64.099	672	1.6	29	1	8	3	InChI=1S/C21H19F2N3O3/c1-24-6-8-25(9-7-24)19-11-18-15(10-17(19)23)20(27)16(21(28)29)12-26(18)14-4-2-13(22)3-5-14/h2-5,10-12H,6-9H2,1H3,(H,28,29)	CN1CCN(CC1)C2=C(C=C3C(=C2)N(C=C(C3=O)C(=O)O)C4=CC=C(C=C4)F)F	NOCJXYPHIIZEHN-UHFFFAOYSA-N	6-fluoro-1-(4-fluorophenyl)-7-(4-methylpiperazin-1-yl)-4-oxoquinoline-3-carboxylic acid	399.139	399.139	0	1	0	0	0	0	0	0	0	536	5750	1103		Biological Test Results|Interactions and Pathways|Chemical and Physical Properties|Classification|Drug and Medication Information|Literature|Patents|Pharmacology and Biochemistry|Safety and Hazards|Use and Manufacturing|Spectral Information|Biological Test Results: Active	12	880|1469|1471|1479|1487|1490|1688|1766|1768|2528|2546|2551|2662|30270|30551|64912|66387|67545|67684|68506|69469|69470|70409|70458|70799|70800|78550|78687|93887|95882|96096|112501|113529|133823|133824|133946|133947|133948|133949|133950|133951|135327|163052|163100|163921|163922|164554|164555|201266|205531|205543|206205|206215|207550|207573|207625|207626|207627|207628|207943|207944|208310|209248|209…	20050624	001Chemical|10X CHEM|3WAY PHARM INC|A&J Pharmtech CO., LTD.|A2B Chem|AA BLOCKS|Aaron Chemicals LLC|AbaChemScene|abcr GmbH|ABI Chem|AbMole Bioscience|Accel Scientific|Achemo Scientific Limited|Achemtek|Acmec Biochemical|Activate Scientific|AHH Chemical co.,ltd|AiFChem, an XtalPi Company|AK Scientific, Inc. (AKSCI)|AKos Consulting & Solutions|Aladdin Scientific|Alfa Chemistry|Amadis Chemical|Ambeed…	Chemical Vendors|Curation Efforts|Governmental Organizations|Journal Publishers|Legacy Depositors|NIH Initiatives|Research and Development|Subscription Services	C254 - Anti-Infective Agent > C258 - Antibiotic > C795 - Quinolone Antibiotic|D000890 - Anti-Infective Agents > D000900 - Anti-Bacterial Agents > D024841 - Fluoroquinolones
56208	Sarafloxacin	Sarafloxacin|98105-99-8|Sarafloxacine|Sarafloxacino|6-fluoro-1-(4-fluorophenyl)-4-oxo-7-(piperazin-1-yl)-1,4-dihydroquinoline-3-carboxylic acid|Sarafloxacinum|Difloxacino|Sarafloxacin [INN:BAN]|Difloxacinum [Latin]|Difloxacino [Spanish]|Abbott 57135|Sarafloxacine [INN-French]|Sarafloxacinum [INN-Latin]|Sarafloxacino [INN-Spanish]|HSDB 7035|UNII-RC3WJ907XY|RC3WJ907XY|6-fluoro-1-(4-fluorophenyl)-4-…	385.4	C20H17F2N3O3	72.9	645	0.3	28	2	8	3	InChI=1S/C20H17F2N3O3/c21-12-1-3-13(4-2-12)25-11-15(20(27)28)19(26)14-9-16(22)18(10-17(14)25)24-7-5-23-6-8-24/h1-4,9-11,23H,5-8H2,(H,27,28)	C1CN(CCN1)C2=C(C=C3C(=C2)N(C=C(C3=O)C(=O)O)C4=CC=C(C=C4)F)F	XBHBWNFJWIASRO-UHFFFAOYSA-N	6-fluoro-1-(4-fluorophenyl)-4-oxo-7-piperazin-1-ylquinoline-3-carboxylic acid	385.124	385.124	0	1	0	0	0	0	0	0	0	609	2174	655		Biological Test Results|Interactions and Pathways|Chemical and Physical Properties|Classification|Drug and Medication Information|Food Additives and Ingredients|Identification|Literature|Patents|Pharmacology and Biochemistry|Safety and Hazards|Toxicity|Use and Manufacturing|Spectral Information|Biological Test Results: Active|Biological Test Results: Micromolar	16	16467|19420|26623|26833|30551|64076|66387|69490|70799|70800|94133|95882|112501|113528|143596|143597|151055|163111|163921|163922|197880|203132|206205|207550|207573|209583|209769|210401|278228|278229|278230|278231|278232|278233|278234|278235|278236|278237|278238|278239|278240|278241|278242|278243|278244|278245|278246|278247|278248|278249|278250|278251|278252|278253|278254|278255|278256|278257|27825…	20050801	001Chemical|10X CHEM|3WAY PHARM INC|A&J Pharmtech CO., LTD.|A2B Chem|AA BLOCKS|Aaron Chemicals LLC|AbaChemScene|ABBLIS Chemicals|abcr GmbH|Abe Lab, University of Texas MD Anderson Cancer Center|ABI Chem|AbMole Bioscience|AbovChem LLC|Accel Scientific|Achemo Scientific Limited|Achemtek|Activate Scientific|Adooq BioScience|AHH Chemical co.,ltd|AK Scientific, Inc. (AKSCI)|AKos Consulting & Solutions…	Chemical Vendors|Curation Efforts|Governmental Organizations|Journal Publishers|Legacy Depositors|NIH Initiatives|Research and Development|Subscription Services	C254 - Anti-Infective Agent > C258 - Antibiotic > C795 - Quinolone Antibiotic|D000890 - Anti-Infective Agents > D000900 - Anti-Bacterial Agents > D024841 - Fluoroquinolones
58258	Rufloxacin	Rufloxacin|101363-10-4|Rufloxacine|Rufloxacino|Rufloxacinum|MF 934|Rufloxacine [French]|Rufloxacinum [Latin]|Rufloxacino [Spanish]|Monos|Rufloxacin [INN:BAN]|Rufloxacin (INN)|NSC-759835|UNII-Y521XM2900|RUFLOXACIN [MI]|RUFLOXACIN [INN]|Y521XM2900|RUFLOXACIN [WHO-DD]|DTXSID6048412|Rufloxacinum (Latin)|NSC 759835|7-fluoro-6-(4-methylpiperazin-1-yl)-10-oxo-4-thia-1-azatricyclo[7.3.1.05,13]trideca-5(1…	363.4	C17H18FN3O3S	89.4	608	-0.3	25	1	8	2	InChI=1S/C17H18FN3O3S/c1-19-2-4-20(5-3-19)14-12(18)8-10-13-16(14)25-7-6-21(13)9-11(15(10)22)17(23)24/h8-9H,2-7H2,1H3,(H,23,24)	CN1CCN(CC1)C2=C(C=C3C4=C2SCCN4C=C(C3=O)C(=O)O)F	NJCJBUHJQLFDSW-UHFFFAOYSA-N	7-fluoro-6-(4-methylpiperazin-1-yl)-10-oxo-4-thia-1-azatricyclo[7.3.1.05,13]trideca-5(13),6,8,11-tetraene-11-carboxylic acid	363.105	363.105	0	1	0	0	0	0	0	0	0	115	4861	1045		Biological Test Results|Interactions and Pathways|Chemical and Physical Properties|Classification|Drug and Medication Information|Literature|Patents|Pharmacology and Biochemistry|Safety and Hazards|Associated Disorders and Diseases|Spectral Information|Biological Test Results: Active|Biological Test Results: Micromolar|Biological Test Results: Nanomolar	14	631|731|781|782|880|950|951|952|1001|1006|1007|1008|1009|1012|1016|1018|1019|1020|1021|1022|1027|1032|1040|1048|1049|1051|1066|1085|1135|1136|1203|1209|1214|1216|1217|1220|1222|1229|1236|1251|1274|1304|1321|1325|1359|1362|1376|1385|1415|1416|1422|1423|1424|1434|1439|1440|1441|1443|1445|1446|1448|1454|1456|1460|1461|1463|1465|1466|1467|1468|1469|1471|1477|1479|1481|1486|1490|1496|1509|1510|1511|15…	20050624	001Chemical|10X CHEM|1st Scientific|3WAY PHARM INC|A&J Pharmtech CO., LTD.|A2B Chem|AA BLOCKS|Aaron Chemicals LLC|AbaChemScene|abcr GmbH|ABI Chem|AbovChem LLC|Accel Scientific|Achemica|Achemtek|AHH Chemical co.,ltd|AiFChem, an XtalPi Company|AK Scientific, Inc. (AKSCI)|AKos Consulting & Solutions|Alfa Chemistry|Amadis Chemical|Ambinter|AmicBase - Antimicrobial Activities|AN PharmaTech|Angel Pharm…	Chemical Vendors|Curation Efforts|Governmental Organizations|Journal Publishers|Legacy Depositors|NIH Initiatives|Research and Development|Subscription Services	C254 - Anti-Infective Agent > C258 - Antibiotic > C795 - Quinolone Antibiotic|D000890 - Anti-Infective Agents > D000900 - Anti-Bacterial Agents > D024841 - Fluoroquinolones|D000970 - Antineoplastic Agents > D059003 - Topoisomerase Inhibitors > D059005 - Topoisomerase II Inhibitors|D004791 - Enzyme Inhibitors|J - Antiinfectives for systemic use > J01 - Antibacterials for systemic use > J01M - Quin…
60063	Clinafloxacin	CLINAFLOXACIN|105956-97-6|Clinafloxacin [INN]|CI-960|clinafloxacine|clinafloxacino|UNII-8N86XTF9QD|7-(3-aminopyrrolidin-1-yl)-8-chloro-1-cyclopropyl-6-fluoro-4-oxoquinoline-3-carboxylic acid|8N86XTF9QD|PD 127321|CLINAFLOXACIN [MI]|AM 1091|AM-1091|CLINAFLOXACIN [WHO-DD]|PD-127391|DTXSID80869455|3-Quinolinecarboxylic acid, 7-(3-amino-1-pyrrolidinyl)-8-chloro-1-cyclopropyl-6-fluoro-1,4-dihydro-4-oxo…	365.8	C17H17ClFN3O3	86.9	626	0.4	25	2	7	3	InChI=1S/C17H17ClFN3O3/c18-13-14-10(5-12(19)15(13)21-4-3-8(20)6-21)16(23)11(17(24)25)7-22(14)9-1-2-9/h5,7-9H,1-4,6,20H2,(H,24,25)	C1CC1N2C=C(C(=O)C3=CC(=C(C(=C32)Cl)N4CCC(C4)N)F)C(=O)O	QGPKADBNRMWEQR-UHFFFAOYSA-N	7-(3-aminopyrrolidin-1-yl)-8-chloro-1-cyclopropyl-6-fluoro-4-oxoquinoline-3-carboxylic acid	365.094	365.094	0	1	0	1	0	1	0	0	0	600	9776	1848		Biological Test Results|Interactions and Pathways|Chemical and Physical Properties|Classification|Literature|Patents|Pharmacology and Biochemistry|Safety and Hazards|Associated Disorders and Diseases|Spectral Information|Biological Test Results: Active|Biological Test Results: Micromolar	12	485|781|782|798|800|873|880|940|1021|1022|1030|1046|1085|1230|1236|1242|1274|1304|1321|1359|1376|1377|1381|1385|1415|1416|1422|1423|1424|1430|1434|1439|1440|1441|1443|1445|1446|1448|1454|1456|1460|1461|1463|1465|1466|1467|1468|1469|1471|1477|1479|1481|1486|1490|1496|1509|1510|1511|1515|1527|1529|1530|1531|1533|1554|1556|1565|1566|1578|1619|1621|1625|1626|1628|1631|1634|1654|1656|1662|1663|1665|16…	20050719	001Chemical|10X CHEM|3WAY PHARM INC|A2B Chem|AA BLOCKS|Aaron Chemicals LLC|AbaChemScene|abcr GmbH|ABI Chem|AbMole Bioscience|AbovChem LLC|Accel Scientific|Achemo Scientific Limited|Achemtek|Acmec Biochemical|AHH Chemical co.,ltd|AiFChem, an XtalPi Company|AK Scientific, Inc. (AKSCI)|AKos Consulting & Solutions|Aladdin Scientific|Alfa Chemistry|Amadis Chemical|Ambeed|Ambinter|Amfluoro|AN PharmaTec…	Chemical Vendors|Curation Efforts|Governmental Organizations|Journal Publishers|Legacy Depositors|NIH Initiatives|Research and Development|Subscription Services	C254 - Anti-Infective Agent > C258 - Antibiotic > C795 - Quinolone Antibiotic|D000890 - Anti-Infective Agents > D000900 - Anti-Bacterial Agents > D024841 - Fluoroquinolones|D000970 - Antineoplastic Agents > D059003 - Topoisomerase Inhibitors > D059005 - Topoisomerase II Inhibitors|D004791 - Enzyme Inhibitors
60464	Sparfloxacin	sparfloxacin|110871-86-8|Zagam|Esparfloxacino|Sparfloxacine|Sparfloxacinum|SPFX|Parox|DRG-0143|Sparfloxacine [INN-French]|Sparfloxacinum [INN-Latin]|Esparfloxacino [INN-Spanish]|CHEBI:9212|CP 103826|UNII-Q90AGA787L|BRN 3658018|Q90AGA787L|5-Amino-1-cyclopropyl-7-(cis-3,5-dimethyl-1-piperazinyl)-6,8-difluoro-1,4-dihydro-4-oxo-3-quinolinecarboxylic acid|DTXSID9023590|PD 1315-1|5-amino-1-cyclopropyl-…	392.4	C19H22F2N4O3	98.9	691	0.1	28	3	9	3	InChI=1S/C19H22F2N4O3/c1-8-5-24(6-9(2)23-8)17-13(20)15(22)12-16(14(17)21)25(10-3-4-10)7-11(18(12)26)19(27)28/h7-10,23H,3-6,22H2,1-2H3,(H,27,28)/t8-,9+	C[C@@H]1CN(C[C@@H](N1)C)C2=C(C(=C3C(=C2F)N(C=C(C3=O)C(=O)O)C4CC4)N)F	DZZWHBIBMUVIIW-DTORHVGOSA-N	5-amino-1-cyclopropyl-7-[(3S,5R)-3,5-dimethylpiperazin-1-yl]-6,8-difluoro-4-oxoquinoline-3-carboxylic acid	392.166	392.166	0	1	0	2	2	0	0	0	0	2359	25937	5239		Biological Test Results|Interactions and Pathways|Chemical and Physical Properties|Classification|Drug and Medication Information|Literature|Patents|Pharmacology and Biochemistry|Safety and Hazards|Toxicity|Use and Manufacturing|Associated Disorders and Diseases|Spectral Information|Biological Test Results: Active|Biological Test Results: Micromolar	15	485|631|731|781|782|880|950|951|952|1001|1006|1007|1008|1009|1012|1016|1018|1019|1020|1021|1022|1027|1032|1040|1048|1049|1051|1066|1085|1135|1136|1195|1203|1209|1214|1216|1217|1220|1222|1229|1236|1251|1274|1304|1321|1325|1359|1362|1415|1416|1423|1424|1434|1439|1440|1441|1443|1445|1446|1448|1454|1456|1460|1461|1463|1466|1467|1468|1469|1477|1479|1481|1486|1487|1490|1496|1509|1510|1515|1527|1529|153…	20040916	001Chemical|3WAY PHARM INC|A&J Pharmtech CO., LTD.|AbaChemScene|abcr GmbH|ABI Chem|AbMole Bioscience|AbovChem LLC|Achemtek|Activate Scientific|AHH Chemical co.,ltd|AKos Consulting & Solutions|Aladdin Scientific|Alfa Chemistry|Amadis Chemical|Ambeed|Ambinter|AmicBase - Antimicrobial Activities|AN PharmaTech|ApexBio Technology|AstaTech, Inc.|Baker Lab, Chemistry Department, The University of North …	Chemical Vendors|Curation Efforts|Governmental Organizations|Journal Publishers|Legacy Depositors|NIH Initiatives|Research and Development|Subscription Services	C254 - Anti-Infective Agent > C258 - Antibiotic > C795 - Quinolone Antibiotic|C254 - Anti-Infective Agent > C52588 - Antibacterial Agent > C280 - Antitubercular Agent|D000890 - Anti-Infective Agents > D000900 - Anti-Bacterial Agents > D000995 - Antitubercular Agents|D000890 - Anti-Infective Agents > D000900 - Anti-Bacterial Agents > D024841 - Fluoroquinolones|D000970 - Antineoplastic Agents > D05…
60605	Orbifloxacin	ORBIFLOXACIN|113617-63-3|Orbax|orbifloxacine|orbifloxacino|Orbax (veterinary)|NSC-758614|DTXSID7046201|660932TPY6|DTXCID5026201|ORBIFLOXACIN (MART.)|ORBIFLOXACIN [MART.]|1-cyclopropyl-7-((3S,5R)-3,5-dimethylpiperazin-1-yl)-5,6,8-trifluoro-4-oxo-1,4-dihydroquinoline-3-carboxylic acid|ORBIFLOXACIN (USP-RS)|ORBIFLOXACIN [USP-RS]|ORBIFLOXACIN (USP IMPURITY)|ORBIFLOXACIN [USP IMPURITY]|ORBIFLOXACIN (U…	395.4	C19H20F3N3O3	72.9	691	0.9	28	2	9	3	InChI=1S/C19H20F3N3O3/c1-8-5-24(6-9(2)23-8)17-14(21)13(20)12-16(15(17)22)25(10-3-4-10)7-11(18(12)26)19(27)28/h7-10,23H,3-6H2,1-2H3,(H,27,28)/t8-,9+	C[C@@H]1CN(C[C@@H](N1)C)C2=C(C3=C(C(=C2F)F)C(=O)C(=CN3C4CC4)C(=O)O)F	QIPQASLPWJVQMH-DTORHVGOSA-N	1-cyclopropyl-7-[(3R,5S)-3,5-dimethylpiperazin-1-yl]-5,6,8-trifluoro-4-oxoquinoline-3-carboxylic acid	395.146	395.146	0	1	0	2	2	0	0	0	0	174	3594	640		Biological Test Results|Interactions and Pathways|Chemical and Physical Properties|Classification|Drug and Medication Information|Literature|Patents|Safety and Hazards|Use and Manufacturing|Spectral Information|Biological Test Results: Active|Biological Test Results: Micromolar	12	880|1469|1471|1477|1479|1487|1490|1511|1527|1529|1530|1531|1554|1556|1565|1566|1578|1621|1654|1656|1662|1663|1672|1688|1700|1706|1721|1722|1766|1768|1777|1778|1779|1789|1800|1813|1814|1817|1822|1825|1832|1845|1861|1868|1875|1885|1910|1961|1979|1984|1986|2006|2012|2013|2014|2058|2071|2073|2094|2097|2098|2099|2100|2101|2107|2112|2156|2216|2221|2227|2237|2239|2247|2288|2289|2314|2315|2326|2380|2451|…	20050808	001Chemical|10X CHEM|1st Scientific|3WAY PHARM INC|A2B Chem|AA BLOCKS|Aaron Chemicals LLC|AbaChemScene|abcr GmbH|ABI Chem|AbMole Bioscience|AbovChem LLC|Accel Scientific|AHH Chemical co.,ltd|AK Scientific, Inc. (AKSCI)|AKos Consulting & Solutions|Aladdin Scientific|Alfa Chemistry|Amadis Chemical|Ambeed|Ambinter|AmicBase - Antimicrobial Activities|AN PharmaTech|Angene Chemical|ApexBio Technology|A…	Chemical Vendors|Curation Efforts|Governmental Organizations|Journal Publishers|Legacy Depositors|NIH Initiatives|Research and Development|Subscription Services	C254 - Anti-Infective Agent > C258 - Antibiotic > C795 - Quinolone Antibiotic|D000890 - Anti-Infective Agents > D000900 - Anti-Bacterial Agents > D024841 - Fluoroquinolones
60651	Marbofloxacin	Marbofloxacin|115550-35-1|Zeniquin|Marbofloxacine|Marbofloxacino|Marbofloxacinum|Marbofloxacine [INN-French]|Marbofloxacinum [INN-Latin]|Marbofloxacino [INN-Spanish]|UNII-8X09WU898T|CCRIS 8212|DTXSID4046600|8X09WU898T|9-Fluoro-2,3-dihydro-3-methyl-10-(4-methyl-1-piperazinyl)-7-oxo-7H-pyrido(3,2,1-ij)(4,1,2)benzoxadiazine-6-carboxylic acid|DTXCID2026600|RO 09-1168|Marbofloxacine (INN-French)|Marbo…	362.4	C17H19FN4O4	76.6	636	-0.5	26	1	9	2	InChI=1S/C17H19FN4O4/c1-19-3-5-21(6-4-19)14-12(18)7-10-13-16(14)26-9-20(2)22(13)8-11(15(10)23)17(24)25/h7-8H,3-6,9H2,1-2H3,(H,24,25)	CN1CCN(CC1)C2=C(C=C3C4=C2OCN(N4C=C(C3=O)C(=O)O)C)F	BPFYOAJNDMUVBL-UHFFFAOYSA-N	7-fluoro-2-methyl-6-(4-methylpiperazin-1-yl)-10-oxo-4-oxa-1,2-diazatricyclo[7.3.1.05,13]trideca-5(13),6,8,11-tetraene-11-carboxylic acid	362.139	362.139	0	1	0	0	0	0	0	0	0	651	4077	779		Biological Test Results|Interactions and Pathways|Chemical and Physical Properties|Classification|Drug and Medication Information|Literature|Patents|Pharmacology and Biochemistry|Safety and Hazards|Toxicity|Use and Manufacturing|Associated Disorders and Diseases|Spectral Information|Biological Test Results: Active|Biological Test Results: Micromolar	15	880|1469|1471|1479|1487|1490|1688|1766|1768|2528|2546|2551|2662|372807|372808|372809|372810|372811|372812|372813|372814|372815|372816|372817|372818|372819|372820|372821|372822|372823|372824|372825|372826|372827|372828|372829|372830|372831|372832|372833|372834|372835|372836|485290|492961|504327|504332|504749|504832|504834|504847|504865|515780|584111|584112|584113|588579|588834|602332|624030|624031…	20050712	001Chemical|10X CHEM|1st Scientific|3WAY PHARM INC|A&J Pharmtech CO., LTD.|A2B Chem|AA BLOCKS|Aaron Chemicals LLC|AbaChemScene|abcr GmbH|ABI Chem|AbMole Bioscience|AbovChem LLC|Acadechem|Accel Scientific|Acesobio|Achemtek|Acmec Biochemical|Acorn PharmaTech Product List|Activate Scientific|Active Biopharma|Adooq BioScience|AHH Chemical co.,ltd|AKos Consulting & Solutions|Aladdin Scientific|Alfa Ch…	Chemical Vendors|Curation Efforts|Governmental Organizations|Journal Publishers|Legacy Depositors|NIH Initiatives|Research and Development|Subscription Services	C254 - Anti-Infective Agent > C258 - Antibiotic > C795 - Quinolone Antibiotic|D000890 - Anti-Infective Agents > D000900 - Anti-Bacterial Agents > D024841 - Fluoroquinolones
62959	Trovafloxacin	Trovafloxacin|147059-72-1|Trovafloxacin [INN]|trovafloxacine|trovafloxacino|CP-99219|Trovafloxacin (INN)|CP-99,219|trovafloxacinum|Turvel|CHEBI:9763|9F388J00UK|7-[(1R,5S,6s)-6-amino-3-azabicyclo[3.1.0]hex-3-yl]-1-(2,4-difluorophenyl)-6-fluoro-4-oxo-1,4-dihydro-1,8-naphthyridine-3-carboxylic acid|TROVAFLOXACIN [MI]|TROVAFLOXACIN [VANDF]|TROVAFLOXACIN [WHO-DD]|DTXSID0041145|TROVAFLOXACIN [EMA EPAR]…	416.4	C20H15F3N4O3	99.8	770	0.3	30	2	10	3	InChI=1S/C20H15F3N4O3/c21-8-1-2-15(13(22)3-8)27-7-12(20(29)30)17(28)9-4-14(23)19(25-18(9)27)26-5-10-11(6-26)16(10)24/h1-4,7,10-11,16H,5-6,24H2,(H,29,30)/t10-,11+,16?	C1[C@@H]2[C@@H](C2N)CN1C3=C(C=C4C(=O)C(=CN(C4=N3)C5=C(C=C(C=C5)F)F)C(=O)O)F	WVPSKSLAZQPAKQ-SOSAQKQKSA-N	7-[(1S,5R)-6-amino-3-azabicyclo[3.1.0]hexan-3-yl]-1-(2,4-difluorophenyl)-6-fluoro-4-oxo-1,8-naphthyridine-3-carboxylic acid	416.11	416.11	0	1	0	2	2	0	0	0	0	718	23243	4285		Biological Test Results|Interactions and Pathways|Chemical and Physical Properties|Classification|Drug and Medication Information|Literature|Patents|Pharmacology and Biochemistry|Safety and Hazards|Toxicity|Use and Manufacturing|Associated Disorders and Diseases|Biological Test Results: Active|Biological Test Results: Micromolar	14	65236|67078|67578|69933|74698|74699|86394|96072|105998|106707|151671|158681|159909|164393|202108|203449|206214|207483|208148|209273|209591|210029|217047|237034|237037|237039|237457|237458|410201|410202|410203|410204|410205|410206|410207|410208|410209|410220|410221|410222|410223|410224|410225|410236|425652|425653|436996|444050|444051|444052|444053|444054|444055|444056|444057|444058|445445|445446|4…	20050624	001Chemical|10X CHEM|1st Scientific|A2B Chem|AA BLOCKS|Aaron Chemicals LLC|AbaChemScene|abcr GmbH|ABI Chem|Accel Scientific|Achemtek|AHH Chemical co.,ltd|AiFChem, an XtalPi Company|AK Scientific, Inc. (AKSCI)|AKos Consulting & Solutions|Alfa Chemistry|Amadis Chemical|Ambinter|AmicBase - Antimicrobial Activities|AN PharmaTech|ApexBio Technology|AstaTech, Inc.|Aurora Fine Chemicals LLC|Axon Medchem…	Chemical Vendors|Curation Efforts|Governmental Organizations|Journal Publishers|Legacy Depositors|NIH Initiatives|Research and Development|Subscription Services	C254 - Anti-Infective Agent > C258 - Antibiotic > C795 - Quinolone Antibiotic|D000890 - Anti-Infective Agents > D000900 - Anti-Bacterial Agents > D024841 - Fluoroquinolones|D000970 - Antineoplastic Agents > D059003 - Topoisomerase Inhibitors > D059005 - Topoisomerase II Inhibitors|D004791 - Enzyme Inhibitors|J - Antiinfectives for systemic use > J01 - Antibacterials for systemic use > J01M - Quin…
63000	Ciprofloxacin-7-ethylenediamine	Desethylene ciprofloxacin|Ciprofloxacin-7-ethylenediamine|Desethyleneciprofloxacin|7-Aea-ciprofloxcin|UNII-Y7A089AJ9Y|7-Ethylenediamine ciprofloxacin|Y7A089AJ9Y|M1-CIPROFLOXACIN|Desethylene-ciprofloxacin|ENROFLOXACIN IMPURITY G|CIPROFLOXACIN METABOLITE 1|DTXSID80145701|BAY-R-3964|7-((2-Aminoethyl)amino)-1-cyclopropyl-6-fluoro-4-oxo-1,4-dihydroquinoline-3-carboxylic acid|CIPROFLOXACIN IMPURITY C […	305.3	C15H16FN3O3	95.7	506	-1.5	22	3	7	5	InChI=1S/C15H16FN3O3/c16-11-5-9-13(6-12(11)18-4-3-17)19(8-1-2-8)7-10(14(9)20)15(21)22/h5-8,18H,1-4,17H2,(H,21,22)	C1CC1N2C=C(C(=O)C3=CC(=C(C=C32)NCCN)F)C(=O)O	ZYLULTURYPAERI-UHFFFAOYSA-N	7-(2-aminoethylamino)-1-cyclopropyl-6-fluoro-4-oxoquinoline-3-carboxylic acid	305.118	305.118	0	1	0	0	0	0	0	0	0	16	52	25		Biological Test Results|Chemical and Physical Properties|Classification|Literature|Patents|Pharmacology and Biochemistry|Safety and Hazards	7	483691|483694|483695|483697|483698|483699|483700|483701|483702|1459107|1459108|1459109|1459110|1459111|1459112|1459113|1459114|1459115|1459116	20050801	001Chemical|10X CHEM|3WAY PHARM INC|A&J Pharmtech CO., LTD.|A2B Chem|AA BLOCKS|AbaChemScene|ABI Chem|Accel Scientific|Achemica|AKos Consulting & Solutions|Alfa Chemistry|Amadis Chemical|Ambinter|Amfluoro|Angene Chemical|AppChem|AstaTech, Inc.|AvaChem Scientific|BenchChem|Biocore|Biosynth|BLD Pharm|BOC Sciences|Chem-Space.com Database|Chembase.cn|ChEMBL|ChemDB|ChemIDplus|Chemieliva Pharmaceutical …	Chemical Vendors|Curation Efforts|Governmental Organizations|Journal Publishers|Legacy Depositors|Research and Development|Subscription Services	D000890 - Anti-Infective Agents > D000900 - Anti-Bacterial Agents > D024841 - Fluoroquinolones
65828	Irloxacin	Irloxacin|91524-15-1|Pirfloxacin|Irloxacin [INN]|Irloxacine|Irloxacino|Irloxacine [French]|Irloxacinum|Irloxacinum [Latin]|Irloxacino [Spanish]|NSC 610496|NSC-610496|UNII-36SG77D21B|1-Ethyl-6-fluoro-1,4-dihydro-4-oxo-7-pyrrol-1-yl-3-quinolinecarboxylic acid|6-Fluoro-7-(1-pyrrolyl)-1-ethyl-1,4-dihydro-4-oxo-3-quinolinecarboxylic acid|DTXSID10238610|Irloxacinum (Latin)|1,4-Dihydro-1-ethyl-6-fluoro-…	300.28	C16H13FN2O3	62.5	502	2.2	22	1	5	3	InChI=1S/C16H13FN2O3/c1-2-18-9-11(16(21)22)15(20)10-7-12(17)14(8-13(10)18)19-5-3-4-6-19/h3-9H,2H2,1H3,(H,21,22)	CCN1C=C(C(=O)C2=CC(=C(C=C21)N3C=CC=C3)F)C(=O)O	RZLHGQLYNZQZQQ-UHFFFAOYSA-N	1-ethyl-6-fluoro-4-oxo-7-pyrrol-1-ylquinoline-3-carboxylic acid	300.091	300.091	0	1	0	0	0	0	0	0	0	31	1428	222		Biological Test Results|Classification|Literature|Patents|Toxicity|Spectral Information	6	179|330|22111|22112|22114|22115|22116|40779|52946|64063|66246|67402|68666|68668|69782|69784|78688|78707|95885|96263|112673|162756|163244|163251|164385|165047|165204|200518|203141|205725|206293|206756|206757|206759|207175|208022|209611|210022|1940953|1940954|1940955|1943293|1963987	20050326	001Chemical|10X CHEM|A2B Chem|AA BLOCKS|AbaChemScene|ABI Chem|Accel Scientific|AKos Consulting & Solutions|Alfa Chemistry|Amadis Chemical|Amfluoro|BenchChem|BLD Pharm|BOC Sciences|ChEMBL|ChemDB|ChemIDplus|Chemieliva Pharmaceutical Co., Ltd|ChemSpider|ChemTik|Collaborative Drug Discovery, Inc.|Combi-Blocks|CymitQuimica|Debye Scientific Co., Ltd|DiscoveryGate|DTP/NCI|Egon Willighagen, Department of…	Chemical Vendors|Curation Efforts|Governmental Organizations|Journal Publishers|Legacy Depositors|Research and Development|Subscription Services	C254 - Anti-Infective Agent > C258 - Antibiotic > C795 - Quinolone Antibiotic|D000890 - Anti-Infective Agents > D000900 - Anti-Bacterial Agents > D024841 - Fluoroquinolones
65958	Balofloxacin	Balofloxacin|127294-70-6|Balofloxacin [INN]|Q-Roxin|balofloxacine|balofloxacino|UNII-Q022B63JPM|Q022B63JPM|DTXSID5046695|1-cyclopropyl-6-fluoro-8-methoxy-7-[3-(methylamino)piperidin-1-yl]-4-oxoquinoline-3-carboxylic acid|BALOFLOXACIN [MI]|3-Quinolinecarboxylic acid, 1-cyclopropyl-6-fluoro-1,4-dihydro-8-methoxy-7-[3-(methylamino)-1-piperidinyl]-4-oxo-|BALOFLOXACIN [MART.]|BALOFLOXACIN [WHO-DD]|(+-…	389.4	C20H24FN3O4	82.1	668	0.6	28	2	8	5	InChI=1S/C20H24FN3O4/c1-22-11-4-3-7-23(9-11)17-15(21)8-13-16(19(17)28-2)24(12-5-6-12)10-14(18(13)25)20(26)27/h8,10-12,22H,3-7,9H2,1-2H3,(H,26,27)	CNC1CCCN(C1)C2=C(C=C3C(=C2OC)N(C=C(C3=O)C(=O)O)C4CC4)F	MGQLHRYJBWGORO-UHFFFAOYSA-N	1-cyclopropyl-6-fluoro-8-methoxy-7-[3-(methylamino)piperidin-1-yl]-4-oxoquinoline-3-carboxylic acid	389.175	389.175	0	1	0	1	0	1	0	0	0	68	1929	583		Biological Test Results|Interactions and Pathways|Chemical and Physical Properties|Classification|Literature|Patents|Pharmacology and Biochemistry|Toxicity|Associated Disorders and Diseases|Spectral Information|Biological Test Results: Active|Biological Test Results: Micromolar	12	1471|1490|1688|1766|1768|2528|2546|2551|2662|492961|494413|494414|494415|494416|494417|494420|504327|504332|504749|504832|504834|504847|504865|588579|588834|602332|624030|624031|624032|624044|624170|624172|624173|624296|624297|651631|651632|651633|651634|651635|652048|652051|686978|686979|720516|720532|720533|720552|720634|720635|720637|720674|720675|720678|720679|720680|720681|720682|720683|7206…	20050624	001Chemical|10X CHEM|1st Scientific|3WAY PHARM INC|A2B Chem|AA BLOCKS|Aaron Chemicals LLC|AbaChemScene|ABBLIS Chemicals|abcr GmbH|ABI Chem|AbMole Bioscience|AbovChem LLC|Accel Scientific|Achemica|Achemtek|Acmec Biochemical|Acorn PharmaTech Product List|Activate Scientific|AEchem Scientific Corp., USA|AHH Chemical co.,ltd|AiFChem, an XtalPi Company|AK Scientific, Inc. (AKSCI)|AKos Consulting & Sol…	Chemical Vendors|Curation Efforts|Governmental Organizations|Journal Publishers|Legacy Depositors|NIH Initiatives|Research and Development|Subscription Services	C254 - Anti-Infective Agent > C258 - Antibiotic > C795 - Quinolone Antibiotic|D000890 - Anti-Infective Agents > D000900 - Anti-Bacterial Agents > D024841 - Fluoroquinolones|D000970 - Antineoplastic Agents > D059003 - Topoisomerase Inhibitors > D059005 - Topoisomerase II Inhibitors|D004791 - Enzyme Inhibitors
65995	Cetefloxacin	Cetefloxacin|Cetefloxacin [INN]|UNII-CFY01MZD5T|CFY01MZD5T|E-4868|cetefloxacine|cetefloxacino|7-[(2S,3R)-3-amino-2-methylazetidin-1-yl]-1-(2,4-difluorophenyl)-6-fluoro-4-oxoquinoline-3-carboxylic acid|DTXSID30161810|compound 43f [PMID: 7990118]|E4868|compound 43f (PMID: 7990118)|cetefloxacinum|7(3-(R)-amino-2-(S)-methyl-1-azetidinyl)-1-(2,4-difluorophenyl)-1,4-dihydro-6-fluoro-4-oxo-3-quinolineca…	403.4	C20H16F3N3O3	86.9	720	1	29	2	9	3	InChI=1S/C20H16F3N3O3/c1-9-15(24)8-25(9)18-6-17-11(5-14(18)23)19(27)12(20(28)29)7-26(17)16-3-2-10(21)4-13(16)22/h2-7,9,15H,8,24H2,1H3,(H,28,29)/t9-,15+/m0/s1	C[C@H]1[C@@H](CN1C2=C(C=C3C(=C2)N(C=C(C3=O)C(=O)O)C4=C(C=C(C=C4)F)F)F)N	LTDOHCZUKCZDEQ-BJOHPYRUSA-N	7-[(2S,3R)-3-amino-2-methylazetidin-1-yl]-1-(2,4-difluorophenyl)-6-fluoro-4-oxoquinoline-3-carboxylic acid	403.114	403.114	0	1	0	2	2	0	0	0	0	14	385	66		Biological Test Results|Classification|Literature|Patents|Associated Disorders and Diseases	5	10953|10955|21334|21530|21978|23950|40320|40323|40781|40785|68208|68371|68864|71098|95535|96426|112203|112204|112205|113378|113506|113507|125265|125408|162785|163249|163395|165193|205747|205883|206614|207363|209229|209238	20050808	001Chemical|AbaChemScene|ABI Chem|Alfa Chemistry|Biosynth|BOC Sciences|ChEMBL|ChemIDplus|Chemieliva Pharmaceutical Co., Ltd|ChemSpider|Collaborative Drug Discovery, Inc.|CymitQuimica|DiscoveryGate|Egon Willighagen, Department of Bioinformatics - BiGCaT, Maastricht University|EPA DSSTox|EvitaChem|FDA Global Substance Registration System (GSRS)|Google Patents|IUPHAR/BPS Guide to PHARMACOLOGY|Japan …	Chemical Vendors|Curation Efforts|Governmental Organizations|Journal Publishers|Legacy Depositors|Research and Development|Subscription Services	C254 - Anti-Infective Agent > C258 - Antibiotic > C795 - Quinolone Antibiotic|D000890 - Anti-Infective Agents > D000900 - Anti-Bacterial Agents > D024841 - Fluoroquinolones
71188	Enrofloxacin	Enrofloxacin|93106-60-6|Enrofloxacine|Enrofloxacino|CFPQ|Enrofloxacinum|endrofloxicin|1-cyclopropyl-7-(4-ethylpiperazin-1-yl)-6-fluoro-4-oxo-1,4-dihydroquinoline-3-carboxylic acid|1-Cyclopropyl-7-(4-ethyl-1-piperazinyl)-6-fluoro-1,4-dihydro-4-oxo-3-quinolinecarboxylic acid|ERFX|Enrofloxacinum [Latin]|HSDB 6952|UNII-3DX3XEK1BN|3DX3XEK1BN|NSC-758616|BRN 5307824|Enrofloxacin for veterinary use|CCRIS…	359.4	C19H22FN3O3	64.099	613	-0.2	26	1	7	4	InChI=1S/C19H22FN3O3/c1-2-21-5-7-22(8-6-21)17-10-16-13(9-15(17)20)18(24)14(19(25)26)11-23(16)12-3-4-12/h9-12H,2-8H2,1H3,(H,25,26)	CCN1CCN(CC1)C2=C(C=C3C(=C2)N(C=C(C3=O)C(=O)O)C4CC4)F	SPFYMRJSYKOXGV-UHFFFAOYSA-N	1-cyclopropyl-7-(4-ethylpiperazin-1-yl)-6-fluoro-4-oxoquinoline-3-carboxylic acid	359.165	359.165	0	1	0	0	0	0	0	0	0	5197	15553	4286	Enrofloxacin	Biological Test Results|Interactions and Pathways|Chemical and Physical Properties|Classification|Drug and Medication Information|Food Additives and Ingredients|Literature|Patents|Pharmacology and Biochemistry|Safety and Hazards|Toxicity|Use and Manufacturing|Associated Disorders and Diseases|Spectral Information|Biological Test Results: Active|Biological Test Results: Micromolar|Biological Test …	17	357|361|364|368|371|373|374|375|411|422|425|429|430|431|432|436|438|440|441|444|446|449|450|453|454|455|456|457|460|461|483|485|487|488|501|518|521|522|524|525|527|528|529|538|539|552|555|556|559|560|561|565|567|568|570|571|572|573|574|575|576|577|580|581|583|587|588|589|590|591|592|593|594|597|598|601|602|604|606|609|614|615|618|620|622|623|624|625|626|628|629|630|631|633|639|641|645|648|680|684…	20050629	001Chemical|10X CHEM|3WAY PHARM INC|A&J Pharmtech CO., LTD.|A2B Chem|AA BLOCKS|AAA Chemistry|Aaron Chemicals LLC|AbaChemScene|ABBLIS Chemicals|abcr GmbH|Abe Lab, University of Texas MD Anderson Cancer Center|ABI Chem|AbMole Bioscience|AbovChem LLC|Accel Scientific|Accela ChemBio Inc.|Achemtek|Acmec Biochemical|Acorn PharmaTech Product List|Activate Scientific|AHH Chemical co.,ltd|AiFChem, an Xtal…	Chemical Vendors|Curation Efforts|Governmental Organizations|Journal Publishers|Legacy Depositors|NIH Initiatives|Research and Development|Subscription Services	C254 - Anti-Infective Agent > C258 - Antibiotic > C795 - Quinolone Antibiotic|D000890 - Anti-Infective Agents > D000900 - Anti-Bacterial Agents > D024841 - Fluoroquinolones
71235	Vebufloxacin	Vebufloxacin|Benofloxacin|Vebufloxacin [INN]|vebufloxacine|vebufloxacino|UNII-SXI3MP1G46|SXI3MP1G46|VEBUFLOXACIN [JAN]|vebufloxacinum|(+-)-9-Fluoro-6,7-dihydro-5-methyl-8-(4-methyl-1-piperazinyl)-1-oxo-1H,5H-benzo(ij)quinolizine-2-carboxylic acid|(+-)-9-fluoro-6,7-dihydro-5-methyl-8-(4-methyl-1-piperazinyl)-1-oxo-1h, 5h-benzo(ii)quinolizine-2-carboxylic acid|79644-90-9|Flumenique; OPC7241; DM8966…	359.4	C19H22FN3O3	64.099	632	0.6	26	1	7	2	InChI=1S/C19H22FN3O3/c1-11-3-4-12-16-13(18(24)14(19(25)26)10-23(11)16)9-15(20)17(12)22-7-5-21(2)6-8-22/h9-11H,3-8H2,1-2H3,(H,25,26)	CC1CCC2=C3N1C=C(C(=O)C3=CC(=C2N4CCN(CC4)C)F)C(=O)O	JATLJHBAMQKRDH-UHFFFAOYSA-N	7-fluoro-12-methyl-8-(4-methylpiperazin-1-yl)-4-oxo-1-azatricyclo[7.3.1.05,13]trideca-2,5,7,9(13)-tetraene-3-carboxylic acid	359.165	359.165	0	1	0	1	0	1	0	0	0	3	532	88		Classification|Literature|Patents	3		20050808	001Chemical|10X CHEM|3WAY PHARM INC|A2B Chem|AA BLOCKS|AAA Chemistry|AbaChemScene|ABI Chem|AKos Consulting & Solutions|Alfa Chemistry|BenchChem|Biosynth|BOC Sciences|ChEMBL|ChemIDplus|ChemMol|ChemSpider|ChemTik|Clearsynth|Collaborative Drug Discovery, Inc.|CymitQuimica|Debye Scientific Co., Ltd|DiscoveryGate|Egon Willighagen, Department of Bioinformatics - BiGCaT, Maastricht University|EPA DSSTox…	Chemical Vendors|Curation Efforts|Governmental Organizations|Journal Publishers|Legacy Depositors|Research and Development|Subscription Services	C254 - Anti-Infective Agent > C258 - Antibiotic > C795 - Quinolone Antibiotic|D000890 - Anti-Infective Agents > D000900 - Anti-Bacterial Agents > D024841 - Fluoroquinolones
71335	Danofloxacin	Danofloxacin|112398-08-0|Danofloxacine|Danofloxacino|Danofloxacinum|UNII-24CU1YS91D|24CU1YS91D|Danofloxacine [INN-French]|Danofloxacinum [INN-Latin]|Danofloxacino [INN-Spanish]|DTXCID8026432|DTXSID0046432|A180|Danofloxacine (INN-French)|Danofloxacinum (INN-Latin)|Danofloxacino (INN-Spanish)|3-Quinolinecarboxylic acid, 1-cyclopropyl-6-fluoro-1,4-dihydro-7-(5-methyl-2,5-diazabicyclo(2.2.1)hept-2-yl…	357.4	C19H20FN3O3	64.099	679	-0.3	26	1	7	3	InChI=1S/C19H20FN3O3/c1-21-7-12-4-11(21)8-22(12)17-6-16-13(5-15(17)20)18(24)14(19(25)26)9-23(16)10-2-3-10/h5-6,9-12H,2-4,7-8H2,1H3,(H,25,26)/t11-,12-/m0/s1	CN1C[C@@H]2C[C@H]1CN2C3=C(C=C4C(=C3)N(C=C(C4=O)C(=O)O)C5CC5)F	QMLVECGLEOSESV-RYUDHWBXSA-N	1-cyclopropyl-6-fluoro-7-[(1S,4S)-5-methyl-2,5-diazabicyclo[2.2.1]heptan-2-yl]-4-oxoquinoline-3-carboxylic acid	357.149	357.149	0	1	0	2	2	0	0	0	0	212	4161	933		Biological Test Results|Interactions and Pathways|Chemical and Physical Properties|Classification|Drug and Medication Information|Food Additives and Ingredients|Literature|Patents|Pharmacology and Biochemistry|Safety and Hazards|Use and Manufacturing|Associated Disorders and Diseases|Spectral Information|Biological Test Results: Active|Biological Test Results: Micromolar	15	880|1469|1471|1479|1487|1490|1688|2528|2546|2551|2662|2778|2782|2783|21119|30554|30557|30568|41564|42650|51018|69987|70475|70476|70479|155751|155752|155754|155922|155925|155926|200496|200497|200499|207257|210971|278228|278229|278230|278231|278232|278233|278234|278235|278236|278237|278238|278239|278240|278241|278242|278243|278244|278245|278246|278247|278248|278249|278250|278251|278252|278253|27825…	20050808	001Chemical|10X CHEM|1st Scientific|3WAY PHARM INC|A&J Pharmtech CO., LTD.|A2B Chem|AA BLOCKS|AAA Chemistry|Aaron Chemicals LLC|AbaChemScene|abcr GmbH|ABI Chem|AbMole Bioscience|AbovChem LLC|Accel Scientific|Achemtek|Acmec Biochemical|Activate Scientific|AHH Chemical co.,ltd|AiFChem, an XtalPi Company|AK Scientific, Inc. (AKSCI)|AKos Consulting & Solutions|Aladdin Scientific|Alfa Chemistry|Amadis…	Chemical Vendors|Curation Efforts|Governmental Organizations|Journal Publishers|Legacy Depositors|NIH Initiatives|Research and Development|Subscription Services	C254 - Anti-Infective Agent > C258 - Antibiotic > C795 - Quinolone Antibiotic|D000890 - Anti-Infective Agents > D000900 - Anti-Bacterial Agents > D024841 - Fluoroquinolones
71455	Premafloxacin	Premafloxacin|143383-65-7|Remafloxacin|U-95376|1-cyclopropyl-6-fluoro-8-methoxy-7-((R)-3-((S)-1-(methylamino)ethyl)pyrrolidin-1-yl)-4-oxo-1,4-dihydroquinoline-3-carboxylic acid|1-cyclopropyl-6-fluoro-8-methoxy-7-[(3R)-3-[(1S)-1-(methylamino)ethyl]pyrrolidin-1-yl]-4-oxoquinoline-3-carboxylic acid|UOM2HMO524|CHEMBL230599|1-Cyclopropyl-6-fluoro-8-methoxy-7-((R)-3-((S)-1-(methylamino)ethyl)pyrrolidin…	403.4	C21H26FN3O4	82.1	697	0.8	29	2	8	6	InChI=1S/C21H26FN3O4/c1-11(23-2)12-6-7-24(9-12)18-16(22)8-14-17(20(18)29-3)25(13-4-5-13)10-15(19(14)26)21(27)28/h8,10-13,23H,4-7,9H2,1-3H3,(H,27,28)/t11-,12+/m0/s1	C[C@@H]([C@@H]1CCN(C1)C2=C(C=C3C(=C2OC)N(C=C(C3=O)C(=O)O)C4CC4)F)NC	SUQUWONDIBHQOZ-NWDGAFQWSA-N	1-cyclopropyl-6-fluoro-8-methoxy-7-[(3R)-3-[(1S)-1-(methylamino)ethyl]pyrrolidin-1-yl]-4-oxoquinoline-3-carboxylic acid	403.191	403.191	0	1	0	2	2	0	0	0	0	20	502	85		Biological Test Results|Classification|Literature|Patents	4	290340|290341|290342|290343|290344|290345|290346|290353	20050808	001Chemical|A2B Chem|AA BLOCKS|AAA Chemistry|ABI Chem|AiFChem, an XtalPi Company|Alfa Chemistry|BenchChem|BindingDB|BLD Pharm|BOC Sciences|ChEBI|ChEMBL|Chemenu Inc.|ChemIDplus|ChemSpider|ChemTik|DiscoveryGate|Egon Willighagen, Department of Bioinformatics - BiGCaT, Maastricht University|EPA DSSTox|EvitaChem|FDA Global Substance Registration System (GSRS)|Google Patents|IBM|iChemical Technology US…	Chemical Vendors|Curation Efforts|Governmental Organizations|Journal Publishers|Legacy Depositors|Research and Development|Subscription Services	C254 - Anti-Infective Agent > C258 - Antibiotic > C795 - Quinolone Antibiotic|D000890 - Anti-Infective Agents > D000900 - Anti-Bacterial Agents > D024841 - Fluoroquinolones
72448	PD 131628	PD 131628|PD-131628|YS492L6CHP|(S)-7-(3-Amino-1-pyrrolidinyl)-1-cyclopropyl-6-fluoro-1,4-dihydro-4-oxo-1,8-naphthyridine-3-carboxylic acid|UNII-YS492L6CHP|DTXSID9074486|7-(3-Amino-1-pyrrolidinyl)-1-cyclopropyl-6-fluoro-1,4-dihydro-4-oxo-1,8-naphthyridine-3-carboxylic acid|PD131628|1,8-Naphthyridine-3-carboxylic acid, 7-(3-amino-1-pyrrolidinyl)-1-cyclopropyl-6-fluoro-1,4-dihydro-4-oxo-, (S)-|7-((3…	332.33	C16H17FN4O3	99.8	594	-0.1	24	2	8	3	InChI=1S/C16H17FN4O3/c17-12-5-10-13(22)11(16(23)24)7-21(9-1-2-9)14(10)19-15(12)20-4-3-8(18)6-20/h5,7-9H,1-4,6,18H2,(H,23,24)/t8-/m0/s1	C1CN(C[C@H]1N)C2=C(C=C3C(=O)C(=CN(C3=N2)C4CC4)C(=O)O)F	MUKSDTOOLRNSIO-QMMMGPOBSA-N	7-[(3S)-3-aminopyrrolidin-1-yl]-1-cyclopropyl-6-fluoro-4-oxo-1,8-naphthyridine-3-carboxylic acid	332.128	332.128	0	1	0	1	1	0	0	0	0	52	61	28		Biological Test Results|Classification|Literature|Patents	4	21306|21308|21310|21312|40338|64389|65042|65233|65397|67225|68179|70583|94148|95532|125255|133960|133962|133965|133966|133968|133970|133972|133974|151528|152317|162741|164720|201273|201409|201951|202109|205392|205821|210197	20050801	A2B Chem|AA BLOCKS|AAA Chemistry|ABI Chem|AKos Consulting & Solutions|BenchChem|BLD Pharm|BOC Sciences|ChEBI|ChEMBL|ChemIDplus|ChemSpider|ChemTik|DiscoveryGate|EPA DSSTox|EPA Substance Registry Services|EvitaChem|FDA Global Substance Registration System (GSRS)|Google Patents|IBM|InvivoChem|J&H Chemical Co.,ltd|Japan Chemical Substance Dictionary (Nikkaji)|Kingston Chemistry|Mcule|MolGenie|NextBio…	Chemical Vendors|Curation Efforts|Governmental Organizations|Journal Publishers|Legacy Depositors|Research and Development|Subscription Services	D000890 - Anti-Infective Agents > D000900 - Anti-Bacterial Agents > D024841 - Fluoroquinolones
72474	Grepafloxacin	Grepafloxacin|119914-60-2|Raxar|146863-02-7|1-cyclopropyl-6-fluoro-5-methyl-7-(3-methylpiperazin-1-yl)-4-oxoquinoline-3-carboxylic acid|3-Quinolinecarboxylic acid, 1-cyclopropyl-6-fluoro-1,4-dihydro-5-methyl-7-(3-methyl-1-piperazinyl)-4-oxo-|1-Cyclopropyl-6-fluoro-1,4-dihydro-5-methyl-7-(3-methyl-1-piperazinyl)-4-oxo-3-quinolinecarboxylic acid|1-cyclopropyl-6-fluoro-5-methyl-7-(3-methylpiperazin-…	359.4	C19H22FN3O3	72.9	636	-0.2	26	2	7	3	InChI=1S/C19H22FN3O3/c1-10-8-22(6-5-21-10)15-7-14-16(11(2)17(15)20)18(24)13(19(25)26)9-23(14)12-3-4-12/h7,9-10,12,21H,3-6,8H2,1-2H3,(H,25,26)	CC1CN(CCN1)C2=C(C(=C3C(=C2)N(C=C(C3=O)C(=O)O)C4CC4)C)F	AIJTTZAVMXIJGM-UHFFFAOYSA-N	1-cyclopropyl-6-fluoro-5-methyl-7-(3-methylpiperazin-1-yl)-4-oxoquinoline-3-carboxylic acid	359.165	359.165	0	1	0	1	0	1	0	0	0	725	15340	2853		Biological Test Results|Interactions and Pathways|Chemical and Physical Properties|Classification|Drug and Medication Information|Literature|Patents|Pharmacology and Biochemistry|Safety and Hazards|Toxicity|Use and Manufacturing|Associated Disorders and Diseases|Spectral Information|Biological Test Results: Active|Biological Test Results: Micromolar	15	1471|1490|1688|1766|1768|2528|2546|2551|2662|51930|54107|63899|64254|94123|117652|117653|117664|117665|150908|151373|161281|161284|198020|198174|198316|200230|200231|226390|230838|230840|243151|243188|276169|408340|420668|420669|430965|442254|442255|492961|497756|497757|497758|497759|497760|497761|497762|498780|498781|498782|498785|498786|498787|504327|504332|504749|504832|504834|504847|504848|50…	20050624	001Chemical|10X CHEM|1st Scientific|3WAY PHARM INC|4C Pharma Scientific Inc|A2B Chem|AA BLOCKS|AbaChemScene|ABI Chem|Accel Scientific|AHH Chemical co.,ltd|AiFChem, an XtalPi Company|AKos Consulting & Solutions|Alfa Chemistry|Ambeed|Ambinter|Amfluoro|AmicBase - Antimicrobial Activities|Ark Pharma Scientific Limited|BenchChem|BePharm Ltd.|BindingDB|BioChemPartner|Biosynth|BLD Pharm|BOC Sciences|ChE…	Chemical Vendors|Curation Efforts|Governmental Organizations|Journal Publishers|Legacy Depositors|NIH Initiatives|Research and Development|Subscription Services	C254 - Anti-Infective Agent > C258 - Antibiotic > C795 - Quinolone Antibiotic|D000890 - Anti-Infective Agents > D000900 - Anti-Bacterial Agents > D024841 - Fluoroquinolones|D000970 - Antineoplastic Agents > D059003 - Topoisomerase Inhibitors > D059005 - Topoisomerase II Inhibitors|D004791 - Enzyme Inhibitors|J - Antiinfectives for systemic use > J01 - Antibacterials for systemic use > J01M - Quin…
72938	(Z)-7-(3-(aminomethyl)-4-(methoxyimino)pyrrolidin-1-yl)-1-cyclopropyl-6-fluoro-4-oxo-1,4-dihydro-1,8-naphthyridine-3-carboxylic acid	Gemifioxacin|7-[(4Z)-3-(aminomethyl)-4-methoxyiminopyrrolidin-1-yl]-1-cyclopropyl-6-fluoro-4-oxo-1,8-naphthyridine-3-carboxylic acid|7-[3-(aminomethyl)-4-methoxyiminopyrrolidin-1-yl]-1-cyclopropyl-6-fluoro-4-oxo-1,8-naphthyridine-3-carboxylic acid|SB-265805S;LB-20304a|Spectrum2_001092|SPBio_001164|SCHEMBL1444728|LB-20304 FREE BASE|ZRCVYEYHRGVLOC-UHFFFAOYSA-N|BCP07523|DB-044224|Q27165610|SB 265805…	389.4	C18H20FN5O4	121	725	-0.7	28	2	10	5	InChI=1S/C18H20FN5O4/c1-28-22-14-8-23(6-9(14)5-20)17-13(19)4-11-15(25)12(18(26)27)7-24(10-2-3-10)16(11)21-17/h4,7,9-10H,2-3,5-6,8,20H2,1H3,(H,26,27)	CON=C1CN(CC1CN)C2=C(C=C3C(=O)C(=CN(C3=N2)C4CC4)C(=O)O)F	ZRCVYEYHRGVLOC-UHFFFAOYSA-N	7-[3-(aminomethyl)-4-methoxyiminopyrrolidin-1-yl]-1-cyclopropyl-6-fluoro-4-oxo-1,8-naphthyridine-3-carboxylic acid	389.15	389.15	0	1	0	1	0	1	1	0	1	317	161	47		Biological Test Results|Interactions and Pathways|Chemical and Physical Properties|Classification|Drug and Medication Information|Identification|Literature|Patents|Pharmacology and Biochemistry|Safety and Hazards|Toxicity|Use and Manufacturing	12	1671449|1671450|1671451|1671452|1671453|1671454|1671455|1671456|1671457|1671458|1671459|1671460|1671461|1671462|1671464	20050801	A2B Chem|ABI Chem|Accel Scientific|AKos Consulting & Solutions|AN PharmaTech|Angel Pharmatech Ltd.|Angene Chemical|Anward|BePharm Ltd.|BioChemPartner|Biosynth|Chem-Space.com Database|ChemBank|Cheminformatics Friedrich-Schiller-University Jena|ChemSpider|ChemTik|Clearsynth|Cooke Chemical Co., Ltd|Debye Scientific Co., Ltd|Egon Willighagen, Department of Bioinformatics - BiGCaT, Maastricht Universi…	Chemical Vendors|Curation Efforts|Governmental Organizations|Journal Publishers|Legacy Depositors|Research and Development|Subscription Services	D000890 - Anti-Infective Agents > D000900 - Anti-Bacterial Agents > D024841 - Fluoroquinolones|D000970 - Antineoplastic Agents > D059003 - Topoisomerase Inhibitors > D059005 - Topoisomerase II Inhibitors|D004791 - Enzyme Inhibitors
73011	7-[(7S)-7-amino-5-azaspiro[2.4]heptan-5-yl]-8-chloro-6-fluoro-1-[(2S)-2-fluorocyclopropyl]-4-oxo-quinoline-3-carboxylic acid	7-[(7S)-7-amino-5-azaspiro[2.4]heptan-5-yl]-8-chloro-6-fluoro-1-[(2S)-2-fluorocyclopropyl]-4-oxo-quinoline-3-carboxylic acid|LS-184401|SCHEMBL1652843|AKOS015895075|Q3962322	409.8	C19H18ClF2N3O3	86.9	761	0.7	28	2	8	3	InChI=1S/C19H18ClF2N3O3/c20-14-15-8(17(26)9(18(27)28)5-25(15)12-4-10(12)21)3-11(22)16(14)24-6-13(23)19(7-24)1-2-19/h3,5,10,12-13H,1-2,4,6-7,23H2,(H,27,28)/t10-,12?,13+/m0/s1	C1CC12CN(C[C@H]2N)C3=C(C=C4C(=C3Cl)N(C=C(C4=O)C(=O)O)C5C[C@@H]5F)F	PNUZDKCDAWUEGK-RDWQBYKPSA-N	7-[(7S)-7-amino-5-azaspiro[2.4]heptan-5-yl]-8-chloro-6-fluoro-1-[(2S)-2-fluorocyclopropyl]-4-oxoquinoline-3-carboxylic acid	409.1	409.1	0	1	0	3	2	1	0	0	0	0	34	13		Classification|Patents	2		20050624	AAA Chemistry|ABBLIS Chemicals|ABI Chem|AKos Consulting & Solutions|AN PharmaTech|BenchChem|BioCrick|Chembase.cn|ChemMol|ChemSpider|Egon Willighagen, Department of Bioinformatics - BiGCaT, Maastricht University|EPA DSSTox|Google Patents|IBM|ISpharm|KEGG|LeadScope|Mcule|Metabolomics Workbench|Molepedia|Molport|NextBio|NIAID ChemDB|NovoSeek|PATENTSCOPE (WIPO)|Race Chemical|SCRIPDB|SureChEMBL|Yuhao …	Chemical Vendors|Curation Efforts|Governmental Organizations|Legacy Depositors|NIH Initiatives|Research and Development|Subscription Services	D000890 - Anti-Infective Agents > D000900 - Anti-Bacterial Agents > D024841 - Fluoroquinolones|D000970 - Antineoplastic Agents > D059003 - Topoisomerase Inhibitors > D059005 - Topoisomerase II Inhibitors|D004791 - Enzyme Inhibitors
73366	1-Cyclopropyl-7-[3-(ethylaminomethyl)pyrrolidin-1-yl]-6,8-difluoro-4-oxoquinoline-3-carboxylic acid	99734-97-1|PD-117558|PD 117588|1-cyclopropyl-7-[3-(ethylaminomethyl)pyrrolidin-1-yl]-6,8-difluoro-4-oxoquinoline-3-carboxylic acid|1-cyclopropyl-7-{3-[(ethylamino)methyl]pyrrolidin-1-yl}-6,8-difluoro-4-oxo-1,4-dihydroquinoline-3-carboxylic acid|1-Cyclopropyl-7-(3-((ethylamino)methyl)pyrrolidin-1-yl)-6,8-difluoro-4-oxo-1,4-dihydroquinoline-3-carboxylic acid|116874-46-5|1-Cyclopropyl-7-(3-((ethylam…	391.4	C20H23F2N3O3	72.9	669	0	28	2	8	6	InChI=1S/C20H23F2N3O3/c1-2-23-8-11-5-6-24(9-11)18-15(21)7-13-17(16(18)22)25(12-3-4-12)10-14(19(13)26)20(27)28/h7,10-12,23H,2-6,8-9H2,1H3,(H,27,28)	CCNCC1CCN(C1)C2=C(C=C3C(=C2F)N(C=C(C3=O)C(=O)O)C4CC4)F	WDBGUJBLPRXPIX-UHFFFAOYSA-N	1-cyclopropyl-7-[3-(ethylaminomethyl)pyrrolidin-1-yl]-6,8-difluoro-4-oxoquinoline-3-carboxylic acid	391.171	391.171	0	1	0	1	0	1	0	0	0	12	42	17		Biological Test Results|Classification|Literature|Patents	4	3062|51918|54107|56591|56593|57388|63898|64251|64254|64404|64405|65234|65235|67532|67884|68013|68019|68183|68506|68519|69048|69339|69340|69469|69470|69619|69626|69639|69759|70282|70283|70704|70705|70721|70735|71070|74723|74727|74734|74853|78550|78687|78692|93881|93887|94001|94123|94153|95531|95916|96058|117652|117653|117654|117655|117656|117657|117659|117660|117664|117665|117674|117675|117689|117…	20050801	001Chemical|A2B Chem|AA BLOCKS|AAA Chemistry|ABI Chem|AKos Consulting & Solutions|Alfa Chemistry|BenchChem|BindingDB|BLD Pharm|BOC Sciences|ChEMBL|ChemIDplus|ChemSpider|ChemTik|DiscoveryGate|EPA DSSTox|EvitaChem|Google Patents|IBM|J&H Chemical Co.,ltd|Japan Chemical Substance Dictionary (Nikkaji)|Mcule|MolCore|MolGenie|MuseChem|NextBio|NextMove Software|NIAID ChemDB|PATENTSCOPE (WIPO)|Probes & Dr…	Chemical Vendors|Curation Efforts|Governmental Organizations|Journal Publishers|Legacy Depositors|Research and Development|Subscription Services	D000890 - Anti-Infective Agents > D000900 - Anti-Bacterial Agents > D024841 - Fluoroquinolones
73640	S 25932	92358-02-6|S-25932|S 25932|6,7-Dihydro-9-fluoro-8-imidazolyl-5-methyl-1-oxo-1H,5H-benzo(i,j)quinolizine-2-carboxylic acid|1H,5H-Benzo(ij)quinolizine-2-carboxylic acid, 9-fluoro-6,7-dihydro-8-(1H-imidazol-1-yl)-5-methyl-1-oxo-|9-fluoro-8-(1h-imidazol-1-yl)-5-methyl-1-oxo-6,7-dihydro-1h,5h-pyrido[3,2,1-ij]quinoline-2-carboxylic acid|7-Fluoro-8-imidazol-1-yl-12-methyl-4-oxo-1-azatricyclo[7.3.1.05,13…	327.31	C17H14FN3O3	75.4	596	2.7	24	1	6	2	InChI=1S/C17H14FN3O3/c1-9-2-3-10-14-11(16(22)12(17(23)24)7-21(9)14)6-13(18)15(10)20-5-4-19-8-20/h4-9H,2-3H2,1H3,(H,23,24)	CC1CCC2=C3N1C=C(C(=O)C3=CC(=C2N4C=CN=C4)F)C(=O)O	NWGIBDONRWWYPV-UHFFFAOYSA-N	7-fluoro-8-imidazol-1-yl-12-methyl-4-oxo-1-azatricyclo[7.3.1.05,13]trideca-2,5,7,9(13)-tetraene-3-carboxylic acid	327.102	327.102	0	1	0	1	0	1	0	0	0	5	4	2		Classification|Literature|Patents	3		20050801	A2B Chem|AA BLOCKS|AAA Chemistry|AbaChemScene|ABI Chem|BenchChem|ChemIDplus|ChemSpider|ChemTik|DiscoveryGate|EPA DSSTox|EvitaChem|Google Patents|IBM|InvivoChem|J&H Chemical Co.,ltd|Japan Chemical Substance Dictionary (Nikkaji)|MedChemexpress MCE|NextBio|NextMove Software|NIAID ChemDB|PATENTSCOPE (WIPO)|PubChem Reference Collection|RR Scientific|SureChEMBL|THE BioTek|Thomson Pharma|ToxPlanet	Chemical Vendors|Curation Efforts|Governmental Organizations|Journal Publishers|Legacy Depositors|Research and Development|Subscription Services
99921	PD 118879	96568-33-1|PD 118879|PD-118879|1,8-Naphthyridine-3-carboxylic acid, 7-(3-amino-1-pyrrolidinyl)-1-cyclopropyl-6-fluoro-1,4-dihydro-4-oxo-|7-(3-aminopyrrolidin-1-yl)-1-cyclopropyl-6-fluoro-4-oxo-1,8-naphthyridine-3-carboxylic acid|7-(3-Aminopyrrolidin-1-yl)-1-cyclopropyl-6-fluoro-4-oxo-1,4-dihydro-1,8-naphthyridine-3-carboxylic acid|CHEMBL276583|MUKSDTOOLRNSIO-UHFFFAOYSA-N|Oprea1_592820|SCHEMBL4575…	332.33	C16H17FN4O3	99.8	594	-0.1	24	2	8	3	InChI=1S/C16H17FN4O3/c17-12-5-10-13(22)11(16(23)24)7-21(9-1-2-9)14(10)19-15(12)20-4-3-8(18)6-20/h5,7-9H,1-4,6,18H2,(H,23,24)	C1CC1N2C=C(C(=O)C3=CC(=C(N=C32)N4CCC(C4)N)F)C(=O)O	MUKSDTOOLRNSIO-UHFFFAOYSA-N	7-(3-aminopyrrolidin-1-yl)-1-cyclopropyl-6-fluoro-4-oxo-1,8-naphthyridine-3-carboxylic acid	332.128	332.128	0	1	0	1	0	1	0	0	0	11	79	33		Biological Test Results|Classification|Literature|Patents	4	23542|23544|23546|23549|30275|41263|50848|50999|51918|53322|53451|64389|65233|65397|66105|67874|67884|68019|68519|69048|69339|69340|69639|69759|70282|70283|70772|74727|74728|74853|74854|78549|93881|94148|94220|96058|117654|117655|117656|117657|117659|117660|117682|117684|117862|124937|130070|133960|133962|133965|133966|133968|133970|133972|133974|151528|152317|157244|160372|163051|163093|163733|1…	20050801	001Chemical|A2B Chem|ABI Chem|Achemica|AKos Consulting & Solutions|Alfa Chemistry|BenchChem|BindingDB|BLD Pharm|BOC Sciences|ChemBank|ChEMBL|ChemIDplus|ChemSpider|ChemTik|CymitQuimica|DiscoveryGate|EPA DSSTox|EvitaChem|Google Patents|Human Metabolome Database (HMDB)|IBM|InvivoChem|Japan Chemical Substance Dictionary (Nikkaji)|Mcule|MolCore|MolGenie|MuseChem|NextBio|NextMove Software|NIAID ChemDB|…	Chemical Vendors|Curation Efforts|Governmental Organizations|Journal Publishers|Legacy Depositors|Research and Development|Subscription Services
113523	3-Quinolinecarboxylic acid, 1,4-dihydro-6,8-difluoro-1-ethyl-4-oxo-7-(1-piperazinyl)-	99726-76-8|3-Quinolinecarboxylic acid, 1,4-dihydro-6,8-difluoro-1-ethyl-4-oxo-7-(1-piperazinyl)-|1-ethyl-6,8-difluoro-4-oxo-7-(piperazin-1-yl)-1,4-dihydroquinoline-3-carboxylic acid|1-ethyl-6,8-difluoro-4-oxo-7-piperazin-1-ylquinoline-3-carboxylic acid|BRN 4208703|1,4-Dihydro-6,8-difluoro-1-ethyl-4-oxo-7-(1-piperazinyl)-3-quinolinecarboxylic acid|SCHEMBL312379|CHEMBL277523|DTXSID00244225|AQ-405/4…	337.32	C16H17F2N3O3	72.9	551	-1.1	24	2	8	3	InChI=1S/C16H17F2N3O3/c1-2-20-8-10(16(23)24)15(22)9-7-11(17)14(12(18)13(9)20)21-5-3-19-4-6-21/h7-8,19H,2-6H2,1H3,(H,23,24)	CCN1C=C(C(=O)C2=CC(=C(C(=C21)F)N3CCNCC3)F)C(=O)O	YHRXPOLYCUTZAM-UHFFFAOYSA-N	1-ethyl-6,8-difluoro-4-oxo-7-piperazin-1-ylquinoline-3-carboxylic acid	337.124	337.124	0	1	0	0	0	0	0	0	0	9	48	21		Biological Test Results|Classification|Literature|Patents|Toxicity|Biological Test Results: Active	6	40779|54107|57388|63898|63899|64063|64251|64254|67076|69782|69784|74723|74734|78688|78707|94001|94123|95885|96263|112674|117062|117065|150908|151052|151373|151374|163244|164385|165047|197877|198020|198021|198174|198176|198316|198317|200230|200231|200234|200518|205725|206293|207027|207175|210022|210028|230838|230840|589359|589360|589361	20050709	AAA Chemistry|ABI Chem|Aurora Fine Chemicals LLC|BenchChem|BLD Pharm|ChEMBL|ChemDB|Chemenu Inc.|ChemIDplus|ChemMol|ChemSpider|ChemTik|CymitQuimica|DiscoveryGate|EPA DSSTox|EvitaChem|Google Patents|IBM|Japan Chemical Substance Dictionary (Nikkaji)|LeadScope|MolGenie|Molport|NextBio|NextMove Software|NIAID ChemDB|Pan Lab, Icahn School of Medicine at Mount Sinai|PATENTSCOPE (WIPO)|RR Scientific|Smol…	Chemical Vendors|Curation Efforts|Governmental Organizations|Journal Publishers|Legacy Depositors|Research and Development|Subscription Services
115009	1-Cyclopropyl-6-fluoro-5-methyl-7-(3-methylpiperazin-1-yl)-4-oxo-2,3-dihydroquinoline-3-carboxylic acid		361.4	C19H24FN3O3	72.9	584	0.5	26	2	7	3	InChI=1S/C19H24FN3O3/c1-10-8-22(6-5-21-10)15-7-14-16(11(2)17(15)20)18(24)13(19(25)26)9-23(14)12-3-4-12/h7,10,12-13,21H,3-6,8-9H2,1-2H3,(H,25,26)	CC1CN(CCN1)C2=C(C(=C3C(=C2)N(CC(C3=O)C(=O)O)C4CC4)C)F	UORGPHKNXLWJOP-UHFFFAOYSA-N	1-cyclopropyl-6-fluoro-5-methyl-7-(3-methylpiperazin-1-yl)-4-oxo-2,3-dihydroquinoline-3-carboxylic acid	361.18	361.18	0	1	0	2	0	2	0	0	0	0	4	2		Classification|Patents	2		20050808	ABI Chem|ChemMol|ChemSpider|Collaborative Drug Discovery, Inc.|DiscoveryGate|Google Patents|IBM|LeadScope|NextBio|NORMAN Suspect List Exchange|NovoSeek|PATENTSCOPE (WIPO)|SCRIPDB	Chemical Vendors|Governmental Organizations|Legacy Depositors|Research and Development|Subscription Services
119375	BAY-Y-3118 free base	BAY-Y-3118 free base|151213-16-0|UNII-08VLU38WTI|08VLU38WTI|DTXSID40164736|3-QUINOLINECARBOXYLIC ACID, 8-CHLORO-1-CYCLOPROPYL-6-FLUORO-1,4-DIHYDRO-7-((4AS,7AS)-OCTAHYDRO-6H-PYRROLO(3,4-B)PYRIDIN-6-YL)-4-OXO-|DTXCID1087227|Bay-Y 3118|7-[(4aS,7aS)-1,2,3,4,4a,5,7,7a-octahydropyrrolo[3,4-b]pyridin-6-yl]-8-chloro-1-cyclopropyl-6-fluoro-4-oxoquinoline-3-carboxylic acid|1-Cyclopropyl-7-(2,8-diazabicyclo…	405.8	C20H21ClFN3O3	72.9	715	1.3	28	2	7	3	InChI=1S/C20H21ClFN3O3/c21-16-17-12(19(26)13(20(27)28)8-25(17)11-3-4-11)6-14(22)18(16)24-7-10-2-1-5-23-15(10)9-24/h6,8,10-11,15,23H,1-5,7,9H2,(H,27,28)/t10-,15+/m0/s1	C1C[C@H]2CN(C[C@H]2NC1)C3=C(C=C4C(=C3Cl)N(C=C(C4=O)C(=O)O)C5CC5)F	VRXORHRXNRJZCQ-ZUZCIYMTSA-N	7-[(4aS,7aS)-1,2,3,4,4a,5,7,7a-octahydropyrrolo[3,4-b]pyridin-6-yl]-8-chloro-1-cyclopropyl-6-fluoro-4-oxoquinoline-3-carboxylic acid	405.126	405.126	0	1	0	2	2	0	0	0	0	39	39	10		Biological Test Results|Classification|Literature|Patents|Associated Disorders and Diseases	5	67922|69597|164231|206728	20050801	001Chemical|10X CHEM|A2B Chem|AA BLOCKS|AbaChemScene|ABI Chem|Accel Scientific|AKos Consulting & Solutions|Amadis Chemical|AstaTech, Inc.|BenchChem|BLD Pharm|BOC Sciences|ChEMBL|Chemical Carcinogenesis Research Information System (CCRIS)|ChemIDplus|ChemSpider|Combi-Blocks|Debye Scientific Co., Ltd|DiscoveryGate|Egon Willighagen, Department of Bioinformatics - BiGCaT, Maastricht University|eMolecu…	Chemical Vendors|Curation Efforts|Governmental Organizations|Journal Publishers|Legacy Depositors|Research and Development|Subscription Services
121833	Merafloxacin	Merafloxacin|91188-00-0|110013-21-3|CI-934|Merafloxacin [INN]|CI 934|1-Ethyl-7-(3-((ethylamino)methyl)pyrrolidin-1-yl)-6,8-difluoro-4-oxo-1,4-dihydroquinoline-3-carboxylic acid|1-ethyl-7-[3-(ethylaminomethyl)pyrrolidin-1-yl]-6,8-difluoro-4-oxoquinoline-3-carboxylic acid|3-Quinolinecarboxylic acid,1-ethyl-7-[3-[(ethylamino)methyl]-1-pyrrolidinyl]-6,8-difluoro-1,4-dihydro-4-oxo-|G6U51T1K77|Meraflox…	379.4	C19H23F2N3O3	72.9	615	-0.1	27	2	8	6	InChI=1S/C19H23F2N3O3/c1-3-22-8-11-5-6-24(9-11)17-14(20)7-12-16(15(17)21)23(4-2)10-13(18(12)25)19(26)27/h7,10-11,22H,3-6,8-9H2,1-2H3,(H,26,27)	CCNCC1CCN(C1)C2=C(C=C3C(=C2F)N(C=C(C3=O)C(=O)O)CC)F	BAYYCLWCHFVRLV-UHFFFAOYSA-N	1-ethyl-7-[3-(ethylaminomethyl)pyrrolidin-1-yl]-6,8-difluoro-4-oxoquinoline-3-carboxylic acid	379.171	379.171	0	1	0	1	0	1	0	0	0	68	108	43		Biological Test Results|Classification|Literature|Patents	4	51918|57388|63898|64251|68183|68506|69469|69470|69639|70448|70449|70570|70571|70721|70735|70860|74723|74727|74734|74853|78550|78687|78709|93887|94001|96229|96239|133807|133810|133812|133813|133815|133817|133823|133824|133946|133947|133948|133949|133950|133951|151052|151374|163052|163100|163738|164268|164709|164873|197877|198021|198176|198317|200234|205531|205543|205964|205965|206368|206684|206812…	20050801	10X CHEM|A2B Chem|AA BLOCKS|AAA Chemistry|Aaron Chemicals LLC|AbaChemScene|ABI Chem|Accel Scientific|AiFChem, an XtalPi Company|AKos Consulting & Solutions|Alfa Chemistry|Amadis Chemical|Amfluoro|AstaTech, Inc.|Aurora Fine Chemicals LLC|BenchChem|Biosynce Pharmatech|Biosynth|BLD Pharm|BOC Sciences|ChEMBL|ChemIDplus|ChemShuttle|ChemSpider|Collaborative Drug Discovery, Inc.|Combi-Blocks|Cooke Chemi…	Chemical Vendors|Curation Efforts|Governmental Organizations|Journal Publishers|Legacy Depositors|Research and Development|Subscription Services	C254 - Anti-Infective Agent > C258 - Antibiotic > C795 - Quinolone Antibiotic|D000890 - Anti-Infective Agents > D000900 - Anti-Bacterial Agents > D024841 - Fluoroquinolones
121960	Win 57273	123942-04-1|Win 57273|Win-57273|1-Cyclopropyl-7-(2,6-dimethyl-4-pyridinyl)-6-fluoro-1,4-dihydro-4-oxo-3-quinolonecarboxylic acid|DTXSID60154154|3-Quinolinecarboxylic acid, 1-cyclopropyl-7-(2,6-dimethyl-4-pyridinyl)-6-fluoro-1,4-dihydro-4-oxo-|DTXCID8076645|1-cyclopropyl-7-(2,6-dimethylpyridin-4-yl)-6-fluoro-4-oxoquinoline-3-carboxylic acid|1-Cyclopropyl-7-(2,6-dimethylpyridin-4-yl)-6-fluoro-4-oxo…	352.4	C20H17FN2O3	70.5	623	4	26	1	6	3	InChI=1S/C20H17FN2O3/c1-10-5-12(6-11(2)22-10)14-8-18-15(7-17(14)21)19(24)16(20(25)26)9-23(18)13-3-4-13/h5-9,13H,3-4H2,1-2H3,(H,25,26)	CC1=CC(=CC(=N1)C)C2=C(C=C3C(=C2)N(C=C(C3=O)C(=O)O)C4CC4)F	FNKLCGHPPNAPBJ-UHFFFAOYSA-N	1-cyclopropyl-7-(2,6-dimethylpyridin-4-yl)-6-fluoro-4-oxoquinoline-3-carboxylic acid	352.122	352.122	0	1	0	0	0	0	0	0	0	36	30	9		Biological Test Results|Classification|Literature|Patents	4	41277|69668|163281|206021|209257|209776	20050801	001Chemical|ABI Chem|Achemica|Amfluoro|BenchChem|BLD Pharm|ChEMBL|ChemIDplus|ChemSpider|ChemTik|DiscoveryGate|EPA DSSTox|EvitaChem|Google Patents|Hairui Chemical|IBM|J&H Chemical Co.,ltd|Japan Chemical Substance Dictionary (Nikkaji)|MolCore|MolGenie|NextBio|NextMove Software|NIAID ChemDB|NovoSeek|PATENTSCOPE (WIPO)|Probes & Drugs portal|PubChem Reference Collection|RR Scientific|SCRIPDB|Smolecule…	Chemical Vendors|Curation Efforts|Governmental Organizations|Journal Publishers|Legacy Depositors|Research and Development|Subscription Services	D000890 - Anti-Infective Agents > D000900 - Anti-Bacterial Agents > D024841 - Fluoroquinolones
122796	PD-117596	99734-98-2|PD-117596|UNII-OPH24O2PWB|OPH24O2PWB|3-Quinolinecarboxylic acid, 7-(3-amino-1-pyrrolidinyl)-1-cyclopropyl-6,8-difluoro-1,4-dihydro-4-oxo-|PD 117596|7-(3-AMINO-1-PYRROLIDINYL)-1-CYCLOPROPYL-6,8-DIFLUORO-1,4-DIHYDRO-4-OXO-3-QUINOLINECARBOXYLIC ACID|7-[3-amino-1-pyrrolidinyl]-1-cyclopropyl-6,8-difluoro-1,4-dihydro-4-oxo-3-quinolinecarboxylic acid|CHEMBL15464|7-(3-Aminopyrrolidin-1-yl)-1-c…	349.33	C17H17F2N3O3	86.9	624	-1	25	2	8	3	InChI=1S/C17H17F2N3O3/c18-12-5-10-14(13(19)15(12)21-4-3-8(20)6-21)22(9-1-2-9)7-11(16(10)23)17(24)25/h5,7-9H,1-4,6,20H2,(H,24,25)	C1CC1N2C=C(C(=O)C3=CC(=C(C(=C32)F)N4CCC(C4)N)F)C(=O)O	UHBXZNXCIZHGFF-UHFFFAOYSA-N	7-(3-aminopyrrolidin-1-yl)-1-cyclopropyl-6,8-difluoro-4-oxoquinoline-3-carboxylic acid	349.124	349.124	0	1	0	1	0	1	0	0	0	36	139	51		Biological Test Results|Classification|Literature|Patents|Associated Disorders and Diseases	5	41263|50853|50999|51918|54107|56591|56592|57388|63898|63899|63900|64064|64251|64254|64255|64404|64405|65231|65234|65235|67532|67884|68019|68028|68183|68339|68528|68675|68676|69638|69639|69759|69934|70282|70283|70293|70704|70705|70721|70735|70743|74723|74727|74734|74853|93894|94001|94123|94125|95531|95886|96058|96239|96407|103830|117652|117653|117664|117665|117689|117690|117691|117692|117861|11786…	20050801	001Chemical|A2B Chem|AA BLOCKS|ABI Chem|Achemica|Amfluoro|Aurora Fine Chemicals LLC|BindingDB|BLD Pharm|ChEMBL|ChemIDplus|ChemSpider|ChemTik|DiscoveryGate|Egon Willighagen, Department of Bioinformatics - BiGCaT, Maastricht University|EPA DSSTox|FDA Global Substance Registration System (GSRS)|Google Patents|Hairui Chemical|Human Metabolome Database (HMDB)|IBM|J&H Chemical Co.,ltd|Japan Chemical Su…	Chemical Vendors|Curation Efforts|Governmental Organizations|Journal Publishers|Legacy Depositors|Research and Development|Subscription Services	D000890 - Anti-Infective Agents > D000900 - Anti-Bacterial Agents > D024841 - Fluoroquinolones
122823	10-((S)-8-Amino-6-aza-spiro(3.4)oct-6-yl)-9-fluoro-2,3-dihydro-3(S)-methyl-7-oxo-7H-pyrido(1,2,3-de)(1,4)benzoxazine-6-carbocylic acid	DV-7751a|129321-78-4|DV 7751a|151390-79-3|10-((S)-8-Amino-6-aza-spiro(3.4)oct-6-yl)-9-fluoro-2,3-dihydro-3(S)-methyl-7-oxo-7H-pyrido(1,2,3-de)(1,4)benzoxazine-6-carbocylic acid|(2S)-6-[(8S)-8-Amino-6-azaspiro[3.4]octan-6-yl]-7-fluoro-2-methyl-10-oxo-4-oxa-1-azatricyclo[7.3.1.05,13]trideca-5(13),6,8,11-tetraene-11-carboxylic acid|DV 7751|10-[(S)-8-Amino-6-aza-spiro[3.4]oct-6-yl]-9-fluoro-2,3-dihyd…	387.4	C20H22FN3O4	96.1	739	-0.2	28	2	8	2	InChI=1S/C20H22FN3O4/c1-10-8-28-18-15-11(17(25)12(19(26)27)6-24(10)15)5-13(21)16(18)23-7-14(22)20(9-23)3-2-4-20/h5-6,10,14H,2-4,7-9,22H2,1H3,(H,26,27)/t10-,14+/m0/s1	C[C@H]1COC2=C3N1C=C(C(=O)C3=CC(=C2N4C[C@H](C5(C4)CCC5)N)F)C(=O)O	UGGPRXAHUOKTKV-IINYFYTJSA-N	(2S)-6-[(8S)-8-amino-6-azaspiro[3.4]octan-6-yl]-7-fluoro-2-methyl-10-oxo-4-oxa-1-azatricyclo[7.3.1.05,13]trideca-5(13),6,8,11-tetraene-11-carboxylic acid	387.159	387.159	0	1	0	2	2	0	0	0	0	17	97	24		Classification|Literature|Patents|Toxicity|Associated Disorders and Diseases	5		20050801	ABI Chem|BenchChem|BLD Pharm|ChemIDplus|ChemSpider|DiscoveryGate|EPA DSSTox|Google Patents|IBM|Japan Chemical Substance Dictionary (Nikkaji)|LeadScope|MolGenie|NextBio|NIAID ChemDB|NovoSeek|PATENTSCOPE (WIPO)|Probes & Drugs portal|RR Scientific|SCRIPDB|Springer Nature|Starshine Chemical|SureChEMBL|THE BioTek|Therapeutic Target Database (TTD)|Thomson Pharma|ToxPlanet	Chemical Vendors|Curation Efforts|Governmental Organizations|Journal Publishers|Legacy Depositors|Research and Development|Subscription Services	D000890 - Anti-Infective Agents > D000900 - Anti-Bacterial Agents > D024841 - Fluoroquinolones
122832	3-Quinolinecarboxylic acid, 1,4-dihydro-1-(1,1-dimethylethyl)-6-fluoro-4-oxo-7-(1-piperazinyl)-	116162-74-4|BRN 3626399|3-Quinolinecarboxylic acid, 1,4-dihydro-1-(1,1-dimethylethyl)-6-fluoro-4-oxo-7-(1-piperazinyl)-|DTXSID20151301|1,4-Dihydro-1-(tert-butyl)-6-fluoro-4-oxo-7-(1-piperazinyl)-3-quinolinecarboxylic acid|3-Quinolinecarboxylic acid, 1-(1,1-dimethylethyl)-6-fluoro-1,4-dihydro-4-oxo-7-(1-piperazinyl)-|DTXCID0073792|1-(tert-Butyl)-6-fluoro-4-oxo-7-(piperazin-1-yl)-1,4-dihydroquinoli…	347.4	C18H22FN3O3	72.9	581	-0.4	25	2	7	3	InChI=1S/C18H22FN3O3/c1-18(2,3)22-10-12(17(24)25)16(23)11-8-13(19)15(9-14(11)22)21-6-4-20-5-7-21/h8-10,20H,4-7H2,1-3H3,(H,24,25)	CC(C)(C)N1C=C(C(=O)C2=CC(=C(C=C21)N3CCNCC3)F)C(=O)O	CTXPWRRGJDHGNC-UHFFFAOYSA-N	1-tert-butyl-6-fluoro-4-oxo-7-piperazin-1-ylquinoline-3-carboxylic acid	347.165	347.165	0	1	0	0	0	0	0	0	0	9	6	4		Biological Test Results|Classification|Literature|Patents|Toxicity	5	10720|14067|15883|20933|21164|21967|23802|63901|64076|64256|64383|64394|67228|67922|68180|68843|69597|69602|69639|70286|70591|94069|94133|95533|96419|103832|117084|125256|125278|134568|134571|144009|144438|150901|150907|151055|151056|162744|164231|164235|164733|197849|197880|197881|198156|200257|205394|205831|206728|206857|209122	20050801	ABI Chem|Achemica|Amfluoro|BLD Pharm|ChEMBL|ChemIDplus|ChemSpider|ChemTik|DiscoveryGate|EPA DSSTox|Hairui Chemical|IBM|J&H Chemical Co.,ltd|Japan Chemical Substance Dictionary (Nikkaji)|LeadScope|MolGenie|NextBio|NextMove Software|NIAID ChemDB|PATENTSCOPE (WIPO)|PubChem Reference Collection|RR Scientific|Starshine Chemical|SureChEMBL|Thomson Pharma|ToxPlanet|Wikidata	Chemical Vendors|Curation Efforts|Governmental Organizations|Journal Publishers|Legacy Depositors|Research and Development|Subscription Services
122848	8-Fluorociprofloxacin	8-Fluorociprofloxacin|94242-53-2|AT 3970|BRN 3632527|DTXSID30241222|1-Cyclopropyl-6,8-difluoro-4-oxo-7-(1-piperazinyl)-1,4-dihydro-3-quinolinecarboxylic acid|3-Quinolinecarboxylic acid, 1,4-dihydro-1-cyclopropyl-6,8-difluoro-4-oxo-7-(1-piperazinyl)-|1-cyclopropyl-6,8-difluoro--1,4-dihydro-4-oxo-7-(1-piperazinyl)-3-quinolinecarboxylic acid|AT-3970|DTXCID30163713|1-cyclopropyl-6,8-difluoro-4-oxo-7-…	349.33	C17H17F2N3O3	72.9	604	-0.9	25	2	8	3	InChI=1S/C17H17F2N3O3/c18-12-7-10-14(13(19)15(12)21-5-3-20-4-6-21)22(9-1-2-9)8-11(16(10)23)17(24)25/h7-9,20H,1-6H2,(H,24,25)	C1CC1N2C=C(C(=O)C3=CC(=C(C(=C32)F)N4CCNCC4)F)C(=O)O	CZXWNPNFWRABAP-UHFFFAOYSA-N	1-cyclopropyl-6,8-difluoro-4-oxo-7-piperazin-1-ylquinoline-3-carboxylic acid	349.124	349.124	0	1	0	0	0	0	0	0	0	22	66	27		Biological Test Results|Classification|Literature|Patents|Toxicity|Biological Test Results: Active|Biological Test Results: Micromolar	7	40925|50540|51918|52945|53313|54107|56590|56593|57388|63898|63899|64076|64251|64254|64394|64404|64405|65221|65234|65235|65384|67532|68013|68191|68519|68539|69048|69339|69340|69619|69626|69804|69806|69826|70289|70290|70704|70705|70926|71070|71793|71794|71795|71980|71981|74723|74727|74729|74734|74853|74856|78692|93881|93910|94001|94051|94123|94133|95531|95916|96249|96403|103832|110152|110153|114066…	20050801	001Chemical|AAA Chemistry|ABI Chem|BindingDB|BLD Pharm|ChEMBL|ChemIDplus|Chemieliva Pharmaceutical Co., Ltd|ChemMol|ChemSpider|ChemTik|CymitQuimica|DiscoveryGate|EPA DSSTox|EvitaChem|Google Patents|IBM|Japan Chemical Substance Dictionary (Nikkaji)|LeadScope|MolCore|MolGenie|NextBio|NextMove Software|NIAID ChemDB|PATENTSCOPE (WIPO)|PubChem Reference Collection|RR Scientific|SCRIPDB|Starshine Chemi…	Chemical Vendors|Curation Efforts|Governmental Organizations|Journal Publishers|Legacy Depositors|Research and Development|Subscription Services	D000890 - Anti-Infective Agents > D000900 - Anti-Bacterial Agents > D024841 - Fluoroquinolones
124046	MF 961	138372-62-0|MF 961|MF-961|7H-Pyrido(1,2,3-de)-1,4-benzothiazine-6-carboxylic acid, 9-fluoro-3-(fluoromethyl)-2,3-dihydro-10-(4-methyl-1-piperazinyl)-7-oxo-|MF961|9-Fluoro-3-fluoromethyl-10(N-(4'-methyl)piperazinyl)-7-oxo-2,3-dihydro-7H-pyrido(1,2,3de)(1,4)benzothiazine-6-carboxylic acid|9-Fluoro-3-(fluoromethyl)-2,3-dihydro-10-(4-methyl-1-piperazinyl)-7-oxo-7H-pyrido(1,2,3-de)-1,4-benzothiazine-6…	395.4	C18H19F2N3O3S	89.4	656	0.1	27	1	9	3	InChI=1S/C18H19F2N3O3S/c1-21-2-4-22(5-3-21)15-13(20)6-11-14-17(15)27-9-10(7-19)23(14)8-12(16(11)24)18(25)26/h6,8,10H,2-5,7,9H2,1H3,(H,25,26)	CN1CCN(CC1)C2=C(C=C3C4=C2SCC(N4C=C(C3=O)C(=O)O)CF)F	YHMYZZSLDKKBQL-UHFFFAOYSA-N	7-fluoro-2-(fluoromethyl)-6-(4-methylpiperazin-1-yl)-10-oxo-4-thia-1-azatricyclo[7.3.1.05,13]trideca-5(13),6,8,11-tetraene-11-carboxylic acid	395.112	395.112	0	1	0	1	0	1	0	0	0	4	2	1		Classification|Literature|Patents	3		20050801	001Chemical|A2B Chem|ABI Chem|Achemica|Alfa Chemistry|BenchChem|ChemIDplus|ChemMol|ChemSpider|ChemTik|CymitQuimica|DiscoveryGate|EPA DSSTox|EvitaChem|IBM|J&H Chemical Co.,ltd|Japan Chemical Substance Dictionary (Nikkaji)|MolCore|MuseChem|NextBio|NIAID ChemDB|NovoSeek|PubChem Reference Collection|RR Scientific|Smolecule|SureChEMBL|THE BioTek|Thomson Pharma|ToxPlanet	Chemical Vendors|Curation Efforts|Governmental Organizations|Journal Publishers|Legacy Depositors|Research and Development|Subscription Services	D000890 - Anti-Infective Agents > D000900 - Anti-Bacterial Agents > D024841 - Fluoroquinolones
124048	3-Quinolinecarboxylic acid, 1,4-dihydro-7-(3-amino-1-pyrrolidinyl)-1-cyclopropyl-6-fluoro-8-methoxy-4-oxo-	112811-60-6|7-(3-Amino-1-pyrrolidinyl)-1-cyclopropyl-6-fluoro-1,4-dihydro-8-methoxy-4-oxo-3-quinolinecarboxylic acid|3-Quinolinecarboxylic acid, 1,4-dihydro-7-(3-amino-1-pyrrolidinyl)-1-cyclopropyl-6-fluoro-8-methoxy-4-oxo-|CHEMBL275359|SCHEMBL5570141|DTXSID70920908|DWUDIDPUESEORN-UHFFFAOYSA-N|7-(3-Amino-pyrrolidin-1-yl)-1-cyclopropyl-6-fluoro-8-methoxy-4-oxo-1,4-dihydro-quinoline-3-carboxylic ac…	361.4	C18H20FN3O4	96.1	638	-0.3	26	2	8	4	InChI=1S/C18H20FN3O4/c1-26-17-14-11(6-13(19)15(17)21-5-4-9(20)7-21)16(23)12(18(24)25)8-22(14)10-2-3-10/h6,8-10H,2-5,7,20H2,1H3,(H,24,25)	COC1=C2C(=CC(=C1N3CCC(C3)N)F)C(=O)C(=CN2C4CC4)C(=O)O	DWUDIDPUESEORN-UHFFFAOYSA-N	7-(3-aminopyrrolidin-1-yl)-1-cyclopropyl-6-fluoro-8-methoxy-4-oxoquinoline-3-carboxylic acid	361.144	361.144	0	1	0	1	0	1	0	0	0	6	27	12		Biological Test Results|Classification|Literature|Patents	4	41263|50848|50999|51918|67884|68019|68339|68675|68676|69639|69759|70282|70283|74727|74853|96058|96407|117862|118113|130079|157244|160372|163733|163740|164375|165206|206764|206765|207045|207046|208121|209130|209232|209612|209727|210070|210071|213589|213599	20050801	ABI Chem|ChEMBL|ChemIDplus|ChemSpider|DiscoveryGate|EPA DSSTox|Google Patents|IBM|Japan Chemical Substance Dictionary (Nikkaji)|LeadScope|MolGenie|NextBio|NextMove Software|NIAID ChemDB|PATENTSCOPE (WIPO)|RR Scientific|SureChEMBL|Thomson Pharma|ToxPlanet	Chemical Vendors|Curation Efforts|Governmental Organizations|Journal Publishers|Legacy Depositors|Research and Development|Subscription Services
124070	4-Oxo-enoxacin	4-Oxo-enoxacin|Oxoenoxacin|Oxo-enoxacin|87939-12-6|CHEMBL99850|DTXSID80236704|1-ethyl-6-fluoro-4-oxo-7-(3-oxopiperazin-1-yl)-1,8-naphthyridine-3-carboxylic acid|1,8-Naphthyridine-3-carboxylic acid, 1-ethyl-6-fluoro-1,4-dihydro-4-oxo-7-(3-oxo-1-piperazinyl)-|1-Ethyl-6-fluoro-1,4-dihydro-4-oxo-7-(3-oxo-1-piperazinyl)-1,8-naphthyridine-3-carboxylic acid	334.3	C15H15FN4O4	103	596	1.9	24	2	8	3	InChI=1S/C15H15FN4O4/c1-2-19-6-9(15(23)24)12(22)8-5-10(16)14(18-13(8)19)20-4-3-17-11(21)7-20/h5-6H,2-4,7H2,1H3,(H,17,21)(H,23,24)	CCN1C=C(C(=O)C2=CC(=C(N=C21)N3CCNC(=O)C3)F)C(=O)O	MVOYSJSBHPWSMT-UHFFFAOYSA-N	1-ethyl-6-fluoro-4-oxo-7-(3-oxopiperazin-1-yl)-1,8-naphthyridine-3-carboxylic acid	334.108	334.108	0	1	0	0	0	0	0	0	0	25	0	0		Biological Test Results|Classification|Literature	3	69746|164236|206858	20050801	ABI Chem|ChEMBL|ChemIDplus|ChemSpider|ChemTik|CymitQuimica|DiscoveryGate|EPA DSSTox|Human Metabolome Database (HMDB)|Japan Chemical Substance Dictionary (Nikkaji)|MolGenie|NextBio|NIAID ChemDB|NovoSeek|RR Scientific|Springer Nature|Thomson Pharma|ToxPlanet|Wikidata	Chemical Vendors|Curation Efforts|Governmental Organizations|Journal Publishers|Legacy Depositors|Research and Development|Subscription Services	D000890 - Anti-Infective Agents > D000900 - Anti-Bacterial Agents > D024841 - Fluoroquinolones
124225	Ulifloxacin	Ulifloxacin|112984-60-8|Ulifloxacin [INN]|NM 394|NM-394|ulifloxacino|6-fluoro-1-methyl-4-oxo-7-piperazin-1-yl-1H-[1,3]thiazeto[3,2-a]quinoline-3-carboxylic acid|DTXSID0057621|UNII-C38638H76Y|C38638H76Y|ULIFLOXACIN [WHO-DD]|DTXCID1031410|6-Fluoro-1-methyl-7-(1-piperazinyl)-4-oxo-4H-(1,3)thiazeto(3,2-a)quinoline-3-carboxylic acid|6-Fluoro-1-methyl-4-oxo-7-(1-piperazinyl)-1H,4H-[1,3]thiazeto[3,2-a]q…	349.4	C16H16FN3O3S	98.2	607	0.3	24	2	8	2	InChI=1S/C16H16FN3O3S/c1-8-20-11-7-12(19-4-2-18-3-5-19)10(17)6-9(11)14(21)13(16(22)23)15(20)24-8/h6-8,18H,2-5H2,1H3,(H,22,23)	CC1N2C3=CC(=C(C=C3C(=O)C(=C2S1)C(=O)O)F)N4CCNCC4	SUXQDLLXIBLQHW-UHFFFAOYSA-N	6-fluoro-1-methyl-4-oxo-7-piperazin-1-yl-1H-[1,3]thiazeto[3,2-a]quinoline-3-carboxylic acid	349.09	349.09	0	1	0	1	0	1	0	0	0	100	251	66		Biological Test Results|Classification|Literature|Patents|Pharmacology and Biochemistry|Associated Disorders and Diseases|Biological Test Results: Active|Biological Test Results: Micromolar	8	70781|94363|123085|163961|203190|203317|207390|546627|546628|546629|546630|546631|546632|546633|546634|546635|546636|546637|546638|546639|546640|546641|546642|546643|546644|546645|546646|546647|546648|546649|546650|546651|546652|546653|546654|546655|546656|546657|546658|546659|546660|546661|546662|546663|546664|546665|546666|546667|546668|546669|546670|546671|546672|546673|546674|546675|546676|54…	20050808	001Chemical|10X CHEM|3WAY PHARM INC|A2B Chem|AA BLOCKS|Aaron Chemicals LLC|AbaChemScene|abcr GmbH|ABI Chem|Accel Scientific|Achemica|Achemo Scientific Limited|Achemtek|Acmec Biochemical|Acorn PharmaTech Product List|AEchem Scientific Corp., USA|AHH Chemical co.,ltd|AK Scientific, Inc. (AKSCI)|AKos Consulting & Solutions|Alfa Chemistry|Alichem|Allbio Pharm Co., Ltd|Amadis Chemical|Ambeed|Ambinter|…	Chemical Vendors|Curation Efforts|Governmental Organizations|Journal Publishers|Legacy Depositors|NIH Initiatives|Research and Development|Subscription Services	C254 - Anti-Infective Agent > C258 - Antibiotic > C795 - Quinolone Antibiotic|D000890 - Anti-Infective Agents > D000900 - Anti-Bacterial Agents > D024841 - Fluoroquinolones|D000970 - Antineoplastic Agents > D059003 - Topoisomerase Inhibitors > D059005 - Topoisomerase II Inhibitors|D004791 - Enzyme Inhibitors
125566	E 4695	132832-30-5|E-4695|E4695|E 4695|(2S-trans)-7-(3-Amino-2-methyl-1-azetidinyl)-1-cyclopropyl-6-fluoro-1,4-dihydro-4-oxo-1,8-naphthyridine-3-carboxylic acid|7-(3-Amino-2-methyl-1-azetidinyl)-1-cyclopropyl-6-fluoro-1,4-dihydro-4-oxo-1,8-naphthyridine-3-carboxylic acid|7-(3(R)-Amino-2(S)-methyl-1-azetidinyl)-1 cyclopropyl-6-fluoro-1,4-dihydro-4-oxo-1,8-naphthyridine-3-carboxylic acid|1,8-Naphthyridine…	332.33	C16H17FN4O3	99.8	608	0	24	2	8	3	InChI=1S/C16H17FN4O3/c1-7-12(18)6-20(7)15-11(17)4-9-13(22)10(16(23)24)5-21(8-2-3-8)14(9)19-15/h4-5,7-8,12H,2-3,6,18H2,1H3,(H,23,24)/t7-,12+/m0/s1	C[C@H]1[C@@H](CN1C2=C(C=C3C(=O)C(=CN(C3=N2)C4CC4)C(=O)O)F)N	AUJKWLGOXRSXRX-JVXZTZIISA-N	7-[(2S,3R)-3-amino-2-methylazetidin-1-yl]-1-cyclopropyl-6-fluoro-4-oxo-1,8-naphthyridine-3-carboxylic acid	332.128	332.128	0	1	0	2	2	0	0	0	0	12	9	3		Biological Test Results|Classification|Literature|Patents	4	10953|10955|21334|21530|21978|23950|26632|26844|40320|40323|40781|40785|68208|68371|68864|71098|95535|96426|112203|112204|112205|113378|113506|113507|125265|125408|162785|163249|163395|165193|205747|205883|206614|207363|209229|209238	20050808	001Chemical|ABI Chem|ChEMBL|ChemIDplus|ChemSpider|ChemTik|DiscoveryGate|EPA DSSTox|Google Patents|J&H Chemical Co.,ltd|Japan Chemical Substance Dictionary (Nikkaji)|MolGenie|NextBio|PATENTSCOPE (WIPO)|PubChem Reference Collection|RR Scientific|Springer Nature|SureChEMBL|Thomson Pharma|ToxPlanet|Wikidata	Chemical Vendors|Curation Efforts|Governmental Organizations|Journal Publishers|Legacy Depositors|Research and Development|Subscription Services	D000890 - Anti-Infective Agents > D000900 - Anti-Bacterial Agents > D024841 - Fluoroquinolones
127557	3-Quinolinecarboxylic acid, 1,4-dihydro-6,8-difluoro-1-ethyl-4-oxo-7-(4-pyridinyl)-	100325-51-7|CP-67015|CP 67015|3-Quinolinecarboxylic acid, 1,4-dihydro-6,8-difluoro-1-ethyl-4-oxo-7-(4-pyridinyl)-|CP-67,015|1-ethyl-6,8-difluoro-4-oxo-7-pyridin-4-ylquinoline-3-carboxylic acid|3-Quinolinecarboxylic acid, 1-ethyl-6,8-difluoro-1,4-dihydro-4-oxo-7-(4-pyridinyl)-|CCRIS 2955|1-Ethyl-6,8-difluoro-4-oxo-7-(pyridin-4-yl)-1,4-dihydroquinoline-3-carboxylic acid|APJ3QFR2Q9|SCHEMBL9304919|DT…	330.28	C17H12F2N2O3	70.5	548	2.2	24	1	7	3	InChI=1S/C17H12F2N2O3/c1-2-21-8-11(17(23)24)16(22)10-7-12(18)13(14(19)15(10)21)9-3-5-20-6-4-9/h3-8H,2H2,1H3,(H,23,24)	CCN1C=C(C(=O)C2=CC(=C(C(=C21)F)C3=CC=NC=C3)F)C(=O)O	AVTJRMCCKOBMQP-UHFFFAOYSA-N	1-ethyl-6,8-difluoro-4-oxo-7-pyridin-4-ylquinoline-3-carboxylic acid	330.082	330.082	0	1	0	0	0	0	0	0	0	6	14	10		Biological Test Results|Classification|Literature|Patents|Associated Disorders and Diseases|Biological Test Results: Active	6	1259407	20050808	001Chemical|A2B Chem|AA BLOCKS|AbaChemScene|ABI Chem|Achemica|AKos Consulting & Solutions|BenchChem|BLD Pharm|BOC Sciences|Chemical Carcinogenesis Research Information System (CCRIS)|ChemIDplus|Chemieliva Pharmaceutical Co., Ltd|ChemSpider|ChemTik|Debye Scientific Co., Ltd|DiscoveryGate|EPA DSSTox|EvitaChem|FDA Global Substance Registration System (GSRS)|Google Patents|IBM|InvivoChem|J&H Chemical…	Chemical Vendors|Curation Efforts|Governmental Organizations|Journal Publishers|Legacy Depositors|Research and Development|Subscription Services	D000890 - Anti-Infective Agents > D000900 - Anti-Bacterial Agents > D024841 - Fluoroquinolones
127796	N-Desmethylrufloxacin	N-Desmethylrufloxacin|101337-87-5|MF-922|DTXSID80143863|7H-Pyrido(1,2,3-de)-1,4-benzothiazine-6-carboxylic acid, 9-fluoro-2,3-dihydro-7-oxo-10-(1-piperazinyl)-|7H-Pyrido[1,2,3-de]-1,4-benzothiazine-6-carboxylic acid, 9-fluoro-2,3-dihydro-7-oxo-10-(1-piperazinyl)-|DTXCID7066354|MF 922|7-fluoro-10-oxo-6-piperazin-1-yl-4-thia-1-azatricyclo[7.3.1.05,13]trideca-5(13),6,8,11-tetraene-11-carboxylic acid…	349.4	C16H16FN3O3S	98.2	581	-0.8	24	2	8	2	InChI=1S/C16H16FN3O3S/c17-11-7-9-12-15(13(11)19-3-1-18-2-4-19)24-6-5-20(12)8-10(14(9)21)16(22)23/h7-8,18H,1-6H2,(H,22,23)	C1CN(CCN1)C2=C(C=C3C4=C2SCCN4C=C(C3=O)C(=O)O)F	ZQFJNJCIBHVJMW-UHFFFAOYSA-N	7-fluoro-10-oxo-6-piperazin-1-yl-4-thia-1-azatricyclo[7.3.1.05,13]trideca-5(13),6,8,11-tetraene-11-carboxylic acid	349.09	349.09	0	1	0	0	0	0	0	0	0	7	8	5		Biological Test Results|Classification|Literature|Patents	4	14380|14381|14382|68201|70947|96264|162914|165055|206437	20050808	A2B Chem|ABI Chem|Achemica|ChEMBL|ChemIDplus|ChemSpider|ChemTik|DiscoveryGate|EPA DSSTox|EvitaChem|Google Patents|IBM|J&H Chemical Co.,ltd|Japan Chemical Substance Dictionary (Nikkaji)|MolGenie|MuseChem|NextBio|NovoSeek|PATENTSCOPE (WIPO)|PubChem Reference Collection|RR Scientific|SCRIPDB|Smolecule|Springer Nature|SureChEMBL|THE BioTek|Thomson Pharma|ToxPlanet	Chemical Vendors|Curation Efforts|Governmental Organizations|Journal Publishers|Legacy Depositors|Research and Development|Subscription Services	D000890 - Anti-Infective Agents > D000900 - Anti-Bacterial Agents > D024841 - Fluoroquinolones
127855	CP 80080	CP 80080|CP 80,080|3-Quinolinecarboxylic acid, 1-cyclopropyl-6-fluoro-1,4-dihydro-7-(4-methoxyphenyl)-4-oxo-|CP-80080|CP-80,080|152247-02-4|1-cyclopropyl-6-fluoro-7-(3-methoxyphenyl)-4-oxoquinoline-3-carboxylic acid|DTXSID80934455|1-cyclopropyl-6-fluoro-7-(3-methoxyphenyl)-4-oxo-1,4-dihydroquinoline-3-carboxylic acid	353.3	C20H16FNO4	66.8	617	4.2	26	1	6	4	InChI=1S/C20H16FNO4/c1-26-13-4-2-3-11(7-13)14-9-18-15(8-17(14)21)19(23)16(20(24)25)10-22(18)12-5-6-12/h2-4,7-10,12H,5-6H2,1H3,(H,24,25)	COC1=CC=CC(=C1)C2=C(C=C3C(=C2)N(C=C(C3=O)C(=O)O)C4CC4)F	MCESGLCNKHGCRJ-UHFFFAOYSA-N	1-cyclopropyl-6-fluoro-7-(3-methoxyphenyl)-4-oxoquinoline-3-carboxylic acid	353.106	353.106	0	1	0	0	0	0	0	0	0	1	0	0		Interactions and Pathways|Classification|Literature	3		20050808	ABI Chem|BenchChem|BOC Sciences|ChemIDplus|ChemSpider|Comparative Toxicogenomics Database (CTD)|EPA DSSTox|EvitaChem|Hairui Chemical|Mcule|NextBio|PubChem Reference Collection|RR Scientific|Smolecule|THE BioTek|Wikidata	Chemical Vendors|Curation Efforts|Governmental Organizations|Legacy Depositors|Research and Development|Subscription Services
128242	Oxociprofloxacin	Oxociprofloxacin|103237-52-1|4-Oxociprofloxacin|3'-Oxociprofloxacin|Bay-q 3542|UNII-Y901RQ8CDM|Y901RQ8CDM|DTXSID80145706|3-Quinolinecarboxylic acid, 1-cyclopropyl-6-fluoro-1,4-dihydro-4-oxo-7-(3-oxo-1-piperazinyl)-|BAY-q-3542|DTXCID6068197|3-Quinolinecarboxylicacid, 1-cyclopropyl-6-fluoro-1,4-dihydro-4-oxo-7-(3-oxo-1-piperazinyl)-|1-cyclopropyl-6-fluoro-4-oxo-7-(3-oxopiperazin-1-yl)quinoline-3-ca…	345.32	C17H16FN3O4	90	648	1	25	2	7	3	InChI=1S/C17H16FN3O4/c18-12-5-10-13(6-14(12)20-4-3-19-15(22)8-20)21(9-1-2-9)7-11(16(10)23)17(24)25/h5-7,9H,1-4,8H2,(H,19,22)(H,24,25)	C1CC1N2C=C(C(=O)C3=CC(=C(C=C32)N4CCNC(=O)C4)F)C(=O)O	MYYZZOHRULFPOQ-UHFFFAOYSA-N	1-cyclopropyl-6-fluoro-4-oxo-7-(3-oxopiperazin-1-yl)quinoline-3-carboxylic acid	345.112	345.112	0	1	0	0	0	0	0	0	0	7	21	8		Interactions and Pathways|Chemical and Physical Properties|Classification|Literature|Patents|Pharmacology and Biochemistry	6		20050808	10X CHEM|A2B Chem|AA BLOCKS|ABI Chem|Accel Scientific|Achemica|AiFChem, an XtalPi Company|AKos Consulting & Solutions|Alfa Chemistry|Ambinter|Angene Chemical|AstaTech, Inc.|BenchChem|BLD Pharm|BOC Sciences|ChEBI|Chem-Space.com Database|Chembase.cn|Chemenu Inc.|ChemIDplus|Chemieliva Pharmaceutical Co., Ltd|ChemSpider|ChemTik|Clinivex|CymitQuimica|Debye Scientific Co., Ltd|DiscoveryGate|Egon Willig…	Chemical Vendors|Curation Efforts|Governmental Organizations|Journal Publishers|Legacy Depositors|Research and Development|Subscription Services	D000890 - Anti-Infective Agents > D000900 - Anti-Bacterial Agents > D024841 - Fluoroquinolones
128460	3-Quinolinecarboxylic acid, 1-ethyl-6,8-difluoro-1,4-dihydro-7-(4-hydroxyphenyl)-4-oxo-	103978-08-1|CP 67804|CP-67804|ZN5VAL7BML|3-Quinolinecarboxylic acid, 1-ethyl-6,8-difluoro-1,4-dihydro-7-(4-hydroxyphenyl)-4-oxo-|1-Ethyl-6,8-difluoro-7-(4-hydroxyphenyl)-4-quinolone-3-carboxylic acid|1-ethyl-6,8-difluoro-7-(4-hydroxyphenyl)-4-oxoquinoline-3-carboxylic acid|1-Ethyl-6,8-difluoro-7-(4-hydroxyphenyl)-4-oxo-1,4-dihydroquinoline-3-carboxylic acid|CP-67,804|CCRIS 8213|UNII-ZN5VAL7BML|3-…	345.3	C18H13F2NO4	77.8	573	3	25	2	7	3	InChI=1S/C18H13F2NO4/c1-2-21-8-12(18(24)25)17(23)11-7-13(19)14(15(20)16(11)21)9-3-5-10(22)6-4-9/h3-8,22H,2H2,1H3,(H,24,25)	CCN1C=C(C(=O)C2=CC(=C(C(=C21)F)C3=CC=C(C=C3)O)F)C(=O)O	MYERGISJXHBTKE-UHFFFAOYSA-N	1-ethyl-6,8-difluoro-7-(4-hydroxyphenyl)-4-oxoquinoline-3-carboxylic acid	345.081	345.081	0	1	0	0	0	0	0	0	0	1	4	3		Biological Test Results|Classification|Literature|Patents|Biological Test Results: Active	5	1259407	20050808	001Chemical|A2B Chem|AbaChemScene|ABI Chem|Achemica|AKos Consulting & Solutions|BenchChem|BLD Pharm|BOC Sciences|Chemical Carcinogenesis Research Information System (CCRIS)|ChemIDplus|Chemieliva Pharmaceutical Co., Ltd|ChemSpider|ChemTik|Debye Scientific Co., Ltd|DiscoveryGate|EPA DSSTox|EvitaChem|FDA Global Substance Registration System (GSRS)|Google Patents|IBM|J&H Chemical Co.,ltd|Japan Chemic…	Chemical Vendors|Curation Efforts|Governmental Organizations|Journal Publishers|Legacy Depositors|Research and Development|Subscription Services	D000890 - Anti-Infective Agents > D000900 - Anti-Bacterial Agents > D024841 - Fluoroquinolones
128610	Ro 19-7728	104638-13-3|Ro 19-7728|Ro-19-7728|3-quinolinecarboxylic acid, 6,8-difluoro-1-(2-fluoroethyl)-1,4-dihydro-7-(4-methyl-1-piperazinyl)-4-oxo-, n-oxide|6,8-difluoro-1-(2-fluoroethyl)-7-(4-methyl-4-oxidopiperazin-4-ium-1-yl)-4-oxoquinoline-3-carboxylic acid|Fleroxacin N-oxide|DTXSID50909094|AKOS040753783|6,8-Difluoro-1-(2-fluoroethyl)-7-(4-methyl-4-oxo-4lambda~5~-piperazin-1-yl)-4-oxo-1,4-dihydroquino…	385.34	C17H18F3N3O4	78.9	639	1	27	1	9	4	InChI=1S/C17H18F3N3O4/c1-23(27)6-4-21(5-7-23)15-12(19)8-10-14(13(15)20)22(3-2-18)9-11(16(10)24)17(25)26/h8-9H,2-7H2,1H3,(H,25,26)	C[N+]1(CCN(CC1)C2=C(C=C3C(=C2F)N(C=C(C3=O)C(=O)O)CCF)F)[O-]	DMTYHDPHOWDSJJ-UHFFFAOYSA-N	6,8-difluoro-1-(2-fluoroethyl)-7-(4-methyl-4-oxidopiperazin-4-ium-1-yl)-4-oxoquinoline-3-carboxylic acid	385.125	385.125	0	1	0	0	0	0	0	0	0	2	74	15		Classification|Literature|Patents	3		20050808	ABI Chem|AKos Consulting & Solutions|BenchChem|ChemIDplus|Chemieliva Pharmaceutical Co., Ltd|ChemSpider|DiscoveryGate|EPA DSSTox|EvitaChem|Google Patents|Human Metabolome Database (HMDB)|J&H Chemical Co.,ltd|Japan Chemical Substance Dictionary (Nikkaji)|NextBio|PubChem Reference Collection|RR Scientific|Smolecule|TargetMol|THE BioTek|Thomson Pharma|Wikidata	Chemical Vendors|Curation Efforts|Governmental Organizations|Journal Publishers|Legacy Depositors|Research and Development|Subscription Services	D000890 - Anti-Infective Agents > D000900 - Anti-Bacterial Agents > D024841 - Fluoroquinolones
128781	Sulfociprofloxacin	Sulfociprofloxacin|105093-21-8|Bay-s 9435|4-Sulfociprofloxacin|BAY-s-9435|UNII-7H561ZF07L|7H561ZF07L|DTXSID20146939|3-Quinolinecarboxylic acid, 1-cyclopropyl-6-fluoro-1,4-dihydro-4-oxo-7-(4-sulfo-1-piperazinyl)-|1-Cyclopropyl-6-fluoro-1,4-dihydro-4-oxo-7-(4-sulfo-1-piperazinyl)-3-quinolinecarboxylic Acid|DTXCID8069430|sulfo-ciprofloxacin|Ciprofloxacin Piperazinyl-N4-sulfate|1-cyclopropyl-6-fluoro…	411.4	C17H18FN3O6S	127	800	0.4	28	2	10	4	InChI=1S/C17H18FN3O6S/c18-13-7-11-14(21(10-1-2-10)9-12(16(11)22)17(23)24)8-15(13)19-3-5-20(6-4-19)28(25,26)27/h7-10H,1-6H2,(H,23,24)(H,25,26,27)	C1CC1N2C=C(C(=O)C3=CC(=C(C=C32)N4CCN(CC4)S(=O)(=O)O)F)C(=O)O	SDLYZOYQWKDWJG-UHFFFAOYSA-N	1-cyclopropyl-6-fluoro-4-oxo-7-(4-sulfopiperazin-1-yl)quinoline-3-carboxylic acid	411.09	411.09	0	1	0	0	0	0	0	0	0	8	8	4		Interactions and Pathways|Chemical and Physical Properties|Classification|Literature|Patents|Pharmacology and Biochemistry	6		20050808	10X CHEM|3WAY PHARM INC|A2B Chem|AA BLOCKS|ABI Chem|Achemica|AiFChem, an XtalPi Company|AKos Consulting & Solutions|Alfa Chemistry|Alsachim|Ambinter|Angene Chemical|BenchChem|Biocore|Biosynth|BLD Pharm|BOC Sciences|ChEBI|Chem-Space.com Database|Chembase.cn|ChemDB|ChemIDplus|Chemieliva Pharmaceutical Co., Ltd|ChemSpider|ChemTik|Clearsynth|Clinivex|CymitQuimica|Debye Scientific Co., Ltd|DiscoveryGa…	Chemical Vendors|Curation Efforts|Governmental Organizations|Journal Publishers|Legacy Depositors|Research and Development|Subscription Services	D000890 - Anti-Infective Agents > D000900 - Anti-Bacterial Agents > D024841 - Fluoroquinolones
129218	E 3604	106221-35-6|E 3604|E-3604|DTXSID10147551|3-Quinolinecarboxylic acid, 6-fluoro-1-(2-fluoroethyl)-1,4-dihydro-4-oxo-7-(1H-pyrrol-1-yl)-|DTXCID3070042|3-Quinolinecarboxylicacid, 6-fluoro-1-(2-fluoroethyl)-1,4-dihydro-4-oxo-7-(1H-pyrrol-1-yl)-|6-Fluoro-1-(2-fluoroethyl)-4-oxo-7-(1H-pyrrol-1-yl)-1,4-dihydroquinoline-3-carboxylic acid|6-fluoro-1-(2-fluoroethyl)-4-oxo-7-pyrrol-1-ylquinoline-3-carboxylic…	318.27	C16H12F2N2O3	62.5	519	2.2	23	1	6	4	InChI=1S/C16H12F2N2O3/c17-3-6-20-9-11(16(22)23)15(21)10-7-12(18)14(8-13(10)20)19-4-1-2-5-19/h1-2,4-5,7-9H,3,6H2,(H,22,23)	C1=CN(C=C1)C2=C(C=C3C(=C2)N(C=C(C3=O)C(=O)O)CCF)F	ZCGCCNYXTFRUSZ-UHFFFAOYSA-N	6-fluoro-1-(2-fluoroethyl)-4-oxo-7-pyrrol-1-ylquinoline-3-carboxylic acid	318.082	318.082	0	1	0	0	0	0	0	0	0	2	8	2		Classification|Literature|Patents	3		20050808	A2B Chem|AA BLOCKS|ABI Chem|Achemica|BLD Pharm|ChemIDplus|ChemSpider|ChemTik|DiscoveryGate|EPA DSSTox|Google Patents|IBM|J&H Chemical Co.,ltd|Japan Chemical Substance Dictionary (Nikkaji)|NextBio|PATENTSCOPE (WIPO)|PubChem Reference Collection|RR Scientific|SCRIPDB|Smolecule|Starshine Chemical|SureChEMBL|Thomson Pharma|ToxPlanet|Wikidata	Chemical Vendors|Curation Efforts|Governmental Organizations|Journal Publishers|Legacy Depositors|Research and Development|Subscription Services	D000890 - Anti-Infective Agents > D000900 - Anti-Bacterial Agents > D024841 - Fluoroquinolones
129466	6-Fluoro-1-cyclopropyl-1,4-dihydro-4-oxo-7-(pyrrol-1-yl)quinoline-3-carboxylic acid	E-3846|6-Fluoro-1-cyclopropyl-1,4-dihydro-4-oxo-7-(pyrrol-1-yl)quinoline-3-carboxylic acid|UNII-R979UVH81V|R979UVH81V|DTXSID60147804|DTXCID4070295|106891-93-4|E 3846|1-cyclopropyl-6-fluoro-4-oxo-7-pyrrol-1-ylquinoline-3-carboxylic acid|1-Cyclopropyl-6-fluoro-4-oxo-7-(1H-pyrrol-1-yl)-1,4-dihydroquinoline-3-carboxylic acid|3-Quinolinecarboxylic acid, 1-cyclopropyl-6-fluoro-1,4-dihydro-4-oxo-7-(1H-p…	312.29	C17H13FN2O3	62.5	554	2.1	23	1	5	3	InChI=1S/C17H13FN2O3/c18-13-7-11-14(8-15(13)19-5-1-2-6-19)20(10-3-4-10)9-12(16(11)21)17(22)23/h1-2,5-10H,3-4H2,(H,22,23)	C1CC1N2C=C(C(=O)C3=CC(=C(C=C32)N4C=CC=C4)F)C(=O)O	ISJRMOARTUIEPA-UHFFFAOYSA-N	1-cyclopropyl-6-fluoro-4-oxo-7-pyrrol-1-ylquinoline-3-carboxylic acid	312.091	312.091	0	1	0	0	0	0	0	0	0	4	15	3		Classification|Literature|Patents	3		20050808	ABI Chem|Achemica|BLD Pharm|ChemIDplus|ChemSpider|ChemTik|DiscoveryGate|Egon Willighagen, Department of Bioinformatics - BiGCaT, Maastricht University|EPA DSSTox|EvitaChem|FDA Global Substance Registration System (GSRS)|Google Patents|IBM|J&H Chemical Co.,ltd|Japan Chemical Substance Dictionary (Nikkaji)|NextBio|PATENTSCOPE (WIPO)|Probes & Drugs portal|PubChem Reference Collection|RR Scientific|S…	Chemical Vendors|Curation Efforts|Governmental Organizations|Journal Publishers|Legacy Depositors|Research and Development|Subscription Services	D000890 - Anti-Infective Agents > D000900 - Anti-Bacterial Agents > D024841 - Fluoroquinolones
129530	6-Difluoromethoxy-7-piperazinyl-3-quinolonecarboxylic acid	DFMPQ|121935-03-3|6-Difluoromethoxy-7-piperazinyl-3-quinolonecarboxylic acid|DTXSID20153446|3-Quinolinecarboxylic acid, 6-(difluoromethoxy)-1,4-dihydro-4-oxo-7-(1-piperazinyl)-|DTXCID1075937|6-(difluoromethoxy)-4-oxo-7-piperazin-1-yl-1H-quinoline-3-carboxylic acid|6-(Difluoromethoxy)-4-oxo-7-(piperazin-1-yl)-1,4-dihydroquinoline-3-carboxylic acid|SCHEMBL13576341|BWUZDTRHFMTIKP-UHFFFAOYSA-N	339.29	C15H15F2N3O4	90.9	537	0	24	3	9	4	InChI=1S/C15H15F2N3O4/c16-15(17)24-12-5-8-10(19-7-9(13(8)21)14(22)23)6-11(12)20-3-1-18-2-4-20/h5-7,15,18H,1-4H2,(H,19,21)(H,22,23)	C1CN(CCN1)C2=C(C=C3C(=C2)NC=C(C3=O)C(=O)O)OC(F)F	BWUZDTRHFMTIKP-UHFFFAOYSA-N	6-(difluoromethoxy)-4-oxo-7-piperazin-1-yl-1H-quinoline-3-carboxylic acid	339.103	339.103	0	1	0	0	0	0	0	0	0	1	1	1		Classification|Literature|Patents	3		20050808	ABI Chem|Achemica|BLD Pharm|ChemIDplus|ChemSpider|ChemTik|CymitQuimica|ECI Group, LCSB, University of Luxembourg|EPA DSSTox|Google Patents|IBM|J&H Chemical Co.,ltd|MolGenie|MuseChem|NextBio|PATENTSCOPE (WIPO)|PubChem Reference Collection|RR Scientific|SCRIPDB|Smolecule|Starshine Chemical|SureChEMBL|THE BioTek|Thomson Pharma|ToxPlanet|Wikidata	Chemical Vendors|Curation Efforts|Governmental Organizations|Journal Publishers|Legacy Depositors|Research and Development|Subscription Services	D000890 - Anti-Infective Agents > D000900 - Anti-Bacterial Agents > D024841 - Fluoroquinolones
129536	PD 138312	107334-06-5|PD 138312|PD-138312|1,8-Naphthyridine-3-carboxylic acid, 7-(3-(1-amino-1-methylethyl)-1-pyrrolidinyl)-1-cyclopropyl-6-fluoro-1,4-dihydro-4-oxo-|7-(3-(1-Amino-1-methylethyl)-1-pyrrolidinyl)-1-cyclopropyl-6-fluoro-1,4-dihydro-4-oxo-1,8-naphthyridine-3-carboxylic acid|7-[3-(2-aminopropan-2-yl)pyrrolidin-1-yl]-1-cyclopropyl-6-fluoro-4-oxo-1,8-naphthyridine-3-carboxylic acid|7-(3-(2-aminop…	374.4	C19H23FN4O3	99.8	678	0.7	27	2	8	4	InChI=1S/C19H23FN4O3/c1-19(2,21)10-5-6-23(8-10)17-14(20)7-12-15(25)13(18(26)27)9-24(11-3-4-11)16(12)22-17/h7,9-11H,3-6,8,21H2,1-2H3,(H,26,27)	CC(C)(C1CCN(C1)C2=C(C=C3C(=O)C(=CN(C3=N2)C4CC4)C(=O)O)F)N	WZGKUGHHTACDTE-UHFFFAOYSA-N	7-[3-(2-aminopropan-2-yl)pyrrolidin-1-yl]-1-cyclopropyl-6-fluoro-4-oxo-1,8-naphthyridine-3-carboxylic acid	374.175	374.175	0	1	0	1	0	1	0	0	0	5	24	10		Classification|Literature|Patents|Pharmacology and Biochemistry	4		20050808	ABI Chem|AKos Consulting & Solutions|BenchChem|BOC Sciences|ChemIDplus|ChemSpider|CymitQuimica|DiscoveryGate|EPA DSSTox|EvitaChem|Google Patents|IBM|Mcule|MolGenie|MuseChem|NextBio|PATENTSCOPE (WIPO)|Probes & Drugs portal|PubChem Reference Collection|RR Scientific|SCRIPDB|Smolecule|SureChEMBL|TargetMol|THE BioTek|Thomson Pharma|ToxPlanet	Chemical Vendors|Curation Efforts|Governmental Organizations|Journal Publishers|Legacy Depositors|Research and Development|Subscription Services	D000890 - Anti-Infective Agents > D000900 - Anti-Bacterial Agents > D024841 - Fluoroquinolones|D000970 - Antineoplastic Agents > D059003 - Topoisomerase Inhibitors > D059005 - Topoisomerase II Inhibitors|D004791 - Enzyme Inhibitors
130078	1-Cyclopropyl-6,8-difluoro-1,4-dihydro-7-(2,6-dimethyl-4-pyridinyl)-4-oxo-3-quinolinecarboxyic acid	123942-05-2|1-Cyclopropyl-6,8-difluoro-1,4-dihydro-7-(2,6-dimethyl-4-pyridinyl)-4-oxo-3-quinolinecarboxyic acid|CHEMBL8179|WIN-57294|1-cyclopropyl-7-(2,6-dimethylpyridin-4-yl)-6,8-difluoro-4-oxoquinoline-3-carboxylic acid|Cpfdm-3-qca|WHXJSJBKDGZVDA-UHFFFAOYSA-N|SCHEMBL9310002|DTXSID20154155|BDBM50045698|1-Cyclopropyl-7-(2,6-dimethyl-4-pyridinyl)-6,8-difluoro-1,4-dihydro-4-oxo-3-quinolinecarboxyli…	370.3	C20H16F2N2O3	70.5	656	4.1	27	1	7	3	InChI=1S/C20H16F2N2O3/c1-9-5-11(6-10(2)23-9)16-15(21)7-13-18(17(16)22)24(12-3-4-12)8-14(19(13)25)20(26)27/h5-8,12H,3-4H2,1-2H3,(H,26,27)	CC1=CC(=CC(=N1)C)C2=C(C=C3C(=C2F)N(C=C(C3=O)C(=O)O)C4CC4)F	WHXJSJBKDGZVDA-UHFFFAOYSA-N	1-cyclopropyl-7-(2,6-dimethylpyridin-4-yl)-6,8-difluoro-4-oxoquinoline-3-carboxylic acid	370.113	370.113	0	1	0	0	0	0	0	0	0	5	16	7		Biological Test Results|Classification|Literature|Patents|Pharmacology and Biochemistry|Biological Test Results: Active	6	41277|54437|57064|69668|115124|121081|122269|133760|150529|150539|153670|163281|206021|209257|209776|211290|211291|211292|228429	20050808	ABI Chem|Alfa Chemistry|BindingDB|BLD Pharm|ChEMBL|ChemIDplus|Chemieliva Pharmaceutical Co., Ltd|ChemSpider|CymitQuimica|DiscoveryGate|EPA DSSTox|Google Patents|Hairui Chemical|IBM|Japan Chemical Substance Dictionary (Nikkaji)|MolGenie|MuseChem|NextBio|NextMove Software|PATENTSCOPE (WIPO)|RR Scientific|SCRIPDB|Springer Nature|SureChEMBL|THE BioTek|Thomson Pharma|ToxPlanet|Wikidata	Chemical Vendors|Curation Efforts|Governmental Organizations|Journal Publishers|Legacy Depositors|Research and Development|Subscription Services	D000890 - Anti-Infective Agents > D000900 - Anti-Bacterial Agents > D024841 - Fluoroquinolones|D000970 - Antineoplastic Agents > D059003 - Topoisomerase Inhibitors > D059005 - Topoisomerase II Inhibitors|D004791 - Enzyme Inhibitors
130128	9-fluoro-5-methyl-8-(4-methyl-1-piperazinyl)-6,7-dihydro-1,7-dioxo-1H,5H-benzo[ij]quinolizine-2-carboxylic acid	SCHEMBL9703328|LHFYJRFKHCINFE-UHFFFAOYSA-N|9-fluoro-5-methyl-8-(4-methyl-1-piperazinyl)-6,7-dihydro-1,7-dioxo-1H,5H-benzo[ij]quinolizine-2-carboxylic acid	373.4	C19H20FN3O4	81.2	703	-1.3	27	1	8	2	InChI=1S/C19H20FN3O4/c1-10-7-14(24)15-16-11(18(25)12(19(26)27)9-23(10)16)8-13(20)17(15)22-5-3-21(2)4-6-22/h8-10H,3-7H2,1-2H3,(H,26,27)	CC1CC(=O)C2=C3N1C=C(C(=O)C3=CC(=C2N4CCN(CC4)C)F)C(=O)O	LHFYJRFKHCINFE-UHFFFAOYSA-N	7-fluoro-12-methyl-8-(4-methylpiperazin-1-yl)-4,10-dioxo-1-azatricyclo[7.3.1.05,13]trideca-2,5,7,9(13)-tetraene-3-carboxylic acid	373.144	373.144	0	1	0	1	0	1	0	0	0	0	9	3		Classification|Patents	2		20050808	ABI Chem|AKos Consulting & Solutions|BenchChem|ChemIDplus|ChemSpider|CymitQuimica|DiscoveryGate|EPA DSSTox|EvitaChem|Google Patents|IBM|J&H Chemical Co.,ltd|Japan Chemical Substance Dictionary (Nikkaji)|Mcule|MolGenie|MuseChem|NextBio|NextMove Software|PATENTSCOPE (WIPO)|PubChem Reference Collection|RR Scientific|Springer Nature|SureChEMBL|TargetMol|THE BioTek|Therapeutic Target Database (TTD)|Th…	Chemical Vendors|Curation Efforts|Governmental Organizations|Journal Publishers|Legacy Depositors|Research and Development|Subscription Services
130139	1-Cyclopropyl-6-fluoro-7-(8-methyl-3,8-diazabicyclo[3.2.1]octan-3-yl)-4-oxoquinoline-3-carboxylic acid	108461-05-8|1-Cyclopropyl-6-fluoro-7-(8-methyl-3,8-diazabicyclo[3.2.1]octan-3-yl)-4-oxo-1,4-dihydroquinoline-3-carboxylic acid|1-cyclopropyl-6-fluoro-7-(8-methyl-3,8-diazabicyclo[3.2.1]octan-3-yl)-4-oxoquinoline-3-carboxylic acid|SCHEMBL9748540|DTXSID7047302|AKOS030543998|SB72150|1-cyclopropyl-6-fluoro-7-(8-methyl-3,8-diazabicyclo[3.2.1]oct-3-yl)-4-oxo-1,4-dihydroquinoline-3-carboxylic acid|1-Cyc…	371.4	C20H22FN3O3	64.099	680	0	27	1	7	3	InChI=1S/C20H22FN3O3/c1-22-12-4-5-13(22)9-23(8-12)18-7-17-14(6-16(18)21)19(25)15(20(26)27)10-24(17)11-2-3-11/h6-7,10-13H,2-5,8-9H2,1H3,(H,26,27)	CN1C2CCC1CN(C2)C3=C(C=C4C(=C3)N(C=C(C4=O)C(=O)O)C5CC5)F	ALRZZABRVIYCNY-UHFFFAOYSA-N	1-cyclopropyl-6-fluoro-7-(8-methyl-3,8-diazabicyclo[3.2.1]octan-3-yl)-4-oxoquinoline-3-carboxylic acid	371.165	371.165	0	1	0	2	0	2	0	0	0	0	11	4		Classification|Patents	2		20050808	001Chemical|A2B Chem|AA BLOCKS|ABI Chem|Achemica|AKos Consulting & Solutions|Amfluoro|BenchChem|BLD Pharm|Chemenu Inc.|Chemieliva Pharmaceutical Co., Ltd|ChemSpider|ChemTik|DiscoveryGate|EPA DSSTox|EvitaChem|Google Patents|Hairui Chemical|IBM|InvivoChem|J&H Chemical Co.,ltd|Japan Chemical Substance Dictionary (Nikkaji)|MolCore|MuseChem|NextBio|NovoSeek|PATENTSCOPE (WIPO)|Probes & Drugs portal|RR …	Chemical Vendors|Curation Efforts|Governmental Organizations|Journal Publishers|Legacy Depositors|Research and Development|Subscription Services
130229	E 4441	E 4441|E-4441|UNII-9V748P0A7T|9V748P0A7T|DTXSID40154450|DTXCID7076941|124668-12-8|3-Quinolinecarboxylic acid, 7-(3-amino-3-methyl-1-azetidinyl)-1-cyclopropyl-6,8-difluoro-1,4-dihydro-4-oxo-|7-(3-amino-3-methylazetidin-1-yl)-1-cyclopropyl-6,8-difluoro-4-oxoquinoline-3-carboxylic acid|7-(3-Amino-3-methylazetidin-1-yl)-1-cyclopropyl-6,8-difluoro-4-oxo-1,4-dihydroquinoline-3-carboxylic acid|CHEMBL413…	349.33	C17H17F2N3O3	86.9	645	-1.2	25	2	8	3	InChI=1S/C17H17F2N3O3/c1-17(20)6-21(7-17)14-11(18)4-9-13(12(14)19)22(8-2-3-8)5-10(15(9)23)16(24)25/h4-5,8H,2-3,6-7,20H2,1H3,(H,24,25)	CC1(CN(C1)C2=C(C=C3C(=C2F)N(C=C(C3=O)C(=O)O)C4CC4)F)N	FEMZVDSBIXDODB-UHFFFAOYSA-N	7-(3-amino-3-methylazetidin-1-yl)-1-cyclopropyl-6,8-difluoro-4-oxoquinoline-3-carboxylic acid	349.124	349.124	0	1	0	0	0	0	0	0	0	4	10	3		Biological Test Results|Classification|Literature|Patents	4	21978|23950|25741|26632|26844|40321|40784|68365|68814|68845|95536|125279|162774|163392|164080|205878|207188|208892|209236	20050808	001Chemical|ABI Chem|AKos Consulting & Solutions|BenchChem|BLD Pharm|ChEMBL|ChemIDplus|Chemieliva Pharmaceutical Co., Ltd|ChemSpider|DiscoveryGate|Egon Willighagen, Department of Bioinformatics - BiGCaT, Maastricht University|EPA DSSTox|EvitaChem|FDA Global Substance Registration System (GSRS)|Google Patents|IBM|InvivoChem|Japan Chemical Substance Dictionary (Nikkaji)|Mcule|MolCore|MolGenie|NextB…	Chemical Vendors|Curation Efforts|Governmental Organizations|Journal Publishers|Legacy Depositors|Research and Development|Subscription Services	D000890 - Anti-Infective Agents > D000900 - Anti-Bacterial Agents > D024841 - Fluoroquinolones
130230	E 4497	124668-23-1|E-4497|E 4497|DTXSID00154451|7H-Pyrido(1,2,3-de)-1,4-benzoxazine-6-carboxylic acid, 10-(3-amino-3-methyl-1-azetidinyl)-9-fluoro-2,3-dihydro-3-methyl-7-oxo-, (S)-|DTXCID2076942|(2S)-6-(3-Amino-3-methylazetidin-1-yl)-7-fluoro-2-methyl-10-oxo-4-oxa-1-azatricyclo[7.3.1.05,13]trideca-5(13),6,8,11-tetraene-11-carboxylic acid|9-Fluoro-3-methyl-10-(3-amino-3-methylazetidin-1-yl)-7-oxo-2,3-dih…	347.34	C17H18FN3O4	96.1	648	-1.1	25	2	8	2	InChI=1S/C17H18FN3O4/c1-8-5-25-15-12-9(14(22)10(16(23)24)4-21(8)12)3-11(18)13(15)20-6-17(2,19)7-20/h3-4,8H,5-7,19H2,1-2H3,(H,23,24)/t8-/m0/s1	C[C@H]1COC2=C3N1C=C(C(=O)C3=CC(=C2N4CC(C4)(C)N)F)C(=O)O	DJLDMUYZDOLNGQ-QMMMGPOBSA-N	(2S)-6-(3-amino-3-methylazetidin-1-yl)-7-fluoro-2-methyl-10-oxo-4-oxa-1-azatricyclo[7.3.1.05,13]trideca-5(13),6,8,11-tetraene-11-carboxylic acid	347.128	347.128	0	1	0	1	1	0	0	0	0	3	1	1		Biological Test Results|Classification|Literature|Patents	4	10953|40320|40781|68208|71098|95535|113378|113506|113507|125265|163249|165193|205747|206614|209229	20050801	ABI Chem|BenchChem|BLD Pharm|ChEMBL|ChemIDplus|ChemSpider|DiscoveryGate|EPA DSSTox|Google Patents|IBM|Japan Chemical Substance Dictionary (Nikkaji)|MolGenie|NextBio|NIAID ChemDB|PATENTSCOPE (WIPO)|PubChem Reference Collection|RR Scientific|SCRIPDB|SureChEMBL|THE BioTek|Thomson Pharma|ToxPlanet	Chemical Vendors|Curation Efforts|Governmental Organizations|Journal Publishers|Legacy Depositors|Research and Development|Subscription Services	D000890 - Anti-Infective Agents > D000900 - Anti-Bacterial Agents > D024841 - Fluoroquinolones
130713	PD 124816	112654-98-5|PD 124816|PD-124816|UNII-4FJJ4S79YV|4FJJ4S79YV|3-Quinolinecarboxylic acid, 1,4-dihydro-5-amino-7-(3-amino-1-pyrrolidinyl)-1-cyclopropyl-6,8-difluoro-4-oxo-|5-Amino-7-(3-amino-1-pyrrolidinyl)-1-cyclopropyl-6,8-difluoro-1,4-dihydro-4-oxo-3-quinolinecarboxylic acid|CHEMBL15186|5-Amino-7-(3-aminopyrrolidin-1-yl)-1-cyclopropyl-6,8-difluoro-4-oxo-1,4-dihydroquinoline-3-carboxylic acid|5-ami…	364.35	C17H18F2N4O3	113	656	-0.8	26	3	9	3	InChI=1S/C17H18F2N4O3/c18-11-13(21)10-14(12(19)15(11)22-4-3-7(20)5-22)23(8-1-2-8)6-9(16(10)24)17(25)26/h6-8H,1-5,20-21H2,(H,25,26)	C1CC1N2C=C(C(=O)C3=C(C(=C(C(=C32)F)N4CCC(C4)N)F)N)C(=O)O	GMCYYXZTVSSTQW-UHFFFAOYSA-N	5-amino-7-(3-aminopyrrolidin-1-yl)-1-cyclopropyl-6,8-difluoro-4-oxoquinoline-3-carboxylic acid	364.135	364.135	0	1	0	1	0	1	0	0	0	13	33	11		Biological Test Results|Classification|Literature|Patents	4	23542|23544|23546|23549|51918|57388|63898|64251|64389|64404|64405|65042|65233|65397|67884|68013|68019|68339|68675|68676|69619|69626|69639|69759|70282|70283|71070|74723|74727|74734|74853|78692|94001|94147|95916|96058|96407|117674|117675|117689|117690|117691|117692|117862|118113|130079|133960|133962|133965|133966|133968|133970|133972|133974|151052|151374|151528|152317|163732|163733|163740|164245|16…	20050808	001Chemical|A2B Chem|AA BLOCKS|ABI Chem|Achemica|BindingDB|BLD Pharm|ChEMBL|ChemIDplus|ChemSpider|ChemTik|CymitQuimica|DiscoveryGate|Egon Willighagen, Department of Bioinformatics - BiGCaT, Maastricht University|EPA DSSTox|EPA Substance Registry Services|EvitaChem|FDA Global Substance Registration System (GSRS)|Google Patents|IBM|J&H Chemical Co.,ltd|Japan Chemical Substance Dictionary (Nikkaji)|…	Chemical Vendors|Curation Efforts|Governmental Organizations|Journal Publishers|Legacy Depositors|Research and Development|Subscription Services	D000890 - Anti-Infective Agents > D000900 - Anti-Bacterial Agents > D024841 - Fluoroquinolones
130830	Oxonorfloxacin	Oxonorfloxacin|4-Oxo Norfloxacin|74011-42-0|1-ethyl-6-fluoro-4-oxo-7-(3-oxopiperazin-1-yl)-1,4-dihydroquinoline-3-carboxylic acid|1-ethyl-6-fluoro-4-oxo-7-(3-oxopiperazin-1-yl)quinoline-3-carboxylic acid|4-Oxonrofloxacin|4-Oxonorfloxacin|1-Ethyl-6-fluoro-1,4-dihydro-4-oxo-7-(3-oxo-1-piperazinyl)-3-quinolinecarboxylic Acid;Oxonorfloxacin;|4-Oxonorfloxacin (M1)|CHEMBL735|1-Ethyl-6-fluoro-1,4-dihydr…	333.31	C16H16FN3O4	90	594	1	24	2	7	3	InChI=1S/C16H16FN3O4/c1-2-19-7-10(16(23)24)15(22)9-5-11(17)13(6-12(9)19)20-4-3-18-14(21)8-20/h5-7H,2-4,8H2,1H3,(H,18,21)(H,23,24)	CCN1C=C(C(=O)C2=CC(=C(C=C21)N3CCNC(=O)C3)F)C(=O)O	OIOFPHGTOUDKAJ-UHFFFAOYSA-N	1-ethyl-6-fluoro-4-oxo-7-(3-oxopiperazin-1-yl)quinoline-3-carboxylic acid	333.112	333.112	0	1	0	0	0	0	0	0	0	5	4	2		Biological Test Results|Chemical and Physical Properties|Classification|Literature|Patents|Pharmacology and Biochemistry	6	70411|164550|207933	20050808	A2B Chem|AA BLOCKS|AAA Chemistry|ABI Chem|AiFChem, an XtalPi Company|AKos Consulting & Solutions|Alfa Chemistry|Ambinter|Amfluoro|Angene Chemical|BenchChem|Biocore|BLD Pharm|BOC Sciences|Chembase.cn|ChEMBL|ChemIDplus|Chemieliva Pharmaceutical Co., Ltd|ChemSpider|ChemTik|Clearsynth|Clinivex|CymitQuimica|Debye Scientific Co., Ltd|DiscoveryGate|EPA DSSTox|Finetech Industry Limited|Google Patents|Hai…	Chemical Vendors|Curation Efforts|Governmental Organizations|Legacy Depositors|Research and Development|Subscription Services	D000890 - Anti-Infective Agents > D000900 - Anti-Bacterial Agents > D024841 - Fluoroquinolones
131557	Rufloxacin sulfoxide	Rufloxacin sulfoxide|101337-89-7|7-fluoro-6-(4-methylpiperazin-1-yl)-4,10-dioxo-4lambda4-thia-1-azatricyclo[7.3.1.05,13]trideca-5(13),6,8,11-tetraene-11-carboxylic acid|DTXSID30906066|9-Fluoro-10-(4-methylpiperazin-1-yl)-1,7-dioxo-2,3-dihydro-1H,7H-1lambda~4~-[1,4]thiazino[2,3,4-ij]quinoline-6-carboxylic acid	379.4	C17H18FN3O4S	100	679	-1.7	26	1	9	2	InChI=1S/C17H18FN3O4S/c1-19-2-4-20(5-3-19)14-12(18)8-10-13-16(14)26(25)7-6-21(13)9-11(15(10)22)17(23)24/h8-9H,2-7H2,1H3,(H,23,24)	CN1CCN(CC1)C2=C(C=C3C4=C2S(=O)CCN4C=C(C3=O)C(=O)O)F	MZXCIMXSSOUZGC-UHFFFAOYSA-N	7-fluoro-6-(4-methylpiperazin-1-yl)-4,10-dioxo-4lambda4-thia-1-azatricyclo[7.3.1.05,13]trideca-5(13),6,8,11-tetraene-11-carboxylic acid	379.1	379.1	0	1	0	1	0	1	0	0	0	3	0	0		Classification|Literature	2		20050808	ABI Chem|BenchChem|ChemIDplus|ChemSpider|CymitQuimica|DiscoveryGate|EPA DSSTox|J&H Chemical Co.,ltd|Japan Chemical Substance Dictionary (Nikkaji)|MuseChem|NextBio|NovoSeek|RR Scientific|THE BioTek|Thieme Chemistry|ToxPlanet	Chemical Vendors|Curation Efforts|Governmental Organizations|Journal Publishers|Legacy Depositors|Research and Development|Subscription Services
132383	CP 115955	141874-19-3|6-Fluoro-7-(4-hydroxyphenyl)-1-cyclopropyl-4-quinolone-3-carboxylic acid|CP 115955|CP 115,955|CP-115955|DTXSID80161840|CP-115,955|3-Quinolinecarboxylic acid, 1-cyclopropyl-6-fluoro-1,4-dihydro-7-(4-hydroxyphenyl)-4-oxo-|DTXCID2084331|1-cyclopropyl-6-fluoro-7-(4-hydroxyphenyl)-4-oxo-1,4-dihydroquinoline-3-carboxylic acid|1-cyclopropyl-6-fluoro-7-(4-hydroxyphenyl)-4-oxoquinoline-3-carbo…	339.3	C19H14FNO4	77.8	594	3	25	2	6	3	InChI=1S/C19H14FNO4/c20-16-7-14-17(8-13(16)10-1-5-12(22)6-2-10)21(11-3-4-11)9-15(18(14)23)19(24)25/h1-2,5-9,11,22H,3-4H2,(H,24,25)	C1CC1N2C=C(C(=O)C3=CC(=C(C=C32)C4=CC=C(C=C4)O)F)C(=O)O	DISCUNPKVHOSCE-UHFFFAOYSA-N	1-cyclopropyl-6-fluoro-7-(4-hydroxyphenyl)-4-oxoquinoline-3-carboxylic acid	339.091	339.091	0	1	0	0	0	0	0	0	0	3	0	0		Biological Test Results|Classification|Literature	3	437002|437003|437004	20050808	001Chemical|ABI Chem|Achemica|BLD Pharm|ChEMBL|ChemIDplus|Chemieliva Pharmaceutical Co., Ltd|ChemSpider|ChemTik|DiscoveryGate|EPA DSSTox|EvitaChem|Japan Chemical Substance Dictionary (Nikkaji)|MolCore|MolGenie|NextBio|NovoSeek|PubChem Reference Collection|RR Scientific|Smolecule|Starshine Chemical|Thomson Pharma|ToxPlanet|Wikidata|Wubei-Biochem	Chemical Vendors|Curation Efforts|Governmental Organizations|Journal Publishers|Legacy Depositors|Research and Development|Subscription Services	D000890 - Anti-Infective Agents > D000900 - Anti-Bacterial Agents > D024841 - Fluoroquinolones
132781	7-(2-Aminomethylmorpholino)-1-cyclopropyl-6,8-difluoro-1,4-dihydro-4-oxo-3-quinolinecarboxylic acid	143375-60-4|146805-34-7|Y-26611|7-(2-Aminomethylmorpholino)-1-cyclopropyl-6,8-difluoro-1,4-dihydro-4-oxo-3-quinolinecarboxylic acid|Y 26611|7-[2-(aminomethyl)morpholin-4-yl]-1-cyclopropyl-6,8-difluoro-4-oxoquinoline-3-carboxylic acid|7-(2-(Aminomethyl)morpholino)-1-cyclopropyl-6,8-difluoro-4-oxo-1,4-dihydroquinoline-3-carboxylic acid|7-[2-(Aminomethyl)morpholin-4-yl]-1-cyclopropyl-6,8-difluoro-4-…	379.4	C18H19F2N3O4	96.1	657	-1.6	27	2	9	4	InChI=1S/C18H19F2N3O4/c19-13-5-11-15(14(20)16(13)22-3-4-27-10(6-21)7-22)23(9-1-2-9)8-12(17(11)24)18(25)26/h5,8-10H,1-4,6-7,21H2,(H,25,26)	C1CC1N2C=C(C(=O)C3=CC(=C(C(=C32)F)N4CCOC(C4)CN)F)C(=O)O	MVKGRIHKSLEKTE-UHFFFAOYSA-N	7-[2-(aminomethyl)morpholin-4-yl]-1-cyclopropyl-6,8-difluoro-4-oxoquinoline-3-carboxylic acid	379.134	379.134	0	1	0	1	0	1	0	0	0	10	9	6		Biological Test Results|Classification|Literature|Patents|Associated Disorders and Diseases	5	28851|28899|65203|65221|65384|69641|71793|71794|71795|71980|71981|87939|110152|110153|125506|131700|131701|151670|197875|201090|202106|205845|208315	20050808	001Chemical|ABI Chem|Achemica|AKos Consulting & Solutions|BenchChem|BLD Pharm|ChEMBL|ChemIDplus|ChemMol|ChemSpider|ChemTik|CymitQuimica|DiscoveryGate|EPA DSSTox|EvitaChem|Google Patents|Hairui Chemical|IBM|InvivoChem|J&H Chemical Co.,ltd|Japan Chemical Substance Dictionary (Nikkaji)|Mcule|MolCore|MolGenie|MuseChem|NextBio|PATENTSCOPE (WIPO)|Probes & Drugs portal|Prous Science Drugs of the Future|…	Chemical Vendors|Curation Efforts|Governmental Organizations|Journal Publishers|Legacy Depositors|Research and Development|Subscription Services
133249	N-Demethylfleroxacin	N-Demethylfleroxacin|79660-71-2|Ro-19-7513|Ro 19-7513|3-Quinolinecarboxylic acid, 6,8-difluoro-1-(2-fluoroethyl)-1,4-dihydro-4-oxo-7-(1-piperazinyl)-|DTXSID50229825|DTXCID00152316|6,8-difluoro-1-(2-fluoroethyl)-4-oxo-7-piperazin-1-ylquinoline-3-carboxylic acid|Demethylfleroxacin|6,8-difluoro-1-(2-fluoroethyl)-4-oxo-7-(piperazin-1-yl)-1,4-dihydroquinoline-3-carboxylic acid|Desmethylfleroxacin|N-De…	355.31	C16H16F3N3O3	72.9	568	-1.2	25	2	9	4	InChI=1S/C16H16F3N3O3/c17-1-4-22-8-10(16(24)25)15(23)9-7-11(18)14(12(19)13(9)22)21-5-2-20-3-6-21/h7-8,20H,1-6H2,(H,24,25)	C1CN(CCN1)C2=C(C=C3C(=C2F)N(C=C(C3=O)C(=O)O)CCF)F	HFMBQTZRNSPHRY-UHFFFAOYSA-N	6,8-difluoro-1-(2-fluoroethyl)-4-oxo-7-piperazin-1-ylquinoline-3-carboxylic acid	355.114	355.114	0	1	0	0	0	0	0	0	0	2	88	27		Classification|Literature|Patents|Spectral Information	4		20050808	AAA Chemistry|ABI Chem|BLD Pharm|ChemIDplus|ChemSpider|ChemTik|CymitQuimica|DiscoveryGate|EPA DSSTox|EvitaChem|FDA Global Substance Registration System (GSRS)|Google Patents|Hairui Chemical|IBM|J&H Chemical Co.,ltd|Japan Chemical Substance Dictionary (Nikkaji)|NextBio|NovoSeek|PATENTSCOPE (WIPO)|PubChem Reference Collection|RR Scientific|SCRIPDB|Starshine Chemical|SureChEMBL|Thomson Pharma|ToxPla…	Chemical Vendors|Curation Efforts|Governmental Organizations|Journal Publishers|Legacy Depositors|Research and Development|Subscription Services	D000890 - Anti-Infective Agents > D000900 - Anti-Bacterial Agents > D024841 - Fluoroquinolones
133905	Desmethylofloxacin	Desmethylofloxacin|82419-46-3|DTXSID40231730|7H-Pyrido(1,2,3-de)-1,4-benzoxazine-6-carboxylic acid, 9-fluoro-2,3-dihydro-10-(4-methyl-1-piperazinyl)-7-oxo-|DTXCID70154221|desmethyl ofloxacin|7-fluoro-6-(4-methylpiperazin-1-yl)-10-oxo-4-oxa-1-azatricyclo[7.3.1.05,13]trideca-5(13),6,8,11-tetraene-11-carboxylic acid|SCHEMBL2738965|8-fluoro-9-(4-methyl-piperazin-1-yl)-6-oxo-2,3-dihydro-6h-1-oxa-3a-az…	347.34	C17H18FN3O4	73.3	605	-0.8	25	1	8	2	InChI=1S/C17H18FN3O4/c1-19-2-4-20(5-3-19)14-12(18)8-10-13-16(14)25-7-6-21(13)9-11(15(10)22)17(23)24/h8-9H,2-7H2,1H3,(H,23,24)	CN1CCN(CC1)C2=C(C=C3C4=C2OCCN4C=C(C3=O)C(=O)O)F	RTWRSOHWLYXRRX-UHFFFAOYSA-N	7-fluoro-6-(4-methylpiperazin-1-yl)-10-oxo-4-oxa-1-azatricyclo[7.3.1.05,13]trideca-5(13),6,8,11-tetraene-11-carboxylic acid	347.128	347.128	0	1	0	0	0	0	0	0	0	8	16	10		Classification|Literature|Patents	3		20050808	AAA Chemistry|ABI Chem|ChemIDplus|ChemSpider|ChemTik|CymitQuimica|DiscoveryGate|EPA DSSTox|EvitaChem|Google Patents|Human Metabolome Database (HMDB)|IBM|J&H Chemical Co.,ltd|Japan Chemical Substance Dictionary (Nikkaji)|NextBio|NovoSeek|PATENTSCOPE (WIPO)|Pi Chemicals|PubChem Reference Collection|RR Scientific|SCRIPDB|Smolecule|Springer Nature|SureChEMBL|THE BioTek|Thomson Pharma|ToxPlanet|ZINC	Chemical Vendors|Curation Efforts|Governmental Organizations|Journal Publishers|Legacy Depositors|Research and Development|Subscription Services	D000890 - Anti-Infective Agents > D000900 - Anti-Bacterial Agents > D024841 - Fluoroquinolones
134898	pefloxacin N-oxide	Pefloxacin N-oxide|N-Oxide pefloxacin|85145-21-7|3-Quinolinecarboxylic acid, 1-ethyl-6-fluoro-1,4-dihydro-7-(4-methyl-1-piperazinyl)-4-oxo-, N-oxide|1-ethyl-6-fluoro-7-(4-methylpiperazin-1-yl)-1-oxido-4-oxoquinolin-1-ium-3-carboxylic acid|SCHEMBL9717149|CHEBI:185805|DTXSID801005568|1-ethyl-6-luoro-7-(4-methylpiperazin-1-yl)-1-oxido-4-oxoquinolin-1-ium-3-carboxylic acid|1-Ethyl-6-fluoro-7-(4-methy…	349.4	C17H20FN3O4	78.9	590	-0.7	25	1	7	3	InChI=1S/C17H20FN3O4/c1-3-21(25)10-12(17(23)24)16(22)11-8-13(18)14(9-15(11)21)20-6-4-19(2)5-7-20/h8-10H,3-7H2,1-2H3,(H,23,24)	CC[N+]1(C=C(C(=O)C2=CC(=C(C=C21)N3CCN(CC3)C)F)C(=O)O)[O-]	LJTKAUAKTFMWRP-UHFFFAOYSA-N	1-ethyl-6-fluoro-7-(4-methylpiperazin-1-yl)-1-oxido-4-oxoquinolin-1-ium-3-carboxylic acid	349.144	349.144	0	1	0	1	0	1	0	0	0	2	5	2		Classification|Literature|Patents|Pharmacology and Biochemistry	4		20050808	AAA Chemistry|ABI Chem|ChEBI|ChemIDplus|ChemSpider|ChemTik|Clearsynth|CymitQuimica|DiscoveryGate|EPA DSSTox|EvitaChem|Google Patents|Human Metabolome Database (HMDB)|J&H Chemical Co.,ltd|MolGenie|NextBio|NovoSeek|PubChem Reference Collection|RR Scientific|Smolecule|SureChEMBL|THE BioTek|Thomson Pharma	Chemical Vendors|Curation Efforts|Governmental Organizations|Journal Publishers|Legacy Depositors|Research and Development|Subscription Services	D000890 - Anti-Infective Agents > D000900 - Anti-Bacterial Agents > D024841 - Fluoroquinolones
134899	Oxoperfloxacin	Oxoperfloxacin|85145-22-8|3-Quinolinecarboxylic acid, 1-ethyl-6-fluoro-1,4-dihydro-7-(4-methyl-3-oxo-1-piperazinyl)-4-oxo-|1-Ethyl-6-fluoro-7-(4-methyl-3-oxopiperazin-1-yl)-4-oxo-1,4-dihydroquinoline-3-carboxylic acid|1-ethyl-6-fluoro-7-(4-methyl-3-oxopiperazin-1-yl)-4-oxoquinoline-3-carboxylic acid|DTXSID501005569	347.34	C17H18FN3O4	81.2	623	1.2	25	1	7	3	InChI=1S/C17H18FN3O4/c1-3-20-8-11(17(24)25)16(23)10-6-12(18)14(7-13(10)20)21-5-4-19(2)15(22)9-21/h6-8H,3-5,9H2,1-2H3,(H,24,25)	CCN1C=C(C(=O)C2=CC(=C(C=C21)N3CCN(C(=O)C3)C)F)C(=O)O	QWIPAEMIJPNBFY-UHFFFAOYSA-N	1-ethyl-6-fluoro-7-(4-methyl-3-oxopiperazin-1-yl)-4-oxoquinoline-3-carboxylic acid	347.128	347.128	0	1	0	0	0	0	0	0	0	1	0	0		Classification|Literature	2		20050808	A2B Chem|AA BLOCKS|AAA Chemistry|ABI Chem|BenchChem|BLD Pharm|ChemIDplus|ChemSpider|EPA DSSTox|J&H Chemical Co.,ltd|Japan Chemical Substance Dictionary (Nikkaji)|NextBio|PubChem Reference Collection|RR Scientific|THE BioTek|Wikidata	Chemical Vendors|Curation Efforts|Governmental Organizations|Legacy Depositors|Research and Development|Subscription Services	D000890 - Anti-Infective Agents > D000900 - Anti-Bacterial Agents > D024841 - Fluoroquinolones
135723	Isothiazolo(5,4-b)quinoline-3,4(2H,9H)-dione, 9-ethyl-6,8-difluoro-7-(1-piperazinyl)-	Isothiazolo(5,4-b)quinoline-3,4(2H,9H)-dione, 9-ethyl-6,8-difluoro-7-(1-piperazinyl)-|111279-37-9|A 65364|SCHEMBL9209275|DTXSID70149576|9-Ethyl-6,8-difluoro-7-(1-piperazinyl)isothiazolo(5,4-b)quinoline-3,4(2H,9H)-dione	366.4	C16H16F2N4O2S	90	625	1.5	25	2	8	2	InChI=1S/C16H16F2N4O2S/c1-2-22-12-8(14(23)10-15(24)20-25-16(10)22)7-9(17)13(11(12)18)21-5-3-19-4-6-21/h7,19H,2-6H2,1H3,(H,20,24)	CCN1C2=C(C(=C(C=C2C(=O)C3=C1SNC3=O)F)N4CCNCC4)F	HVSJRXUCGZGWSK-UHFFFAOYSA-N	9-ethyl-6,8-difluoro-7-piperazin-1-yl-[1,2]thiazolo[5,4-b]quinoline-3,4-dione	366.096	366.096	0	1	0	0	0	0	0	0	0	0	7	2		Classification|Patents	2		20050808	ABI Chem|ChemIDplus|ChemSpider|EPA DSSTox|Google Patents|IBM|Japan Chemical Substance Dictionary (Nikkaji)|NextBio|PATENTSCOPE (WIPO)|RR Scientific|SureChEMBL|ToxPlanet|Wikidata	Chemical Vendors|Curation Efforts|Governmental Organizations|Legacy Depositors|Research and Development|Subscription Services
145907	N-Desmethylamifloxacin	N-Desmethylamifloxacin|UNII-9DNC94F21G|9DNC94F21G|AMIFLOXACIN, N-DESMETHYL|DTXSID90237126|WIN-49548|A-56559|DTXCID90159617|88569-57-7|3-Quinolinecarboxylic acid, 6-fluoro-1,4-dihydro-1-(methylamino)-4-oxo-7-(1-piperazinyl)-|6-Fluoro-1-(methylamino)-4-oxo-7-(piperazin-1-yl)-1,4-dihydroquinoline-3-carboxylic acid|6-fluoro-1-(methylamino)-4-oxo-7-piperazin-1-ylquinoline-3-carboxylic acid|CHEMBL41688…	320.32	C15H17FN4O3	84.9	521	-0.2	23	3	8	3	InChI=1S/C15H17FN4O3/c1-17-20-8-10(15(22)23)14(21)9-6-11(16)13(7-12(9)20)19-4-2-18-3-5-19/h6-8,17-18H,2-5H2,1H3,(H,22,23)	CNN1C=C(C(=O)C2=CC(=C(C=C21)N3CCNCC3)F)C(=O)O	LXBOHKNFMYPYOJ-UHFFFAOYSA-N	6-fluoro-1-(methylamino)-4-oxo-7-piperazin-1-ylquinoline-3-carboxylic acid	320.128	320.128	0	1	0	0	0	0	0	0	0	3	21	7		Biological Test Results|Classification|Literature|Patents	4	68850|96422|133805|133806|162778|207212	20050808	ABI Chem|Achemica|BLD Pharm|ChEMBL|ChemIDplus|ChemMol|ChemSpider|ChemTik|CymitQuimica|DiscoveryGate|Egon Willighagen, Department of Bioinformatics - BiGCaT, Maastricht University|EPA DSSTox|EvitaChem|FDA Global Substance Registration System (GSRS)|Google Patents|IBM|J&H Chemical Co.,ltd|Japan Chemical Substance Dictionary (Nikkaji)|MolGenie|NextBio|NovoSeek|PATENTSCOPE (WIPO)|PubChem Reference Co…	Chemical Vendors|Curation Efforts|Governmental Organizations|Journal Publishers|Legacy Depositors|Research and Development|Subscription Services	D000890 - Anti-Infective Agents > D000900 - Anti-Bacterial Agents > D024841 - Fluoroquinolones
146580	7-(3-Amino-1-pyrrolidinyl)-1-(1,1-dimethylethyl)-6-fluoro-1,4-dihydro-4-oxo-1,8-naphthyridine-3-carboxylic acid	116163-01-0|7-(3-aminopyrrolidin-1-yl)-1-tert-butyl-6-fluoro-4-oxo-1,8-naphthyridine-3-carboxylic acid|7-(3-Aminopyrrolidin-1-yl-1-Tert-Butyl-6-Fluoro-4-Oxo-1,8-Naphthyridine-3-Carboxylic Acid|BMY 40124|BMY 40868|BMY40124|BMY-40124|7-(3-Amino-1-pyrrolidinyl)-1-(1,1-dimethylethyl)-6-fluoro-1,4-dihydro-4-oxo-1,8-naphthyridine-3-carboxylic acid|1,8-Naphthyridine-3-carboxylic acid, 1,4-dihydro-7-(3-a…	348.4	C17H21FN4O3	99.8	603	0.3	25	2	8	3	InChI=1S/C17H21FN4O3/c1-17(2,3)22-8-11(16(24)25)13(23)10-6-12(18)15(20-14(10)22)21-5-4-9(19)7-21/h6,8-9H,4-5,7,19H2,1-3H3,(H,24,25)	CC(C)(C)N1C=C(C(=O)C2=CC(=C(N=C21)N3CCC(C3)N)F)C(=O)O	NEKSSSDVZISHLK-UHFFFAOYSA-N	7-(3-aminopyrrolidin-1-yl)-1-tert-butyl-6-fluoro-4-oxo-1,8-naphthyridine-3-carboxylic acid	348.16	348.16	0	1	0	1	0	1	0	0	0	4	12	7		Classification|Literature|Patents|Toxicity	4		20050801	ABI Chem|Alfa Chemistry|BLD Pharm|ChEMBL|ChemIDplus|ChemSpider|CymitQuimica|DiscoveryGate|EPA DSSTox|Google Patents|Hairui Chemical|IBM|J&H Chemical Co.,ltd|Japan Chemical Substance Dictionary (Nikkaji)|LeadScope|MolGenie|NextBio|NIAID ChemDB|PATENTSCOPE (WIPO)|RR Scientific|Starshine Chemical|SureChEMBL|Thomson Pharma|ToxPlanet	Chemical Vendors|Curation Efforts|Governmental Organizations|Journal Publishers|Legacy Depositors|Research and Development|Subscription Services
147860	1-(2,4-Difluorophenyl)-6-fluoro-1,4-dihydro-5-methyl-7-(3-methyl-1-piperazinyl)-4-oxo-3-quinolinecarboxylic acid	125290-60-0|1-(2,4-Difluorophenyl)-6-fluoro-5-methyl-7-(3-methylpiperazin-1-yl)-4-oxo-1,4-dihydroquinoline-3-carboxylic acid|1-(2,4-Difluorophenyl)-6-fluoro-1,4-dihydro-5-methyl-7-(3-methyl-1-piperazinyl)-4-oxo-3-quinolinecarboxylic acid|CHEMBL16237|SCHEMBL8623140|DTXSID90925071	431.4	C22H20F3N3O3	72.9	751	1.8	31	2	9	3	InChI=1S/C22H20F3N3O3/c1-11-9-27(6-5-26-11)18-8-17-19(12(2)20(18)25)21(29)14(22(30)31)10-28(17)16-4-3-13(23)7-15(16)24/h3-4,7-8,10-11,26H,5-6,9H2,1-2H3,(H,30,31)	CC1CN(CCN1)C2=C(C(=C3C(=C2)N(C=C(C3=O)C(=O)O)C4=C(C=C(C=C4)F)F)C)F	XZNQOBYNPFMFPP-UHFFFAOYSA-N	1-(2,4-difluorophenyl)-6-fluoro-5-methyl-7-(3-methylpiperazin-1-yl)-4-oxoquinoline-3-carboxylic acid	431.146	431.146	0	1	0	1	0	1	0	0	0	1	12	2		Biological Test Results|Classification|Literature|Patents	4	54107|63899|64254|94123|150908|151373|198020|198174|198316|200230|200231|230838|230840	20050808	ABI Chem|Achemica|BLD Pharm|ChEMBL|ChemIDplus|ChemSpider|ChemTik|DiscoveryGate|EPA DSSTox|Google Patents|IBM|J&H Chemical Co.,ltd|Japan Chemical Substance Dictionary (Nikkaji)|MolGenie|NextBio|PATENTSCOPE (WIPO)|RR Scientific|SureChEMBL|ToxPlanet	Chemical Vendors|Curation Efforts|Governmental Organizations|Legacy Depositors|Research and Development|Subscription Services
148077	5-Amino-7-(3-amino-1-piperidinyl)-1-cyclopropyl-6,8-difluoro-1,4-dihydro-4-oxo-3-quinolinecarboxylic acid	127294-71-7|5-Amino-7-(3-aminopiperidin-1-yl)-1-cyclopropyl-6,8-difluoro-4-oxo-1,4-dihydroquinoline-3-carboxylic acid|5-Amino-7-(3-amino-1-piperidinyl)-1-cyclopropyl-6,8-difluoro-1,4-dihydro-4-oxo-3-quinolinecarboxylic acid|5-amino-7-(3-aminopiperidin-1-yl)-1-cyclopropyl-6,8-difluoro-4-oxoquinoline-3-carboxylic acid|3-Quinolinecarboxylic acid, 1,4-dihydro-5-amino-7-(3-amino-1-piperidinyl)-1-cyclo…	378.4	C18H20F2N4O3	113	671	-0.5	27	3	9	3	InChI=1S/C18H20F2N4O3/c19-12-14(22)11-15(13(20)16(12)23-5-1-2-8(21)6-23)24(9-3-4-9)7-10(17(11)25)18(26)27/h7-9H,1-6,21-22H2,(H,26,27)	C1CC(CN(C1)C2=C(C(=C3C(=C2F)N(C=C(C3=O)C(=O)O)C4CC4)N)F)N	RMQQJAKROSULHI-UHFFFAOYSA-N	5-amino-7-(3-aminopiperidin-1-yl)-1-cyclopropyl-6,8-difluoro-4-oxoquinoline-3-carboxylic acid	378.15	378.15	0	1	0	1	0	1	0	0	0	1	4	1		Biological Test Results|Classification|Literature|Patents	4	213605	20050808	001Chemical|ABI Chem|Achemica|BLD Pharm|ChEMBL|ChemIDplus|ChemSpider|ChemTik|CymitQuimica|DiscoveryGate|EPA DSSTox|Google Patents|Hairui Chemical|IBM|J&H Chemical Co.,ltd|Japan Chemical Substance Dictionary (Nikkaji)|LeadScope|MolCore|MolGenie|NextBio|NextMove Software|PATENTSCOPE (WIPO)|RR Scientific|SureChEMBL|ToxPlanet	Chemical Vendors|Curation Efforts|Governmental Organizations|Legacy Depositors|Research and Development|Subscription Services
148654	3-Quinolinecarboxylic acid, 6-chloro-1-ethyl-1,4-dihydro-7-methoxy-4-oxo-	53776-42-4|3-Quinolinecarboxylic acid, 6-chloro-1-ethyl-1,4-dihydro-7-methoxy-4-oxo-|6-Chloro-1-ethyl-1,4-dihydro-7-methoxy-4-oxo-3-quinolinecarboxylic acid|6-chloro-1-ethyl-7-methoxy-4-oxo-1,4-dihydroquinoline-3-carboxylic acid|SCHEMBL13596328|DTXSID20202049|3-Quinolinecarboxylic acid,6-chloro-1-ethyl-1,4-dihydro-7-methoxy-4-oxo-|DB-242726	281.69	C13H12ClNO4	66.8	423	2.3	19	1	5	3	InChI=1S/C13H12ClNO4/c1-3-15-6-8(13(17)18)12(16)7-4-9(14)11(19-2)5-10(7)15/h4-6H,3H2,1-2H3,(H,17,18)	CCN1C=C(C(=O)C2=CC(=C(C=C21)OC)Cl)C(=O)O	QGOYFEJYTWKNJM-UHFFFAOYSA-N	6-chloro-1-ethyl-7-methoxy-4-oxoquinoline-3-carboxylic acid	281.045	281.045	0	1	0	0	0	0	0	0	0	0	2	1		Classification|Patents	2		20050808	ABI Chem|Ambinter|Bic Biotech|BLD Pharm|Chemenu Inc.|ChemIDplus|Chemieliva Pharmaceutical Co., Ltd|ChemMol|ChemSpider|ChemTik|Debye Scientific Co., Ltd|EPA DSSTox|Google Patents|IBM|J&H Chemical Co.,ltd|NextBio|PATENTSCOPE (WIPO)|RR Scientific|SCRIPDB|Starshine Chemical|SureChEMBL|ToxPlanet|Wikidata|ZINC	Chemical Vendors|Curation Efforts|Governmental Organizations|Legacy Depositors|Research and Development|Subscription Services
149096	Levofloxacin	LEVOFLOXACIN|100986-85-4|Levaquin|Quixin|(-)-Ofloxacin|Iquix|Levofloxacine|(S)-Ofloxacin|Ofloxacin S-(-)-form|Levofloxacino|Cravit|Tavanic|Levofloxacinum|Elequine|Oftaquix|L-Ofloxacin|Levofloxacin Anhydrous|(S)-(-)-Ofloxacin|Unibiotic|Venaxan|Loxof|DR-3355|HR 355|RWJ 25213-097|MP-376|CCRIS 4074|Quinsair|Levofloxacin hydrate|UNII-RIX4E89Y14|NSC-758709|RIX4E89Y14|CHEBI:63598|LEVAQUIN IN DEXTROSE 5%…	361.4	C18H20FN3O4	73.3	634	-0.4	26	1	8	2	InChI=1S/C18H20FN3O4/c1-10-9-26-17-14-11(16(23)12(18(24)25)8-22(10)14)7-13(19)15(17)21-5-3-20(2)4-6-21/h7-8,10H,3-6,9H2,1-2H3,(H,24,25)/t10-/m0/s1	C[C@H]1COC2=C3N1C=C(C(=O)C3=CC(=C2N4CCN(CC4)C)F)C(=O)O	GSDSWSVVBLHKDQ-JTQLQIEISA-N	(2S)-7-fluoro-2-methyl-6-(4-methylpiperazin-1-yl)-10-oxo-4-oxa-1-azatricyclo[7.3.1.05,13]trideca-5(13),6,8,11-tetraene-11-carboxylic acid	361.144	361.144	0	1	0	1	1	0	0	0	0	20698	58667	14014	Levofloxacin	Biological Test Results|Interactions and Pathways|Chemical and Physical Properties|Classification|Drug and Medication Information|Identification|Literature|Patents|Pharmacology and Biochemistry|Safety and Hazards|Toxicity|Use and Manufacturing|Associated Disorders and Diseases|Spectral Information|Taxonomy|Biological Test Results: Active|Biological Test Results: Micromolar|Biological Test Results…	18	485|631|731|781|782|880|940|950|951|952|1001|1006|1007|1008|1009|1012|1016|1018|1019|1020|1021|1022|1027|1032|1040|1048|1049|1051|1066|1085|1135|1136|1203|1209|1214|1216|1217|1220|1222|1229|1236|1251|1274|1304|1321|1325|1359|1362|1376|1385|1415|1416|1422|1423|1424|1434|1439|1440|1441|1443|1445|1446|1448|1454|1456|1460|1461|1463|1465|1466|1467|1468|1469|1477|1479|1481|1486|1490|1496|1509|1510|1511…	20050709	001Chemical|10X CHEM|1st Scientific|3WAY PHARM INC|A&J Pharmtech CO., LTD.|A2B Chem|AA BLOCKS|Aaron Chemicals LLC|AbaChemScene|ABBLIS Chemicals|abcr GmbH|Abe Lab, University of Texas MD Anderson Cancer Center|ABI Chem|AbMole Bioscience|AbovChem LLC|Accel Scientific|Achemo Scientific Limited|Achemtek|Acmec Biochemical|Acorn PharmaTech Product List|Activate Scientific|AEchem Scientific Corp., USA|A…	Chemical Vendors|Curation Efforts|Governmental Organizations|Journal Publishers|Legacy Depositors|NIH Initiatives|Research and Development|Subscription Services	J - Antiinfectives for systemic use > J01 - Antibacterials for systemic use > J01M - Quinolone antibacterials > J01MA - Fluoroquinolones|D004791 - Enzyme Inhibitors > D065607 - Cytochrome P-450 Enzyme Inhibitors > D065609 - Cytochrome P-450 CYP1A2 Inhibitors|D000890 - Anti-Infective Agents > D000900 - Anti-Bacterial Agents > D024841 - Fluoroquinolones|C254 - Anti-Infective Agent > C258 - Antibiot…
149651	7-((3S)-3-Amino-1-pyrrolidinyl)-1-cyclopropyl-6,8-difluoro-1,4-dihydro-4-oxo-3-quinolinecarboxylic acid	133298-78-9|7-[(3S)-3-aminopyrrolidin-1-yl]-1-cyclopropyl-6,8-difluoro-4-oxoquinoline-3-carboxylic acid|7-((3S)-3-Amino-1-pyrrolidinyl)-1-cyclopropyl-6,8-difluoro-1,4-dihydro-4-oxo-3-quinolinecarboxylic acid|(S)-7-(3-Aminopyrrolidin-1-yl)-1-cyclopropyl-6,8-difluoro-4-oxo-1,4-dihydroquinoline-3-carboxylic acid|7-[(3S)-3-AMINOPYRROLIDIN-1-YL]-1-CYCLOPROPYL-6,8-DIFLUORO-4-OXO-QUINO LINE-3-CARBOXYLIC…	349.33	C17H17F2N3O3	86.9	624	-1	25	2	8	3	InChI=1S/C17H17F2N3O3/c18-12-5-10-14(13(19)15(12)21-4-3-8(20)6-21)22(9-1-2-9)7-11(16(10)23)17(24)25/h5,7-9H,1-4,6,20H2,(H,24,25)/t8-/m0/s1	C1CN(C[C@H]1N)C2=C(C=C3C(=C2F)N(C=C(C3=O)C(=O)O)C4CC4)F	UHBXZNXCIZHGFF-QMMMGPOBSA-N	7-[(3S)-3-aminopyrrolidin-1-yl]-1-cyclopropyl-6,8-difluoro-4-oxoquinoline-3-carboxylic acid	349.124	349.124	0	1	0	1	1	0	0	0	0	0	4	2		Classification|Patents	2		20050808	001Chemical|ABI Chem|Alfa Chemistry|BenchChem|BLD Pharm|ChEMBL|Chemenu Inc.|ChemIDplus|ChemMol|ChemSpider|ChemTik|CymitQuimica|DiscoveryGate|EPA DSSTox|IBM|J&H Chemical Co.,ltd|Japan Chemical Substance Dictionary (Nikkaji)|MolGenie|MuseChem|NextBio|PATENTSCOPE (WIPO)|RR Scientific|Starshine Chemical|SureChEMBL|THE BioTek|ToxPlanet|Wikidata|ZINC	Chemical Vendors|Curation Efforts|Governmental Organizations|Legacy Depositors|Research and Development|Subscription Services
152946	Moxifloxacin	moxifloxacin|151096-09-2|Moxifloxacine|Avolex|Zimoxin|Avelox IV|Moxifloxacino|UNII-U188XYD42P|CCRIS 8690|U188XYD42P|CHEBI:63611|HSDB 8026|DTXSID3048491|MFX|moxifloxacinum|DTXCID9028465|J01MA14|S01AE07|Avelox|1-Cyclopropyl-6-fluoro-7-((4aS,7aS)-hexahydro-1H-pyrrolo[3,4-b]pyridin-6(2H)-yl)-8-methoxy-4-oxo-1,4-dihydroquinoline-3-carboxylic acid|1-Cyclopropyl-6-fluoro-1,4-dihydro-8-methoxy-7-((4aS,7a…	401.4	C21H24FN3O4	82.1	727	0.6	29	2	8	4	InChI=1S/C21H24FN3O4/c1-29-20-17-13(19(26)14(21(27)28)9-25(17)12-4-5-12)7-15(22)18(20)24-8-11-3-2-6-23-16(11)10-24/h7,9,11-12,16,23H,2-6,8,10H2,1H3,(H,27,28)/t11-,16+/m0/s1	COC1=C2C(=CC(=C1N3C[C@@H]4CCCN[C@@H]4C3)F)C(=O)C(=CN2C5CC5)C(=O)O	FABPRXSRWADJSP-MEDUHNTESA-N	7-[(4aS,7aS)-1,2,3,4,4a,5,7,7a-octahydropyrrolo[3,4-b]pyridin-6-yl]-1-cyclopropyl-6-fluoro-8-methoxy-4-oxoquinoline-3-carboxylic acid	401.175	401.175	0	1	0	2	2	0	0	0	0	4716	40335	7868	Moxifloxacin	Biological Test Results|Interactions and Pathways|Chemical and Physical Properties|Classification|Drug and Medication Information|Identification|Literature|Patents|Pharmacology and Biochemistry|Safety and Hazards|Toxicity|Use and Manufacturing|Associated Disorders and Diseases|Spectral Information|Taxonomy|Biological Test Results: Active|Biological Test Results: Micromolar	17	51930|66572|66574|66576|66578|66893|67078|69597|69933|96072|105998|158681|159910|161281|164231|164393|206214|206629|206650|206728|207483|208611|208626|209273|209591|210029|227415|227416|237034|237037|237457|237458|243151|243188|244720|244721|244722|244877|244891|244924|244926|244929|244934|244935|244953|244957|244968|244972|244977|244988|244990|244991|244995|244996|244998|245007|245029|245040|245…	20050801	001Chemical|10X CHEM|1st Scientific|3A SpeedChemical Inc|3WAY PHARM INC|A&J Pharmtech CO., LTD.|A2B Chem|AA BLOCKS|Aaron Chemicals LLC|AbaChemScene|abcr GmbH|Abe Lab, University of Texas MD Anderson Cancer Center|ABI Chem|AbMole Bioscience|AbovChem LLC|Accel Scientific|Acesobio|Achemtek|Acmec Biochemical|Acorn PharmaTech Product List|ACT Chemical|Activate Scientific|Adooq BioScience|AEchem Scient…	Chemical Vendors|Curation Efforts|Governmental Organizations|Journal Publishers|Legacy Depositors|NIH Initiatives|Research and Development|Subscription Services	J - Antiinfectives for systemic use > J01 - Antibacterials for systemic use > J01M - Quinolone antibacterials > J01MA - Fluoroquinolones|D000890 - Anti-Infective Agents > D000900 - Anti-Bacterial Agents > D024841 - Fluoroquinolones|D004791 - Enzyme Inhibitors|C254 - Anti-Infective Agent > C258 - Antibiotic > C795 - Quinolone Antibiotic|S - Sensory organs > S01 - Ophthalmologicals > S01A - Antiinf…
156268	7-(4-Acetylpiperazin-1-yl)-1-ethyl-6-fluoro-4-oxo-1,4-dihydroquinoline-3-carboxylic acid	7-(4-acetylpiperazin-1-yl)-1-ethyl-6-fluoro-4-oxo-1,4-dihydroquinoline-3-carboxylic acid|N-Acetylnorfloxacin|857-701-7|74011-56-6|7-(4-acetylpiperazin-1-yl)-1-ethyl-6-fluoro-4-oxoquinoline-3-carboxylic acid|3-Quinolinecarboxylic acid, 7-(4-acetyl-1-piperazinyl)-1-ethyl-6-fluoro-1,4-dihydro-4-oxo-|3-Quinolinecarboxylicacid, 7-(4-acetyl-1-piperazinyl)-1-ethyl-6-fluoro-1,4-dihydro-4-oxo-|7-(4-ACETYL…	361.4	C18H20FN3O4	81.2	630	1.2	26	1	7	3	InChI=1S/C18H20FN3O4/c1-3-20-10-13(18(25)26)17(24)12-8-14(19)16(9-15(12)20)22-6-4-21(5-7-22)11(2)23/h8-10H,3-7H2,1-2H3,(H,25,26)	CCN1C=C(C(=O)C2=CC(=C(C=C21)N3CCN(CC3)C(=O)C)F)C(=O)O	HBULVPCEMFKAOE-UHFFFAOYSA-N	7-(4-acetylpiperazin-1-yl)-1-ethyl-6-fluoro-4-oxoquinoline-3-carboxylic acid	361.144	361.144	0	1	0	0	0	0	0	0	0	5	43	27		Biological Test Results|Chemical and Physical Properties|Classification|Literature|Patents|Pharmacology and Biochemistry|Safety and Hazards|Spectral Information|Biological Test Results: Active	9	70411|164550|207933|485350|485395|493033|504770|540299|588519|720641|1259310|1259374|1259422|1508602|1646117|1646118|1646119|1646120|1918969	20050808	10X CHEM|3WAY PHARM INC|A2B Chem|AA BLOCKS|AbaChemScene|ABI Chem|AKos Consulting & Solutions|Alfa Chemistry|Ambinter|Amfluoro|AppChem|AstaTech, Inc.|Aurora Fine Chemicals LLC|Aurum Pharmatech LLC|BenchChem|Biosynth|BLD Pharm|BOC Sciences|Chem-Space.com Database|ChemBank|Chembase.cn|ChEMBL|ChemDB|ChemDiv|ChemIDplus|ChemMol|ChemSpider|ChemTik|Combi-Blocks|CymitQuimica|Debye Scientific Co., Ltd|Disc…	Chemical Vendors|Curation Efforts|Governmental Organizations|Journal Publishers|Legacy Depositors|NIH Initiatives|Research and Development|Subscription Services
159353	A 65281	111279-49-3|A 65281|A-65281|Isothiazolo(5,4-b)quinoline-3,4(2H,9H)-dione, 9-cyclopropyl-6,8-difluoro-7-(1-piperazinyl)-|DTXSID30149577|DTXCID5072068|9-Cyclopropyl-6,8-difluoro-7-(piperazin-1-yl)isothiazolo[5,4-b]quinoline-3,4(2H,9H)-dione|9-cyclopropyl-6,8-difluoro-7-piperazin-1-yl-[1,2]thiazolo[5,4-b]quinoline-3,4-dione|9-CYCLOPROPYL-6,8-DIFLUORO-7-(PIPERAZIN-1-YL)-2H,3H,4H,9H-[1,2]THIAZOLO[5,4-…	378.4	C17H16F2N4O2S	90	680	1.7	26	2	8	2	InChI=1S/C17H16F2N4O2S/c18-10-7-9-13(12(19)14(10)22-5-3-20-4-6-22)23(8-1-2-8)17-11(15(9)24)16(25)21-26-17/h7-8,20H,1-6H2,(H,21,25)	C1CC1N2C3=C(C(=C(C=C3C(=O)C4=C2SNC4=O)F)N5CCNCC5)F	DMWIKVPTLPZXQB-UHFFFAOYSA-N	9-cyclopropyl-6,8-difluoro-7-piperazin-1-yl-[1,2]thiazolo[5,4-b]quinoline-3,4-dione	378.096	378.096	0	1	0	0	0	0	0	0	0	4	10	4		Classification|Literature|Patents	3		20050808	001Chemical|A2B Chem|AAA Chemistry|AbaChemScene|ABI Chem|Achemica|AKos Consulting & Solutions|BenchChem|BLD Pharm|ChemIDplus|ChemSpider|ChemTik|CymitQuimica|DiscoveryGate|EPA DSSTox|EvitaChem|Google Patents|IBM|J&H Chemical Co.,ltd|Japan Chemical Substance Dictionary (Nikkaji)|Mcule|MedChemexpress MCE|MolCore|NextBio|PATENTSCOPE (WIPO)|PubChem Reference Collection|RR Scientific|SCRIPDB|Smolecule|…	Chemical Vendors|Curation Efforts|Governmental Organizations|Journal Publishers|Legacy Depositors|Research and Development|Subscription Services	D000890 - Anti-Infective Agents > D000900 - Anti-Bacterial Agents > D024841 - Fluoroquinolones
160232	beta-Hydroxypiromidic acid	beta-Hydroxypiromidic acid|34014-01-2|AT 616|BRN 0700176|8-Ethyl-5,8-dihydro-2-(3-hydroxy-1-pyrrolidinyl)-5-oxopyrido(2,3-d)pyrimidine-6-carboxylic acid|Pyrido(2,3-d)pyrimidine-6-carboxylic acid, 5,8-dihydro-8-ethyl-2-(3-hydroxy-1-pyrrolidinyl)-5-oxo-|8-Ethyl-5,8-dihydro-2-(3-hydroxy-1-pyrrolidinyl)-5-oxopyrido[2,3-d]pyrimidine-6-carboxylic acid|5,8-dihydro-8-ethyl-5-oxo-2-(3-hydroxypyrrolidino)p…	304.3	C14H16N4O4	107	509	0.3	22	2	8	3	InChI=1S/C14H16N4O4/c1-2-17-7-10(13(21)22)11(20)9-5-15-14(16-12(9)17)18-4-3-8(19)6-18/h5,7-8,19H,2-4,6H2,1H3,(H,21,22)	CCN1C=C(C(=O)C2=CN=C(N=C21)N3CCC(C3)O)C(=O)O	HJNSPHISXXJAOR-UHFFFAOYSA-N	8-ethyl-2-(3-hydroxypyrrolidin-1-yl)-5-oxopyrido[2,3-d]pyrimidine-6-carboxylic acid	304.117	304.117	0	1	0	1	0	1	0	0	0	2	1	1		Classification|Literature|Patents|Toxicity	4		20050808	AAA Chemistry|ABI Chem|Alfa Chemistry|ChemIDplus|Chemieliva Pharmaceutical Co., Ltd|ChemMol|ChemSpider|ChemTik|DiscoveryGate|EPA DSSTox|J&H Chemical Co.,ltd|LeadScope|MolGenie|NextBio|NovoSeek|PubChem Reference Collection|RR Scientific|SureChEMBL|ToxPlanet	Chemical Vendors|Curation Efforts|Governmental Organizations|Legacy Depositors|Research and Development|Subscription Services
163995	Bmy 40062	Bmy 40062|BMY-40062|BRN 3656425|116143-32-9|1,8-Naphthyridine-3-carboxylic acid, 1,4-dihydro-7-(2,5-diazabicyclo(2.2.1)hept-2-yl)-1-(1,1-dimethylethyl)-6-fluoro-4-oxo-, (1R)-|1,8-Naphthyridine-3-carboxylic acid, 7-(2,5-diazabicyclo(2.2.1)hept-2-yl)-1-(1,1-dimethylethyl)-6-fluoro-1,4-dihydro-4-oxo-, (1R)-|7-(2,5-diazabicyclo(2.2.1)heptan-2-yl)-1-(1,1-dimethyl)ethyl-6-fluoro-4-oxo-1,4-dihydro-1,8-n…	360.4	C18H21FN4O3	85.8	661	0.7	26	2	8	3	InChI=1S/C18H21FN4O3/c1-18(2,3)23-8-12(17(25)26)14(24)11-5-13(19)16(21-15(11)23)22-7-9-4-10(22)6-20-9/h5,8-10,20H,4,6-7H2,1-3H3,(H,25,26)/t9-,10-/m1/s1	CC(C)(C)N1C=C(C(=O)C2=CC(=C(N=C21)N3C[C@H]4C[C@@H]3CN4)F)C(=O)O	KNHLHFDFFDCJJR-NXEZZACHSA-N	1-tert-butyl-7-[(1R,4R)-2,5-diazabicyclo[2.2.1]heptan-2-yl]-6-fluoro-4-oxo-1,8-naphthyridine-3-carboxylic acid	360.16	360.16	0	1	0	2	2	0	0	0	0	12	12	8		Biological Test Results|Classification|Literature|Patents|Toxicity|Associated Disorders and Diseases	6	10719|11143|11144|11145|13549|13550|13687|13689|13691|13900|14288|14289|20933|21157|21159|21165|21967|23164|23554|23630|23631|24186|24516|24517|24518|27357|27358|38483|40339|62811|63901|64256|64383|64396|64910|65380|67228|68180|68843|70281|70286|70591|85970|94069|94297|95533|96418|103861|125256|125278|134550|134551|134566|134569|140679|140680|150902|150907|151545|152307|162744|163608|164733|19784…	20050801	AAA Chemistry|ABI Chem|ChEMBL|ChemIDplus|ChemSpider|ChemTik|DiscoveryGate|Google Patents|IBM|J&H Chemical Co.,ltd|Japan Chemical Substance Dictionary (Nikkaji)|LeadScope|MolGenie|NextBio|NIAID ChemDB|NovoSeek|PATENTSCOPE (WIPO)|Probes & Drugs portal|PubChem Reference Collection|RR Scientific|Springer Nature|SureChEMBL|Therapeutic Target Database (TTD)|ToxPlanet	Chemical Vendors|Curation Efforts|Governmental Organizations|Journal Publishers|Legacy Depositors|Research and Development|Subscription Services	D000890 - Anti-Infective Agents > D000900 - Anti-Bacterial Agents > D024841 - Fluoroquinolones
166565	Binfloxacin	Binfloxacin|108437-28-1|CP-73,049|7-(1,4-diazabicyclo[3.2.2]nonan-4-yl)-1-ethyl-6-fluoro-4-oxoquinoline-3-carboxylic acid|78VM28ZA2H|3-Quinolinecarboxylic acid, 7-(1,4-diazabicyclo(3.2.2)non-4-yl)-1-ethyl-6-fluoro-1,4-dihydro-4-oxo-|CP-73049|7-(1,4-Diazabicyclo[3.2.2]nonan-4-yl)-1-ethyl-6-fluoro-4-oxo-1,4-dihydroquinoline-3-carboxylic acid|7-(1,4-Diazabicyclo(3.2.2)non-4-yl)-1-ethyl-6-fluoro-1,4-…	359.4	C19H22FN3O3	64.099	617	0	26	1	7	3	InChI=1S/C19H22FN3O3/c1-2-22-11-14(19(25)26)18(24)13-9-15(20)17(10-16(13)22)23-8-7-21-5-3-12(23)4-6-21/h9-12H,2-8H2,1H3,(H,25,26)	CCN1C=C(C(=O)C2=CC(=C(C=C21)N3CCN4CCC3CC4)F)C(=O)O	UBGCCYGMLOBJOJ-UHFFFAOYSA-N	7-(1,4-diazabicyclo[3.2.2]nonan-4-yl)-1-ethyl-6-fluoro-4-oxoquinoline-3-carboxylic acid	359.165	359.165	0	1	0	0	0	0	0	0	0	3	515	82		Biological Test Results|Classification|Literature|Patents	4	30179|30555|30557|30568|41564|42650|51018|69987|70475|70476|70479|155747|155748|155754|155922|155925|155926|200499|207257|210971	20050808	001Chemical|A2B Chem|AAA Chemistry|ABI Chem|Achemica|AKos Consulting & Solutions|Alfa Chemistry|Ambinter|BenchChem|BLD Pharm|BOC Sciences|ChEMBL|ChemIDplus|ChemSpider|ChemTik|Collaborative Drug Discovery, Inc.|DiscoveryGate|Egon Willighagen, Department of Bioinformatics - BiGCaT, Maastricht University|EPA DSSTox|EvitaChem|FDA Global Substance Registration System (GSRS)|Google Patents|Human Metabo…	Chemical Vendors|Curation Efforts|Governmental Organizations|Journal Publishers|Legacy Depositors|Research and Development|Subscription Services	C254 - Anti-Infective Agent > C258 - Antibiotic > C795 - Quinolone Antibiotic
174121	3-Carboxy-4-oxo-6-fluoro-7-(1-piperazinyl)-1,4-dihydroquinolone	Desethylenenorfloxacin|DTXSID40228963|3-Carboxy-4-oxo-6-fluoro-7-(1-piperazinyl)-1,4-dihydroquinolone|3-Quinolinecarboxylic acid, 6-fluoro-1,4-dihydro-4-oxo-7-(1-piperazinyl)-|DTXCID90151454|78295-91-7|Cofpdq|6-Fluoro-4-oxo-7-(piperazin-1-yl)-1,4-dihydroquinoline-3-carboxylic acid|6-fluoro-4-oxo-7-piperazin-1-yl-1H-quinoline-3-carboxylic acid|CHEMBL214062|SCHEMBL3341252|CHEBI:188248|6-luoro-4-oxo…	291.28	C14H14FN3O3	81.7	476	-1.5	21	3	7	2	InChI=1S/C14H14FN3O3/c15-10-5-8-11(17-7-9(13(8)19)14(20)21)6-12(10)18-3-1-16-2-4-18/h5-7,16H,1-4H2,(H,17,19)(H,20,21)	C1CN(CCN1)C2=C(C=C3C(=C2)NC=C(C3=O)C(=O)O)F	UJWJPWVJLPLLEZ-UHFFFAOYSA-N	6-fluoro-4-oxo-7-piperazin-1-yl-1H-quinoline-3-carboxylic acid	291.102	291.102	0	1	0	0	0	0	0	0	0	5	25	17		Biological Test Results|Classification|Literature|Patents	4	270002|270003|270004	20050809	A2B Chem|ABI Chem|BLD Pharm|ChEBI|ChEMBL|Chemenu Inc.|ChemIDplus|Chemieliva Pharmaceutical Co., Ltd|ChemSpider|ChemTik|CymitQuimica|DiscoveryGate|EPA DSSTox|EvitaChem|Google Patents|Human Metabolome Database (HMDB)|IBM|J&H Chemical Co.,ltd|Japan Chemical Substance Dictionary (Nikkaji)|MolGenie|NextBio|NORMAN Suspect List Exchange|NovoSeek|PATENTSCOPE (WIPO)|PubChem Reference Collection|RR Scienti…	Chemical Vendors|Curation Efforts|Governmental Organizations|Journal Publishers|Legacy Depositors|Research and Development|Subscription Services	D000890 - Anti-Infective Agents > D000900 - Anti-Bacterial Agents > D024841 - Fluoroquinolones
175565	3-Quinolinecarboxylic acid, 1,4-dihydro-1-ethyl-4-oxo-7-(1H-pyrrol-1-yl)-	Piroxacin|7-(1-Pyrrolyl)-1-ethyl-1,4-dihydro-4-oxo-3-quinolinecarboxylic acid|3-Quinolinecarboxylic acid, 1,4-dihydro-1-ethyl-4-oxo-7-(1H-pyrrol-1-yl)-|93906-65-1|DTXSID60239879|1,4-Dihydro-1-ethyl-4-oxo-7-(1H-pyrrol-1-yl)-3-quinolinecarboxylic acid|DTXCID60162370|CHEMBL4755846|SCHEMBL10702957|FELNOORDZDEBLV-UHFFFAOYSA-N	282.29	C16H14N2O3	62.5	468	0.4	21	1	4	3	InChI=1S/C16H14N2O3/c1-2-17-10-13(16(20)21)15(19)12-6-5-11(9-14(12)17)18-7-3-4-8-18/h3-10H,2H2,1H3,(H,20,21)	CCN1C=C(C(=O)C2=C1C=C(C=C2)N3C=CC=C3)C(=O)O	FELNOORDZDEBLV-UHFFFAOYSA-N	1-ethyl-4-oxo-7-pyrrol-1-ylquinoline-3-carboxylic acid	282.1	282.1	0	1	0	0	0	0	0	0	0	3	16	7		Biological Test Results|Classification|Literature|Patents|Toxicity	5	1693561|1705959	20050809	ABI Chem|ChEMBL|ChemIDplus|ChemSpider|DiscoveryGate|EPA DSSTox|Google Patents|IBM|LeadScope|MolGenie|NextBio|NextMove Software|PATENTSCOPE (WIPO)|PubChem Reference Collection|RR Scientific|SureChEMBL|ToxPlanet|Wikidata	Chemical Vendors|Curation Efforts|Governmental Organizations|Legacy Depositors|Research and Development|Subscription Services
178066	Ecenofloxacin	Ecenofloxacin|162301-05-5|Ecenofloxacin [INN]|ecenofloxacine|ecenofloxacino|CFC222|UNII-3613ZY362L|7-[(1R,5S,6S)-6-AMINO-1-METHYL-3-AZABICYCLO[3.2.0]HEPTAN-3-YL]-1-CYCLOPROPYL-6-FLUORO-4-OXO-1,8-NAPHTHYRIDINE-3-CARBOXYLIC ACID|3613ZY362L|DTXSID70167356|(+)-7-((1R,5S,6S)-6-Amino-1-methyl-3-azabicyclo(3.2.0)hept-3-yl)-1-cyclopropyl-6-fluoro-1,4-dihydro-4-oxo-1,8-naphthyridine-3-carboxylic acid|7-[(…	372.4	C19H21FN4O3	99.8	726	0	27	2	8	3	InChI=1S/C19H21FN4O3/c1-19-5-14(21)12(19)7-23(8-19)17-13(20)4-10-15(25)11(18(26)27)6-24(9-2-3-9)16(10)22-17/h4,6,9,12,14H,2-3,5,7-8,21H2,1H3,(H,26,27)/t12-,14-,19-/m0/s1	C[C@@]12C[C@@H]([C@@H]1CN(C2)C3=C(C=C4C(=O)C(=CN(C4=N3)C5CC5)C(=O)O)F)N	WNVIWAUAXKEKKF-PJFSTRORSA-N	7-[(1R,5S,6S)-6-amino-1-methyl-3-azabicyclo[3.2.0]heptan-3-yl]-1-cyclopropyl-6-fluoro-4-oxo-1,8-naphthyridine-3-carboxylic acid	372.16	372.16	0	1	0	3	3	0	0	0	0	2	166	32		Classification|Literature|Patents	3		20050809	001Chemical|A&J Pharmtech CO., LTD.|ABI Chem|AiFChem, an XtalPi Company|Alfa Chemistry|BenchChem|BLD Pharm|BOC Sciences|ChEMBL|ChemIDplus|Chemieliva Pharmaceutical Co., Ltd|ChemSpider|CymitQuimica|DiscoveryGate|Egon Willighagen, Department of Bioinformatics - BiGCaT, Maastricht University|EPA DSSTox|EvitaChem|FDA Global Substance Registration System (GSRS)|Google Patents|IUPHAR/BPS Guide to PHARM…	Chemical Vendors|Curation Efforts|Governmental Organizations|Journal Publishers|Legacy Depositors|Research and Development|Subscription Services	C254 - Anti-Infective Agent > C258 - Antibiotic > C795 - Quinolone Antibiotic
178074	4H-Quinolizine-3-carboxylic acid, 8-((3S)-3-amino-1-pyrrolidinyl)-1-cyclopropyl-7-fluoro-9-methyl-4-oxo-	162829-90-5|A 86719.1(Hydrochloride)|ABT-719 (Hydrochloride)|4H-Quinolizine-3-carboxylic acid, 8-((3S)-3-amino-1-pyrrolidinyl)-1-cyclopropyl-7-fluoro-9-methyl-4-oxo-|DTXSID10167476|4H-Quinolizine-3-carboxylic acid, 8-[(3S)-3-amino-1-pyrrolidinyl]-1-cyclopropyl-7-fluoro-9-methyl-4-oxo-|DTXCID2089967|ABT-719|8-[(3S)-3-aminopyrrolidin-1-yl]-1-cyclopropyl-7-fluoro-9-methyl-4-oxoquinolizine-3-carboxyl…	345.4	C18H20FN3O3	86.9	804	-1.4	25	2	6	3	InChI=1S/C18H20FN3O3/c1-9-15-12(10-2-3-10)6-13(18(24)25)17(23)22(15)8-14(19)16(9)21-5-4-11(20)7-21/h6,8,10-11H,2-5,7,20H2,1H3,(H,24,25)/t11-/m0/s1	CC1=C(C(=CN2C1=C(C=C(C2=O)C(=O)O)C3CC3)F)N4CC[C@@H](C4)N	AUUKUAHPMHVZJL-NSHDSACASA-N	8-[(3S)-3-aminopyrrolidin-1-yl]-1-cyclopropyl-7-fluoro-9-methyl-4-oxoquinolizine-3-carboxylic acid	345.149	345.149	0	1	0	1	1	0	0	0	0	15	87	13		Biological Test Results|Classification|Drug and Medication Information|Literature|Patents|Biological Test Results: Active|Biological Test Results: Micromolar	7	11592|13195|14244|18008|20906|23806|41286|66100|66731|67547|67572|68063|68241|68386|68388|68401|68824|68826|69607|70932|71057|71092|71096|71097|78716|95915|96404|112964|112966|112967|112969|130387|130515|130517|130519|130523|130527|130528|132572|158489|158490|163448|163889|163898|164082|164083|164110|164239|165050|165191|165192|206299|206562|206563|206593|206601|206602|206603|206604|206605|206789…	20050801	A2B Chem|AA BLOCKS|ABI Chem|AKos Consulting & Solutions|BenchChem|BioChemPartner|BLD Pharm|BOC Sciences|ChEMBL|ChemIDplus|ChemSpider|ChemTik|DiscoveryGate|EPA DSSTox|EvitaChem|Google Patents|IBM|InvivoChem|J&H Chemical Co.,ltd|Japan Chemical Substance Dictionary (Nikkaji)|MolGenie|NextBio|NextMove Software|NIAID ChemDB|PATENTSCOPE (WIPO)|Probes & Drugs portal|Prous Science Drugs of the Future|Pub…	Chemical Vendors|Curation Efforts|Governmental Organizations|Journal Publishers|Legacy Depositors|Research and Development|Subscription Services
178087	Fandofloxacin	Fandofloxacin|Fandofloxacin [INN]|164150-99-6|6-fluoro-1-(5-fluoropyridin-2-yl)-7-(4-methylpiperazin-1-yl)-4-oxoquinoline-3-carboxylic acid|I6406OC637|6-Fluoro-1-(5-fluoro-2-pyridyl)-1,4-dihydro-7-(4-methyl-1-piperazinyl)-4-oxo-3-quinolinecarboxylic acid|DW116|Fandofloxacine|UNII-I6406OC637|DW 116- parent|SCHEMBL1650067|CHEMBL2106560|DTXSID2043959|GTPL10807|NS00120260|Q27280496	400.4	C20H18F2N4O3	77	683	0.8	29	1	9	3	InChI=1S/C20H18F2N4O3/c1-24-4-6-25(7-5-24)17-9-16-13(8-15(17)22)19(27)14(20(28)29)11-26(16)18-3-2-12(21)10-23-18/h2-3,8-11H,4-7H2,1H3,(H,28,29)	CN1CCN(CC1)C2=C(C=C3C(=C2)N(C=C(C3=O)C(=O)O)C4=NC=C(C=C4)F)F	AWCAUUQZTXYMPB-UHFFFAOYSA-N	6-fluoro-1-(5-fluoropyridin-2-yl)-7-(4-methylpiperazin-1-yl)-4-oxoquinoline-3-carboxylic acid	400.135	400.135	0	1	0	0	0	0	0	0	0	13	118	23		Classification|Literature|Patents	3		20050809	ABI Chem|Alfa Chemistry|BenchChem|BOC Sciences|ChEMBL|ChemIDplus|ChemSpider|Collaborative Drug Discovery, Inc.|DiscoveryGate|Egon Willighagen, Department of Bioinformatics - BiGCaT, Maastricht University|EPA DSSTox|FDA Global Substance Registration System (GSRS)|Google Patents|IBM|IUPHAR/BPS Guide to PHARMACOLOGY|Japan Chemical Substance Dictionary (Nikkaji)|LeadScope|MolGenie|NextBio|NORMAN Susp…	Chemical Vendors|Curation Efforts|Governmental Organizations|Journal Publishers|Legacy Depositors|Research and Development|Subscription Services	C254 - Anti-Infective Agent > C258 - Antibiotic > C795 - Quinolone Antibiotic
180151	5-Amino-1-cyclopropyl-7-(3,5-dimethylpiperazin-1-yl)-6-fluoro-4-oxoquinoline-3-carboxylic acid	123016-40-0|AT 4930|5-amino-1-cyclopropyl-7-(3,5-dimethylpiperazin-1-yl)-6-fluoro-4-oxoquinoline-3-carboxylic acid|5-Amino-1-cyclopropyl-7-(3,5-dimethylpiperazin-1-yl)-6-fluoro-4-oxo-1,4-dihydroquinoline-3-carboxylic acid|5-amino-1-cyclopropyl-7-[(3S,5R)-3,5-dimethylpiperazin-1-yl]-6-fluoro-4-oxoquinoline-3-carboxylic acid|AT-4930|SCHEMBL9500959|DTXSID10924344|AKOS040750612|3-Quinolinecarboxylic …	374.4	C19H23FN4O3	98.9	657	0	27	3	8	3	InChI=1S/C19H23FN4O3/c1-9-6-23(7-10(2)22-9)14-5-13-15(17(21)16(14)20)18(25)12(19(26)27)8-24(13)11-3-4-11/h5,8-11,22H,3-4,6-7,21H2,1-2H3,(H,26,27)	CC1CN(CC(N1)C)C2=C(C(=C3C(=C2)N(C=C(C3=O)C(=O)O)C4CC4)N)F	FJKKQUMMLOQJPY-UHFFFAOYSA-N	5-amino-1-cyclopropyl-7-(3,5-dimethylpiperazin-1-yl)-6-fluoro-4-oxoquinoline-3-carboxylic acid	374.175	374.175	0	1	0	2	0	2	0	0	0	0	7	2		Classification|Patents	2		20050809	ABI Chem|AKos Consulting & Solutions|BenchChem|BLD Pharm|BOC Sciences|ChemIDplus|Chemieliva Pharmaceutical Co., Ltd|ChemSpider|DiscoveryGate|EPA DSSTox|EvitaChem|Google Patents|IBM|InvivoChem|Japan Chemical Substance Dictionary (Nikkaji)|MuseChem|NextBio|PATENTSCOPE (WIPO)|RR Scientific|SureChEMBL|TargetMol|THE BioTek|ToxPlanet	Chemical Vendors|Curation Efforts|Governmental Organizations|Legacy Depositors|Research and Development|Subscription Services
181535	1-Ethyl-7-methoxy-4-oxo-1,4-dihydroquinoline-3-carboxylic acid	37611-57-7|1-Ethyl-7-methoxy-4-oxo-1,4-dihydroquinoline-3-carboxylic acid|3-Quinolinecarboxylic acid, 1-ethyl-1,4-dihydro-7-methoxy-4-oxo-|DTXSID30191051|1-Ethyl-1,4-dihydro-7-methoxy-4-oxoquinoline-3-carboxylic acid|AKOS005142048|SB69722|1-Ethyl-7-methoxy-4-oxo-1,4-dihydroquinoline-3-carboxylicacid	247.25	C13H13NO4	66.8	390	0	18	1	5	3	InChI=1S/C13H13NO4/c1-3-14-7-10(13(16)17)12(15)9-5-4-8(18-2)6-11(9)14/h4-7H,3H2,1-2H3,(H,16,17)	CCN1C=C(C(=O)C2=C1C=C(C=C2)OC)C(=O)O	MUMNMOSEQLEZMW-UHFFFAOYSA-N	1-ethyl-7-methoxy-4-oxoquinoline-3-carboxylic acid	247.084	247.084	0	1	0	0	0	0	0	0	0	0	0	0		Classification	1		20050809	001Chemical|A2B Chem|AA BLOCKS|ABI Chem|AKos Consulting & Solutions|Alfa Chemistry|Ambinter|Aurora Fine Chemicals LLC|BLD Pharm|BOC Sciences|Chemenu Inc.|ChemIDplus|ChemSpider|ChemTik|CymitQuimica|DiscoveryGate|EPA DSSTox|Innovapharm|J&H Chemical Co.,ltd|MolCore|NextBio|RR Scientific|Starshine Chemical|Synblock Inc|ToxPlanet|Wikidata|ZINC	Chemical Vendors|Curation Efforts|Governmental Organizations|Legacy Depositors|Research and Development|Subscription Services
185236	1-Cyclopropyl-6-fluoro-7-(3-methylpiperazin-1-yl)-4-oxoquinoline-3-carboxylic acid	93107-32-5|1-Cyclopropyl-6-fluoro-7-(3-methylpiperazin-1-yl)-4-oxoquinoline-3-carboxylic acid|1-cyclopropyl-6-fluoro-7-(3-methylpiperazin-1-yl)-4-oxo-1,4-dihydroquinoline-3-carboxylic acid|Desmethoxy Gatifloxacin Trifluoroacetate|CNV 8912|ITV 8912|ITV-8912|CHEMBL15353|SCHEMBL6773934|DTXSID60918692|DYRWTUITSIYILW-UHFFFAOYSA-N|1-cyclopropyl-6-fluoro-1,4-dihydro-4-oxo-7-(3-methyl-1-piperazinyl)quino…	345.4	C18H20FN3O3	72.9	606	-0.6	25	2	7	3	InChI=1S/C18H20FN3O3/c1-10-8-21(5-4-20-10)16-7-15-12(6-14(16)19)17(23)13(18(24)25)9-22(15)11-2-3-11/h6-7,9-11,20H,2-5,8H2,1H3,(H,24,25)	CC1CN(CCN1)C2=C(C=C3C(=C2)N(C=C(C3=O)C(=O)O)C4CC4)F	DYRWTUITSIYILW-UHFFFAOYSA-N	1-cyclopropyl-6-fluoro-7-(3-methylpiperazin-1-yl)-4-oxoquinoline-3-carboxylic acid	345.149	345.149	0	1	0	1	0	1	0	0	0	9	41	14		Biological Test Results|Classification|Literature|Patents	4	15883|57388|63898|63899|64251|64254|64404|64405|64552|64553|68361|68835|68836|69602|69639|74723|74734|94001|94123|117652|117653|117664|117665|117691|117692|125276|144009|144438|150908|151052|151373|151374|164235|164569|197877|197882|198020|198021|198174|198176|198316|198317|200230|200231|201076|201077|206857|207082|207083|209122|209234|209235|230838|230840|232580|232581	20050801	001Chemical|A2B Chem|AA BLOCKS|ABI Chem|Alfa Chemistry|Ambinter|BenchChem|Biocore|BLD Pharm|BOC Sciences|Chembase.cn|ChEMBL|ChemIDplus|Chemieliva Pharmaceutical Co., Ltd|ChemSpider|ChemTik|Clearsynth|Clinivex|CymitQuimica|Debye Scientific Co., Ltd|DiscoveryGate|eMolecules|EPA DSSTox|EvitaChem|Finetech Industry Limited|Google Patents|IBM|J&H Chemical Co.,ltd|Japan Chemical Substance Dictionary (Ni…	Chemical Vendors|Curation Efforts|Governmental Organizations|Journal Publishers|Legacy Depositors|Research and Development|Subscription Services	D000890 - Anti-Infective Agents > D000900 - Anti-Bacterial Agents > D024841 - Fluoroquinolones
189912	Cadrofloxacin	Cadrofloxacin|153808-85-6|Caderofloxacin|Cadrofloxacin [INN]|UNII-1YOQ7J9ACY|1YOQ7J9ACY|cadrofloxacine|cadrofloxacino|(-)-1-Cyclopropyl-8-(difluoromethoxy)-6-fluoro-1,4-dihydro-7-((S)-3-methyl-1-piperazinyl)-4-oxo-3-quinolinecarboxylic acid|1-cyclopropyl-8-(difluoromethoxy)-6-fluoro-7-[(3S)-3-methylpiperazin-1-yl]-4-oxo-quinoline-3-carboxylic acid|cadrofloxacinum|1-cyclopropyl-8-(difluoromethoxy)…	411.4	C19H20F3N3O4	82.1	702	0.2	29	2	10	5	InChI=1S/C19H20F3N3O4/c1-9-7-24(5-4-23-9)15-13(20)6-11-14(17(15)29-19(21)22)25(10-2-3-10)8-12(16(11)26)18(27)28/h6,8-10,19,23H,2-5,7H2,1H3,(H,27,28)/t9-/m0/s1	C[C@H]1CN(CCN1)C2=C(C=C3C(=C2OC(F)F)N(C=C(C3=O)C(=O)O)C4CC4)F	QBDBUKJBJJWZMG-VIFPVBQESA-N	1-cyclopropyl-8-(difluoromethoxy)-6-fluoro-7-[(3S)-3-methylpiperazin-1-yl]-4-oxoquinoline-3-carboxylic acid	411.141	411.141	0	1	0	1	1	0	0	0	0	7	119	22		Classification|Literature|Patents|Associated Disorders and Diseases	4		20050801	001Chemical|10X CHEM|A2B Chem|AA BLOCKS|AAA Chemistry|AbaChemScene|ABI Chem|Accel Scientific|AKos Consulting & Solutions|Alfa Chemistry|Amadis Chemical|AN PharmaTech|BenchChem|BLD Pharm|BOC Sciences|ChEMBL|Chemenu Inc.|ChemIDplus|Chemieliva Pharmaceutical Co., Ltd|ChemMol|ChemSpider|ChemTik|Collaborative Drug Discovery, Inc.|Combi-Blocks|CymitQuimica|Debye Scientific Co., Ltd|DiscoveryGate|ECI Gr…	Chemical Vendors|Curation Efforts|Governmental Organizations|Journal Publishers|Legacy Depositors|Research and Development|Subscription Services	C254 - Anti-Infective Agent > C258 - Antibiotic > C795 - Quinolone Antibiotic|D000890 - Anti-Infective Agents > D000900 - Anti-Bacterial Agents > D024841 - Fluoroquinolones
194872	1-Ethyl-6-fluoro-3-formyl-1,4-dihydro-4-oxo-7-piperazinylquinoline	110719-56-7|1-Effopq|1-Ethyl-6-fluoro-3-formyl-1,4-dihydro-4-oxo-7-piperazinylquinoline|DTXSID30149370|DTXCID2071861|1-ethyl-6-fluoro-4-oxo-7-(piperazin-1-yl)-1,4-dihydroquinoline-3-carbaldehyde|1-ethyl-6-fluoro-4-oxo-7-piperazin-1-ylquinoline-3-carbaldehyde|CHEMBL73577|SCHEMBL13576340	303.33	C16H18FN3O2	52.7	476	0.6	22	1	6	3	InChI=1S/C16H18FN3O2/c1-2-19-9-11(10-21)16(22)12-7-13(17)15(8-14(12)19)20-5-3-18-4-6-20/h7-10,18H,2-6H2,1H3	CCN1C=C(C(=O)C2=CC(=C(C=C21)N3CCNCC3)F)C=O	WZGKLDAQBCEGIR-UHFFFAOYSA-N	1-ethyl-6-fluoro-4-oxo-7-piperazin-1-ylquinoline-3-carbaldehyde	303.138	303.138	0	1	0	0	0	0	0	0	0	1	7	5		Biological Test Results|Classification|Literature|Patents	4	40783|70751|95889|130886|137604|137606|137607|137608|163386|165223|203331|207383	20050809	AAA Chemistry|ABI Chem|Achemica|BLD Pharm|ChEMBL|ChemIDplus|ChemSpider|ChemTik|CymitQuimica|DiscoveryGate|EPA DSSTox|Google Patents|IBM|J&H Chemical Co.,ltd|MolGenie|MuseChem|NextBio|PATENTSCOPE (WIPO)|PubChem Reference Collection|RR Scientific|SCRIPDB|Smolecule|Starshine Chemical|SureChEMBL|THE BioTek|ToxPlanet|Wikidata	Chemical Vendors|Curation Efforts|Governmental Organizations|Legacy Depositors|Research and Development|Subscription Services	D000890 - Anti-Infective Agents > D000900 - Anti-Bacterial Agents > D024841 - Fluoroquinolones
194999	9'-fluoro-10'-(4-methyl-1-piperazinyl)-7'-oxospiro(cyclopropane-1,3'(2'H)-(7H)pyrido(1,2,3-de)(1,4)benzoxazine)-6'-carboxylic acid	9-Fpobc|113211-53-3|9'-Fluoro-10'-(4-methyl-1-piperazinyl)-7'-oxospiro(cyclopropane-1,3'(2'H)-(7H)pyrido(1,2,3-de)(1,4)benzoxazine)-6'-carboxylic acid|DTXSID70150324|DTXCID4072815|CHEMBL47311|7-fluoro-6-(4-methylpiperazin-1-yl)-10-oxospiro[4-oxa-1-azatricyclo[7.3.1.05,13]trideca-5(13),6,8,11-tetraene-2,1'-cyclopropane]-11-carboxylic acid|BDBM50227628|9/'-fluoro-10/'-(4-methyl-1-piperazinyl)-7/'-o…	373.4	C19H20FN3O4	73.3	701	-0.5	27	1	8	2	InChI=1S/C19H20FN3O4/c1-21-4-6-22(7-5-21)15-13(20)8-11-14-17(15)27-10-19(2-3-19)23(14)9-12(16(11)24)18(25)26/h8-9H,2-7,10H2,1H3,(H,25,26)	CN1CCN(CC1)C2=C(C=C3C4=C2OCC5(N4C=C(C3=O)C(=O)O)CC5)F	IZDSFCWBXIEPJR-UHFFFAOYSA-N	7-fluoro-6-(4-methylpiperazin-1-yl)-10-oxospiro[4-oxa-1-azatricyclo[7.3.1.05,13]trideca-5(13),6,8,11-tetraene-2,1'-cyclopropane]-11-carboxylic acid	373.144	373.144	0	1	0	0	0	0	0	0	0	1	3	2		Biological Test Results|Classification|Literature|Patents|Pharmacology and Biochemistry	5	41268|68849|78695|133953|133954|162775|206370|207201|208131	20050809	AAA Chemistry|ABI Chem|Achemica|BindingDB|ChEMBL|ChemIDplus|ChemSpider|ChemTik|CymitQuimica|DiscoveryGate|EPA DSSTox|EvitaChem|Google Patents|J&H Chemical Co.,ltd|Japan Chemical Substance Dictionary (Nikkaji)|MolGenie|MuseChem|NextBio|PATENTSCOPE (WIPO)|PubChem Reference Collection|RR Scientific|Smolecule|THE BioTek|ToxPlanet|Wikidata	Chemical Vendors|Curation Efforts|Governmental Organizations|Legacy Depositors|Research and Development|Subscription Services	D000970 - Antineoplastic Agents > D059003 - Topoisomerase Inhibitors > D059005 - Topoisomerase II Inhibitors|D004791 - Enzyme Inhibitors
195009	3-Fluoromethyl ofloxacin	3-Fluoromethyl ofloxacin|113472-55-2|9-Fluoro-3-fluoromethyl-2,3-dihydro-10-(4-methyl-1-piperazinyl)-7-oxo-7H-pyrido(1,2,3-de)(1,4)-benzoxazine-6-carboxylic acid|9-fluoro-3-(fluoromethyl)-10-(4-methylpiperazin-1-yl)-7-oxo-2,3-dihydro-7h-[1,4]oxazino[2,3,4-ij]quinoline-6-carboxylic acid|SCHEMBL10868991|DTXSID90921078|7-fluoro-2-(fluoromethyl)-6-(4-methylpiperazin-1-yl)-10-oxo-4-oxa-1-azatricyclo[7…	379.4	C18H19F2N3O4	73.3	653	-0.4	27	1	9	3	InChI=1S/C18H19F2N3O4/c1-21-2-4-22(5-3-21)15-13(20)6-11-14-17(15)27-9-10(7-19)23(14)8-12(16(11)24)18(25)26/h6,8,10H,2-5,7,9H2,1H3,(H,25,26)	CN1CCN(CC1)C2=C(C=C3C4=C2OCC(N4C=C(C3=O)C(=O)O)CF)F	FMJGSQONNDISRF-UHFFFAOYSA-N	7-fluoro-2-(fluoromethyl)-6-(4-methylpiperazin-1-yl)-10-oxo-4-oxa-1-azatricyclo[7.3.1.05,13]trideca-5(13),6,8,11-tetraene-11-carboxylic acid	379.134	379.134	0	1	0	1	0	1	0	0	0	1	2	2		Classification|Literature|Patents	3		20050809	AAA Chemistry|ABI Chem|Achemica|ChemIDplus|ChemSpider|ChemTik|CymitQuimica|DiscoveryGate|EPA DSSTox|Google Patents|IBM|J&H Chemical Co.,ltd|MuseChem|NextBio|PATENTSCOPE (WIPO)|PubChem Reference Collection|RR Scientific|SCRIPDB|SureChEMBL|THE BioTek|Thomson Pharma|ToxPlanet	Chemical Vendors|Curation Efforts|Governmental Organizations|Journal Publishers|Legacy Depositors|Research and Development|Subscription Services	D000890 - Anti-Infective Agents > D000900 - Anti-Bacterial Agents > D024841 - Fluoroquinolones
195095	1-(4-Fluorophenyl)-6-fluoro-1,4-dihydro-4-oxo-7-(1-piperazinyl)cinnoline-3-carboxylic acid	Fpfpcc|114610-10-5|1-(4-Fluorophenyl)-6-fluoro-1,4-dihydro-4-oxo-7-(1-piperazinyl)cinnoline-3-carboxylic acid|DTXSID80150799|DTXCID5073290|6-fluoro-1-(4-fluorophenyl)-4-oxo-7-piperazin-1-ylcinnoline-3-carboxylic acid	386.4	C19H16F2N4O3	85.2	647	0.9	28	2	9	3	InChI=1S/C19H16F2N4O3/c20-11-1-3-12(4-2-11)25-15-10-16(24-7-5-22-6-8-24)14(21)9-13(15)18(26)17(23-25)19(27)28/h1-4,9-10,22H,5-8H2,(H,27,28)	C1CN(CCN1)C2=C(C=C3C(=C2)N(N=C(C3=O)C(=O)O)C4=CC=C(C=C4)F)F	KXMZXXPBWSASJD-UHFFFAOYSA-N	6-fluoro-1-(4-fluorophenyl)-4-oxo-7-piperazin-1-ylcinnoline-3-carboxylic acid	386.119	386.119	0	1	0	0	0	0	0	0	0	1	0	0		Classification|Literature	2		20050809	AAA Chemistry|ABI Chem|Achemica|Ambinter|BenchChem|Bic Biotech|ChemIDplus|Chemieliva Pharmaceutical Co., Ltd|ChemSpider|ChemTik|CymitQuimica|DiscoveryGate|EPA DSSTox|J&H Chemical Co.,ltd|MuseChem|NextBio|PubChem Reference Collection|RR Scientific|Smolecule|THE BioTek|ToxPlanet|Wikidata|ZINC	Chemical Vendors|Curation Efforts|Governmental Organizations|Legacy Depositors|Research and Development|Subscription Services
197326	(S-(R,S))-1-Cyclopropyl-7-(3-(1-(ethylamino)ethyl)-1-pyrrolidinyl)-6-fluoro-1,4-dihydro-8-methoxy-4-oxo-3-quinolinecarboxylic acid	(S-(R,S))-1-Cyclopropyl-7-(3-(1-(ethylamino)ethyl)-1-pyrrolidinyl)-6-fluoro-1,4-dihydro-8-methoxy-4-oxo-3-quinolinecarboxylic acid|143382-96-1|3-Quinolinecarboxylic acid, 1,4-dihydro-1-cyclopropyl-7-(3-(1-(ethylamino)ethyl)-1-pyrrolidinyl)-6-fluoro-8-methoxy-4-oxo-, (S-(R*,S*))-|SCHEMBL8330734	417.5	C22H28FN3O4	82.1	712	1.2	30	2	8	7	InChI=1S/C22H28FN3O4/c1-4-24-12(2)13-7-8-25(10-13)19-17(23)9-15-18(21(19)30-3)26(14-5-6-14)11-16(20(15)27)22(28)29/h9,11-14,24H,4-8,10H2,1-3H3,(H,28,29)/t12-,13+/m0/s1	CCN[C@@H](C)[C@@H]1CCN(C1)C2=C(C=C3C(=C2OC)N(C=C(C3=O)C(=O)O)C4CC4)F	XJGDTVIRKPYDHZ-QWHCGFSZSA-N	1-cyclopropyl-7-[(3R)-3-[(1S)-1-(ethylamino)ethyl]pyrrolidin-1-yl]-6-fluoro-8-methoxy-4-oxoquinoline-3-carboxylic acid	417.206	417.206	0	1	0	2	2	0	0	0	0	0	8	2		Classification|Patents	2		20050809	ABI Chem|ChemIDplus|ChemSpider|DiscoveryGate|IBM|Japan Chemical Substance Dictionary (Nikkaji)|LeadScope|NextBio|RR Scientific|SureChEMBL|Thomson Pharma|ToxPlanet	Chemical Vendors|Curation Efforts|Governmental Organizations|Journal Publishers|Legacy Depositors|Research and Development|Subscription Services
197327	(R-(R,R))-1-Cyclopropyl-7-(3-(1-(ethylamino)ethyl)-1-pyrrolidinyl)-6-fluoro-1,4-dihydro-8-methoxy-4-oxo-3-quinolinecarboxylic acid	143382-95-0|(R-(R,R))-1-Cyclopropyl-7-(3-(1-(ethylamino)ethyl)-1-pyrrolidinyl)-6-fluoro-1,4-dihydro-8-methoxy-4-oxo-3-quinolinecarboxylic acid|3-Quinolinecarboxylic acid, 1,4-dihydro-1-cyclopropyl-7-(3-(1-(ethylamino)ethyl)-1-pyrrolidinyl)-6-fluoro-8-methoxy-4-oxo-, (R-(R*,R*))-|SCHEMBL8329382|CHEMBL2110324|DTXSID30931853|1-Cyclopropyl-7-{3-[1-(ethylamino)ethyl]pyrrolidin-1-yl}-6-fluoro-8-methoxy…	417.5	C22H28FN3O4	82.1	712	1.2	30	2	8	7	InChI=1S/C22H28FN3O4/c1-4-24-12(2)13-7-8-25(10-13)19-17(23)9-15-18(21(19)30-3)26(14-5-6-14)11-16(20(15)27)22(28)29/h9,11-14,24H,4-8,10H2,1-3H3,(H,28,29)/t12-,13-/m1/s1	CCN[C@H](C)[C@@H]1CCN(C1)C2=C(C=C3C(=C2OC)N(C=C(C3=O)C(=O)O)C4CC4)F	XJGDTVIRKPYDHZ-CHWSQXEVSA-N	1-cyclopropyl-7-[(3R)-3-[(1R)-1-(ethylamino)ethyl]pyrrolidin-1-yl]-6-fluoro-8-methoxy-4-oxoquinoline-3-carboxylic acid	417.206	417.206	0	1	0	2	2	0	0	0	0	1	8	2		Biological Test Results|Classification|Literature|Patents	4	67884|68019|69759|70282|70283|96058|163733|164375|207045|207046|209130|209727|210070|210071	20050809	ABI Chem|ChEMBL|ChemIDplus|ChemSpider|DiscoveryGate|EPA DSSTox|IBM|Japan Chemical Substance Dictionary (Nikkaji)|LeadScope|MolGenie|NextBio|RR Scientific|SureChEMBL|Thomson Pharma|ToxPlanet	Chemical Vendors|Curation Efforts|Governmental Organizations|Journal Publishers|Legacy Depositors|Research and Development|Subscription Services
197331	1-Cyclopropyl-6-fluoro-1, 4-dihydro-8-methoxy-7-(3-methyl-3-((methylamino)methyl)-1-pyrrolidinyl)-4-oxo-3-quinolinecarboxylic acid	144633-97-6|1-Cyclopropyl-6-fluoro-1, 4-dihydro-8-methoxy-7-(3-methyl-3-((methylamino)methyl)-1-pyrrolidinyl)-4-oxo-3-quinolinecarboxylic acid|3-Quinolinecarboxylic acid, 1,4-dihydro-1-cyclopropyl-6-fluoro-8-methoxy-7-(3-methyl-3-((methylamino)methyl)-1-pyrrolidinyl)-4-oxo-|CHEMBL141666|DTXSID80932370|1-Cyclopropyl-6-fluoro-8-methoxy-7-{3-methyl-3-[(methylamino)methyl]pyrrolidin-1-yl}-4-oxo-1,4-d…	403.4	C21H26FN3O4	82.1	712	0.8	29	2	8	6	InChI=1S/C21H26FN3O4/c1-21(10-23-2)6-7-24(11-21)17-15(22)8-13-16(19(17)29-3)25(12-4-5-12)9-14(18(13)26)20(27)28/h8-9,12,23H,4-7,10-11H2,1-3H3,(H,27,28)	CC1(CCN(C1)C2=C(C=C3C(=C2OC)N(C=C(C3=O)C(=O)O)C4CC4)F)CNC	WVNPJTBSXXFWIJ-UHFFFAOYSA-N	1-cyclopropyl-6-fluoro-8-methoxy-7-[3-methyl-3-(methylaminomethyl)pyrrolidin-1-yl]-4-oxoquinoline-3-carboxylic acid	403.191	403.191	0	1	0	1	0	1	0	0	0	1	0	0		Biological Test Results|Classification|Literature	3	51918|74727|74853	20050809	ABI Chem|ChEMBL|ChemIDplus|ChemSpider|DiscoveryGate|EPA DSSTox|Japan Chemical Substance Dictionary (Nikkaji)|LeadScope|MolGenie|NextBio|RR Scientific|ToxPlanet	Chemical Vendors|Curation Efforts|Governmental Organizations|Legacy Depositors|Research and Development|Subscription Services
197336	3-Quinolinecarboxylic acid, 1,4-dihydro-5-amino-1-cyclopropyl-6,8-difluoro-7-(3-methyl-3-((methylamino)methyl)-1-pyrrolidinyl)-4-oxo-	146981-03-5|3-Quinolinecarboxylic acid, 1,4-dihydro-5-amino-1-cyclopropyl-6,8-difluoro-7-(3-methyl-3-((methylamino)methyl)-1-pyrrolidinyl)-4-oxo-|5-Amino-1-cyclopro pyl-6,8-difluoro-1,4-dihydro-7-(3-methyl-3-((methylamino)methyl)-1-pyrrolidinyl)-4-oxo-3-quinolinecarboxylic acid|DTXSID30932986|3-Quinolinecarboxylic acid, 5-amino-1-cyclopropyl-6,8-difluoro-1,4-dihydro-7-(3-methyl-3-((methylamino)me…	406.4	C20H24F2N4O3	98.9	731	0.3	29	3	9	5	InChI=1S/C20H24F2N4O3/c1-20(8-24-2)5-6-25(9-20)17-13(21)15(23)12-16(14(17)22)26(10-3-4-10)7-11(18(12)27)19(28)29/h7,10,24H,3-6,8-9,23H2,1-2H3,(H,28,29)	CC1(CCN(C1)C2=C(C(=C3C(=C2F)N(C=C(C3=O)C(=O)O)C4CC4)N)F)CNC	DQIZUOJDMDWNBJ-UHFFFAOYSA-N	5-amino-1-cyclopropyl-6,8-difluoro-7-[3-methyl-3-(methylaminomethyl)pyrrolidin-1-yl]-4-oxoquinoline-3-carboxylic acid	406.182	406.182	0	1	0	1	0	1	0	0	0	0	0	0		Classification	1		20050809	ABI Chem|ChemIDplus|ChemSpider|DiscoveryGate|EPA DSSTox|Japan Chemical Substance Dictionary (Nikkaji)|LeadScope|NextBio|RR Scientific|ToxPlanet	Chemical Vendors|Curation Efforts|Governmental Organizations|Legacy Depositors|Research and Development|Subscription Services
197337	3-Quinolinecarboxylic acid, 1,4-dihydro-7-(3-amino-1-pyrrolidinyl)-1-cyclopropyl-6-fluoro-8-methoxy-4-oxo-, (S)-	3-Quinolinecarboxylic acid, 1,4-dihydro-7-(3-amino-1-pyrrolidinyl)-1-cyclopropyl-6-fluoro-8-methoxy-4-oxo-, (S)-|146981-06-8|(S)-7-(3-Amino-1-pyrrolidinyl)-1-cyclopropyl-6-fluoro-1,4-dihydro-8-methoxy-4-oxo-3-quinolinecarboxylic acid|CHEMBL335783|DTXSID30163556	361.4	C18H20FN3O4	96.1	638	-0.3	26	2	8	4	InChI=1S/C18H20FN3O4/c1-26-17-14-11(6-13(19)15(17)21-5-4-9(20)7-21)16(23)12(18(24)25)8-22(14)10-2-3-10/h6,8-10H,2-5,7,20H2,1H3,(H,24,25)/t9-/m0/s1	COC1=C2C(=CC(=C1N3CC[C@@H](C3)N)F)C(=O)C(=CN2C4CC4)C(=O)O	DWUDIDPUESEORN-VIFPVBQESA-N	7-[(3S)-3-aminopyrrolidin-1-yl]-1-cyclopropyl-6-fluoro-8-methoxy-4-oxoquinoline-3-carboxylic acid	361.144	361.144	0	1	0	1	1	0	0	0	0	2	0	0		Biological Test Results|Classification|Literature	3	41263|50848|50999|68339|68675|68676|96407|157244|160372|163740|165206|206764|206765|208121|209232|209612|213605|534362|534363|534364	20050809	ABI Chem|ChEMBL|ChemIDplus|ChemSpider|DiscoveryGate|EPA DSSTox|Japan Chemical Substance Dictionary (Nikkaji)|LeadScope|MolGenie|NextBio|RR Scientific|Thomson Pharma|ToxPlanet|Wikidata	Chemical Vendors|Curation Efforts|Governmental Organizations|Journal Publishers|Legacy Depositors|Research and Development|Subscription Services
197338	5-Amino-7-(3-(aminomethyl)-3-methyl-1-pyrrolidinyl)-1-cyclopropyl-6-fluoro-1,4-dihydro-8-methoxy-4-oxo-3-quinolinecarboxylic acid	146981-08-0|5-Amino-7-(3-(aminomethyl)-3-methyl-1-pyrrolidinyl)-1-cyclopropyl-6-fluoro-1,4-dihydro-8-methoxy-4-oxo-3-quinolinecarboxylic acid|3-Quinolinecarboxylic acid, 1,4-dihydro-5-amino-7-(3-aminomethyl)-3-methyl-1-pyrrolidinyl-1-cyclopropyl-6-fluoro-8-methoxy-4-oxo-|CHEMBL15224|DTXSID10932989|5-Amino-7-[3-(aminomethyl)-3-methylpyrrolidin-1-yl]-1-cyclopropyl-6-fluoro-8-methoxy-4-oxo-1,4-dihyd…	404.4	C20H25FN4O4	122	729	-0.4	29	3	9	5	InChI=1S/C20H25FN4O4/c1-20(8-22)5-6-24(9-20)16-13(21)14(23)12-15(18(16)29-2)25(10-3-4-10)7-11(17(12)26)19(27)28/h7,10H,3-6,8-9,22-23H2,1-2H3,(H,27,28)	CC1(CCN(C1)C2=C(C(=C3C(=C2OC)N(C=C(C3=O)C(=O)O)C4CC4)N)F)CN	BAVGQUDCYHKVFA-UHFFFAOYSA-N	5-amino-7-[3-(aminomethyl)-3-methylpyrrolidin-1-yl]-1-cyclopropyl-6-fluoro-8-methoxy-4-oxoquinoline-3-carboxylic acid	404.186	404.186	0	1	0	1	0	1	0	0	0	2	0	0		Biological Test Results|Classification|Literature	3	41263|50848|50999|68339|68675|68676|69639|96407|157244|160372|163740|165206|206764|206765|208121|209232|209612|213605	20050809	ABI Chem|ChEMBL|ChemIDplus|ChemSpider|DiscoveryGate|EPA DSSTox|LeadScope|MolGenie|NextBio|RR Scientific|Thomson Pharma|ToxPlanet	Chemical Vendors|Curation Efforts|Governmental Organizations|Journal Publishers|Legacy Depositors|Research and Development|Subscription Services
198744	7-[(3R)-3-[(1S)-1-aminoethyl]pyrrolidin-1-yl]-1-cyclopropyl-6-fluoro-4-oxo-1,8-naphthyridine-3-carboxylic acid	135026-90-3|7-((R)-3-((S)-1-Aminoethyl)pyrrolidin-1-yl)-1-cyclopropyl-6-fluoro-4-oxo-1,4-dihydro-1,8-naphthyridine-3-carboxylic acid|(S-(R,S))-7-(3-(1-Aminoethyl)-1-pyrrolidinyl)-1-cyclopropyl-6-fluoro-1,4-dihydro-4-oxo-1,8-naphthyridine-3-carboxylic acid|1,8-Naphthyridine-3-carboxylic acid, 1,4-dihydro-7-(3-(1-aminoethyl)-1-pyrrolidinyl)-1-cyclopropyl-6-fluoro-4-oxo-, (S-(R*,S*))-|7-[(3R)-3-[(1S…	360.4	C18H21FN4O3	99.8	638	0.5	26	2	8	4	InChI=1S/C18H21FN4O3/c1-9(20)10-4-5-22(7-10)17-14(19)6-12-15(24)13(18(25)26)8-23(11-2-3-11)16(12)21-17/h6,8-11H,2-5,7,20H2,1H3,(H,25,26)/t9-,10+/m0/s1	C[C@@H]([C@@H]1CCN(C1)C2=C(C=C3C(=O)C(=CN(C3=N2)C4CC4)C(=O)O)F)N	WPMBVEWHIIMBCK-VHSXEESVSA-N	7-[(3R)-3-[(1S)-1-aminoethyl]pyrrolidin-1-yl]-1-cyclopropyl-6-fluoro-4-oxo-1,8-naphthyridine-3-carboxylic acid	360.16	360.16	0	1	0	2	2	0	0	0	0	0	6	2		Classification|Patents	2		20050809	001Chemical|ABI Chem|BLD Pharm|ChemIDplus|ChemSpider|ChemTik|DiscoveryGate|EPA DSSTox|IBM|J&H Chemical Co.,ltd|Japan Chemical Substance Dictionary (Nikkaji)|LeadScope|NextBio|RR Scientific|Starshine Chemical|SureChEMBL|Thomson Pharma|ToxPlanet|Wikidata	Chemical Vendors|Curation Efforts|Governmental Organizations|Journal Publishers|Legacy Depositors|Research and Development|Subscription Services
198753	3-Quinolinecarboxylic acid, 1,4-dihydro-7-(3-(1-amino-1-methylethyl)-1-pyrrolidinyl)-8-chloro-1-cyclopropyl-6-fluoro-4-oxo-, (R)-	3-Quinolinecarboxylic acid, 1,4-dihydro-7-(3-(1-amino-1-methylethyl)-1-pyrrolidinyl)-8-chloro-1-cyclopropyl-6-fluoro-4-oxo-, (R)-|143158-17-2|(R)-7-(3-(1-Amino-1-methylethyl)-1-pyrrolidinyl)-8-chloro-1-cyclopropyl-6-fluoro-1,4-dihydro-4-oxo-3-quinolinecarboxylic acid|SCHEMBL8568279|CHEMBL2110022|DTXSID30162327|3-Quinolinecarboxylic acid, 7-(3-(1-amino-1-methylethyl)-1-pyrrolidinyl)-8-chloro-1-cyc…	407.9	C20H23ClFN3O3	86.9	711	1.2	28	2	7	4	InChI=1S/C20H23ClFN3O3/c1-20(2,23)10-5-6-24(8-10)17-14(22)7-12-16(15(17)21)25(11-3-4-11)9-13(18(12)26)19(27)28/h7,9-11H,3-6,8,23H2,1-2H3,(H,27,28)/t10-/m1/s1	CC(C)([C@@H]1CCN(C1)C2=C(C=C3C(=C2Cl)N(C=C(C3=O)C(=O)O)C4CC4)F)N	JTUKDZYVNUJIBP-SNVBAGLBSA-N	7-[(3R)-3-(2-aminopropan-2-yl)pyrrolidin-1-yl]-8-chloro-1-cyclopropyl-6-fluoro-4-oxoquinoline-3-carboxylic acid	407.141	407.141	0	1	0	1	1	0	0	0	0	0	9	3		Classification|Patents	2		20050809	ABI Chem|ChEMBL|ChemIDplus|ChemSpider|DiscoveryGate|EPA DSSTox|Google Patents|Japan Chemical Substance Dictionary (Nikkaji)|LeadScope|MolGenie|NextBio|PATENTSCOPE (WIPO)|RR Scientific|SureChEMBL|Thomson Pharma|ToxPlanet|Wikidata	Chemical Vendors|Curation Efforts|Governmental Organizations|Journal Publishers|Legacy Depositors|Research and Development|Subscription Services
198759	3-Quinolinecarboxylic acid, 1,4-dihydro-5-amino-7-(3-amino-1-pyrrolidinyl)-1-cyclopropyl-6-fluoro-8-methoxy-4-oxo-, (S)-	146981-09-1|3-Quinolinecarboxylic acid, 1,4-dihydro-5-amino-7-(3-amino-1-pyrrolidinyl)-1-cyclopropyl-6-fluoro-8-methoxy-4-oxo-, (S)-|(S)-5-Amino-7-(3-amino-1-pyrrolidinyl)-1-cyclopropyl-6-fluoro-1,4-dihydro-8-methoxy-4-oxo-3-quinolinecarboxylic acid|CHEMBL138421|DTXSID20932990|5-Amino-7-(3-aminopyrrolidin-1-yl)-1-cyclopropyl-6-fluoro-8-methoxy-4-oxo-1,4-dihydroquinoline-3-carboxylic acid	376.4	C18H21FN4O4	122	670	-1	27	3	9	4	InChI=1S/C18H21FN4O4/c1-27-17-14-11(13(21)12(19)15(17)22-5-4-8(20)6-22)16(24)10(18(25)26)7-23(14)9-2-3-9/h7-9H,2-6,20-21H2,1H3,(H,25,26)/t8-/m0/s1	COC1=C2C(=C(C(=C1N3CC[C@@H](C3)N)F)N)C(=O)C(=CN2C4CC4)C(=O)O	LOXSBIALZBOYGQ-QMMMGPOBSA-N	5-amino-7-[(3S)-3-aminopyrrolidin-1-yl]-1-cyclopropyl-6-fluoro-8-methoxy-4-oxoquinoline-3-carboxylic acid	376.155	376.155	0	1	0	1	1	0	0	0	0	1	0	0		Biological Test Results|Classification|Literature	3	41263|50848|50999|68339|68675|68676|96407|157244|160372|163740|165206|206764|206765|208121|209232|209612	20050809	ABI Chem|ChEMBL|ChemIDplus|ChemSpider|DiscoveryGate|EPA DSSTox|LeadScope|MolGenie|NextBio|RR Scientific|Starshine Chemical|Thomson Pharma|ToxPlanet|Wikidata|ZINC	Chemical Vendors|Curation Efforts|Governmental Organizations|Journal Publishers|Legacy Depositors|Research and Development|Subscription Services
198760	(S-(R,R))-7-(3-(1-Aminoethyl)-1-pyrrolidinyl)-1-cyclopropyl-6-fluoro-1,4-dihydro-4-oxo-1,8-naphthyridine-3-carboxylic acid	CHEMBL3350261|146981-10-4|(S-(R,R))-7-(3-(1-Aminoethyl)-1-pyrrolidinyl)-1-cyclopropyl-6-fluoro-1,4-dihydro-4-oxo-1,8-naphthyridine-3-carboxylic acid|1,8-Naphthyridine-3-carboxylic acid, 1,4-dihydro-7-(3-(1-aminoethyl)-1-pyrrolidinyl)-1-cyclopropyl-6-fluoro-4-oxo-, (S-(R*,R*))-|SCHEMBL8925665|DTXSID80932991|BDBM50469844|7-[3-(1-Aminoethyl)pyrrolidin-1-yl]-1-cyclopropyl-6-fluoro-4-oxo-1,4-dihydro-1…	360.4	C18H21FN4O3	99.8	638	0.5	26	2	8	4	InChI=1S/C18H21FN4O3/c1-9(20)10-4-5-22(7-10)17-14(19)6-12-15(24)13(18(25)26)8-23(11-2-3-11)16(12)21-17/h6,8-11H,2-5,7,20H2,1H3,(H,25,26)/t9-,10-/m0/s1	C[C@@H]([C@H]1CCN(C1)C2=C(C=C3C(=O)C(=CN(C3=N2)C4CC4)C(=O)O)F)N	WPMBVEWHIIMBCK-UWVGGRQHSA-N	7-[(3S)-3-[(1S)-1-aminoethyl]pyrrolidin-1-yl]-1-cyclopropyl-6-fluoro-4-oxo-1,8-naphthyridine-3-carboxylic acid	360.16	360.16	0	1	0	2	2	0	0	0	0	1	4	1		Biological Test Results|Classification|Literature|Patents	4	53451|67884|68019|69759|70282|70283|96058|163733|164375|207045|207046|209130|209727|210070|210071	20050809	ABI Chem|BindingDB|ChEMBL|ChemIDplus|ChemSpider|DiscoveryGate|EPA DSSTox|IBM|Japan Chemical Substance Dictionary (Nikkaji)|LeadScope|MolGenie|NextBio|RR Scientific|SureChEMBL|Thomson Pharma|ToxPlanet	Chemical Vendors|Curation Efforts|Governmental Organizations|Journal Publishers|Legacy Depositors|Research and Development|Subscription Services
198761	3-Quinolinecarboxylic acid, 1,4-dihydro-1-(2,4-difluorophenyl)-6-fluoro-5-methyl-7-(3-methyl-1-piperazinyl)-4-oxo-, (S)-	BRN 4279836|3-Quinolinecarboxylic acid, 1,4-dihydro-1-(2,4-difluorophenyl)-6-fluoro-5-methyl-7-(3-methyl-1-piperazinyl)-4-oxo-, (S)-|(S)-1-(2,4-Difluorophenyl)-6-fluoro-1,4-dihydro-5-methyl-7-(3-methyl-1-piperazinyl)-4-oxo-3-quinolinecarboxylic acid|146981-12-6	431.4	C22H20F3N3O3	72.9	751	1.8	31	2	9	3	InChI=1S/C22H20F3N3O3/c1-11-9-27(6-5-26-11)18-8-17-19(12(2)20(18)25)21(29)14(22(30)31)10-28(17)16-4-3-13(23)7-15(16)24/h3-4,7-8,10-11,26H,5-6,9H2,1-2H3,(H,30,31)/t11-/m0/s1	C[C@H]1CN(CCN1)C2=C(C(=C3C(=C2)N(C=C(C3=O)C(=O)O)C4=C(C=C(C=C4)F)F)C)F	XZNQOBYNPFMFPP-NSHDSACASA-N	1-(2,4-difluorophenyl)-6-fluoro-5-methyl-7-[(3S)-3-methylpiperazin-1-yl]-4-oxoquinoline-3-carboxylic acid	431.146	431.146	0	1	0	1	1	0	0	0	0	0	0	0		Classification	1		20050809	ABI Chem|ChemIDplus|ChemSpider|DiscoveryGate|Japan Chemical Substance Dictionary (Nikkaji)|LeadScope|NextBio|RR Scientific|ToxPlanet	Chemical Vendors|Curation Efforts|Governmental Organizations|Legacy Depositors|Research and Development|Subscription Services
208933	Esafloxacin	Esafloxacin|129672-09-9|79286-77-4|Esafloxacin [INN]|7-(3-aminopyrrolidin-1-yl)-1-ethyl-6-fluoro-4-oxo-1,8-naphthyridine-3-carboxylic acid|A6NT0I9X0K|7-(3-Aminopyrrolidin-1-yl)-1-ethyl-6-fluoro-4-oxo-1,4-dihydro-1,8-naphthyridine-3-carboxylic acid|1,8-Naphthyridine-3-carboxylic acid, 7-(3-amino-1-pyrrolidinyl)-1-ethyl-6-fluoro-1,4-dihydro-4-oxo-|Esafloxacine|Esafloxacino|UNII-A6NT0I9X0K|Oprea1_06…	320.32	C15H17FN4O3	99.8	541	-0.3	23	2	8	3	InChI=1S/C15H17FN4O3/c1-2-19-7-10(15(22)23)12(21)9-5-11(16)14(18-13(9)19)20-4-3-8(17)6-20/h5,7-8H,2-4,6,17H2,1H3,(H,22,23)	CCN1C=C(C(=O)C2=CC(=C(N=C21)N3CCC(C3)N)F)C(=O)O	BQDVLIDLHOSQHC-UHFFFAOYSA-N	7-(3-aminopyrrolidin-1-yl)-1-ethyl-6-fluoro-4-oxo-1,8-naphthyridine-3-carboxylic acid	320.128	320.128	0	1	0	1	0	1	0	0	0	3	195	53		Biological Test Results|Classification|Literature|Patents	4	68809|70410|164287|164290|206541|207938	20050801	001Chemical|ABI Chem|Achemica|Alfa Chemistry|BenchChem|BLD Pharm|BOC Sciences|ChemBank|ChEMBL|ChemIDplus|ChemMol|ChemSpider|ChemTik|Collaborative Drug Discovery, Inc.|DiscoveryGate|Egon Willighagen, Department of Bioinformatics - BiGCaT, Maastricht University|EPA DSSTox|FDA Global Substance Registration System (GSRS)|Google Patents|IBM|J&H Chemical Co.,ltd|Japan Chemical Substance Dictionary (Nik…	Chemical Vendors|Curation Efforts|Governmental Organizations|Journal Publishers|Legacy Depositors|Research and Development|Subscription Services	C254 - Anti-Infective Agent > C258 - Antibiotic > C795 - Quinolone Antibiotic
219097	CID 219097		389.4	C18H20FN5O4	121	725	-0.7	28	2	10	5	InChI=1S/C18H20FN5O4/c1-28-22-14-8-23(6-9(14)5-20)17-13(19)4-11-15(25)12(18(26)27)7-24(10-2-3-10)16(11)21-17/h4,7,9-10H,2-3,5-6,8,20H2,1H3,(H,26,27)/t9-/m1/s1	CON=C1CN(C[C@H]1CN)C2=C(C=C3C(=O)C(=CN(C3=N2)C4CC4)C(=O)O)F	ZRCVYEYHRGVLOC-SECBINFHSA-N	7-[(3R)-3-(aminomethyl)-4-methoxyiminopyrrolidin-1-yl]-1-cyclopropyl-6-fluoro-4-oxo-1,8-naphthyridine-3-carboxylic acid	389.15	389.15	0	1	0	1	1	0	1	0	1	298	190	135		Classification|Literature|Patents	3		20050809	Cheminformatics Friedrich-Schiller-University Jena|IBM|SureChEMBL|ZINC	Chemical Vendors|Curation Efforts|Legacy Depositors|Research and Development
287180	Rosoxacin	ROSOXACIN|40034-42-2|Acrosoxacin|Eradacil|Winuron|Roxadyl|Rosoxacine|Eracine|Eradacin|Rosoxacino|Rosoxacinum|Win 35,213|Rosoxacine [INN-French]|Rosoxacino [INN-Spanish]|1-ethyl-4-oxo-7-pyridin-4-ylquinoline-3-carboxylic acid|Rosoxacinum [INN-Latin]|Eradicin|Winoxacin|1-Ethyl-1,4-dihydro-4-oxo-7-(4-pyridyl)-3-quinolinecarboxylic acid|Roxadyl (TN)|1-ethyl-4-oxo-7-(pyridin-4-yl)-1,4-dihydroquinoline…	294.3	C17H14N2O3	70.5	482	0.6	22	1	5	3	InChI=1S/C17H14N2O3/c1-2-19-10-14(17(21)22)16(20)13-4-3-12(9-15(13)19)11-5-7-18-8-6-11/h3-10H,2H2,1H3,(H,21,22)	CCN1C=C(C(=O)C2=C1C=C(C=C2)C3=CC=NC=C3)C(=O)O	XBPZXDSZHPDXQU-UHFFFAOYSA-N	1-ethyl-4-oxo-7-pyridin-4-ylquinoline-3-carboxylic acid	294.1	294.1	0	1	0	0	0	0	0	0	0	230	5375	1184		Biological Test Results|Interactions and Pathways|Chemical and Physical Properties|Classification|Drug and Medication Information|Literature|Patents|Pharmacology and Biochemistry|Associated Disorders and Diseases|Spectral Information	10	155|157|161|165|167|175|179|248|41277|64061|69668|69782|69784|78688|78707|95885|113422|113423|113424|115918|115921|115922|150898|163281|164385|200251|206021|207175|209257|209776|210022|218205|218208|1409598|1409605|1640020|1645758|1671498|1749710|1749711|1940954|1940955|1963987	20050326	001Chemical|10X CHEM|3WAY PHARM INC|A2B Chem|AA BLOCKS|AAA Chemistry|Aaron Chemicals LLC|AbaChemScene|abcr GmbH|ABI Chem|Accel Scientific|Accela ChemBio Inc.|Achemo Scientific Limited|Activate Scientific|AiFChem, an XtalPi Company|AKos Consulting & Solutions|Alfa Chemistry|Amadis Chemical|Ambinter|AmicBase - Antimicrobial Activities|AppChem|AstaTech, Inc.|Aurora Fine Chemicals LLC|BenchChem|Bioco…	Chemical Vendors|Curation Efforts|Governmental Organizations|Journal Publishers|Legacy Depositors|NIH Initiatives|Research and Development|Subscription Services	C254 - Anti-Infective Agent > C258 - Antibiotic > C795 - Quinolone Antibiotic|D000890 - Anti-Infective Agents|J - Antiinfectives for systemic use > J01 - Antibacterials for systemic use > J01M - Quinolone antibacterials
355862	6-methyl-4-oxo-7-pyrrol-1-yl-1H-quinoline-3-carboxylic acid	NSC610491|NSC-610491	268.27	C15H12N2O3	71.3	454	2.6	20	2	4	2	InChI=1S/C15H12N2O3/c1-9-6-10-12(7-13(9)17-4-2-3-5-17)16-8-11(14(10)18)15(19)20/h2-8H,1H3,(H,16,18)(H,19,20)	CC1=CC2=C(C=C1N3C=CC=C3)NC=C(C2=O)C(=O)O	BPCQXHZYGGLASR-UHFFFAOYSA-N	6-methyl-4-oxo-7-pyrrol-1-yl-1H-quinoline-3-carboxylic acid	268.085	268.085	0	1	0	0	0	0	0	0	0	0	0	0		Biological Test Results	1	155|157|161|165|167|175|330	20050326	ABI Chem|ChemDB|ChemSpider|DiscoveryGate|DTP/NCI|NextBio|ZINC	Chemical Vendors|Governmental Organizations|Legacy Depositors|Research and Development|Subscription Services
355863	Ethyl 1-ethyl-6-fluoro-4-oxo-7-pyrrol-1-ylquinoline-3-carboxylate	NSC610492|SCHEMBL10972617|NSC-610492	328.3	C18H17FN2O3	51.5	530	2.3	24	0	5	5	InChI=1S/C18H17FN2O3/c1-3-20-11-13(18(23)24-4-2)17(22)12-9-14(19)16(10-15(12)20)21-7-5-6-8-21/h5-11H,3-4H2,1-2H3	CCN1C=C(C(=O)C2=CC(=C(C=C21)N3C=CC=C3)F)C(=O)OCC	ZEIGFWZHQGRFIQ-UHFFFAOYSA-N	ethyl 1-ethyl-6-fluoro-4-oxo-7-pyrrol-1-ylquinoline-3-carboxylate	328.122	328.122	0	1	0	0	0	0	0	0	0	0	2	1		Biological Test Results|Classification|Patents	3	155|157|161|165|167|175|330	20050326	ABI Chem|ChemDB|ChemSpider|DiscoveryGate|DTP/NCI|Google Patents|IBM|NextBio|PATENTSCOPE (WIPO)|SureChEMBL|ZINC	Chemical Vendors|Curation Efforts|Governmental Organizations|Legacy Depositors|Research and Development|Subscription Services
355864	6-Chloro-1-ethyl-4-oxo-7-(1H-pyrrol-1-yl)-1,4-dihydroquinoline-3-carboxylic acid	NSC610493|NSC-610493|6-Chloro-1-ethyl-4-oxo-7-(1H-pyrrol-1-yl)-1,4-dihydroquinoline-3-carboxylic acid|6-chloro-1-ethyl-4-oxo-7-pyrrol-1-yl-quinoline-3-carboxylic acid	316.74	C16H13ClN2O3	62.5	502	2.7	22	1	4	3	InChI=1S/C16H13ClN2O3/c1-2-18-9-11(16(21)22)15(20)10-7-12(17)14(8-13(10)18)19-5-3-4-6-19/h3-9H,2H2,1H3,(H,21,22)	CCN1C=C(C(=O)C2=CC(=C(C=C21)N3C=CC=C3)Cl)C(=O)O	VMNKPIYODBMFKK-UHFFFAOYSA-N	6-chloro-1-ethyl-4-oxo-7-pyrrol-1-ylquinoline-3-carboxylic acid	316.061	316.061	0	1	0	0	0	0	0	0	0	0	0	0		Biological Test Results	1	155|157|161|165|167|175|179|330|1963987	20050326	ABI Chem|ChemDB|ChemSpider|DiscoveryGate|DTP/NCI|NextBio|NIAID ChemDB|ZINC	Chemical Vendors|Curation Efforts|Governmental Organizations|Legacy Depositors|Research and Development|Subscription Services
355865	4-oxo-7-pyrrol-1-yl-1H-quinoline-3-carboxylic acid	NSC610494|89353-45-7|DTXSID70326704|NSC-610494	254.24	C14H10N2O3	71.3	426	2.2	19	2	4	2	InChI=1S/C14H10N2O3/c17-13-10-4-3-9(16-5-1-2-6-16)7-12(10)15-8-11(13)14(18)19/h1-8H,(H,15,17)(H,18,19)	C1=CN(C=C1)C2=CC3=C(C=C2)C(=O)C(=CN3)C(=O)O	VQKCPEQFNFGHQE-UHFFFAOYSA-N	4-oxo-7-pyrrol-1-yl-1H-quinoline-3-carboxylic acid	254.069	254.069	0	1	0	0	0	0	0	0	0	0	0	0		Biological Test Results	1	155|157|161|165|167|175|330	20050326	ABI Chem|Achemica|ChemDB|ChemSpider|DiscoveryGate|DTP/NCI|EPA DSSTox|NextBio|RR Scientific|Wikidata|ZINC	Chemical Vendors|Curation Efforts|Governmental Organizations|Legacy Depositors|Research and Development|Subscription Services
355866	Ethyl 1-ethyl-4-oxo-7-pyrrol-1-ylquinoline-3-carboxylate	NSC610495|NSC-610495	310.3	C18H18N2O3	51.5	496	2.9	23	0	4	5	InChI=1S/C18H18N2O3/c1-3-19-12-15(18(22)23-4-2)17(21)14-8-7-13(11-16(14)19)20-9-5-6-10-20/h5-12H,3-4H2,1-2H3	CCN1C=C(C(=O)C2=C1C=C(C=C2)N3C=CC=C3)C(=O)OCC	SJPGGNUADJRYMI-UHFFFAOYSA-N	ethyl 1-ethyl-4-oxo-7-pyrrol-1-ylquinoline-3-carboxylate	310.132	310.132	0	1	0	0	0	0	0	0	0	0	0	0		Biological Test Results	1	155|157|161|165|167|175|330	20050326	ABI Chem|ChemDB|ChemSpider|DiscoveryGate|DTP/NCI|NextBio|ZINC	Chemical Vendors|Governmental Organizations|Legacy Depositors|Research and Development|Subscription Services
376891	7-[3-(Cyanomethyl)-4-methylpiperazin-1-yl]-1-cyclopropyl-6-fluoro-4-oxo-1,4-dihydroquinoline-3-carboxylic acid	NSC658027|7-[3-(Cyanomethyl)-4-methylpiperazin-1-yl]-1-cyclopropyl-6-fluoro-4-oxo-1,4-dihydroquinoline-3-carboxylic acid|CHEMBL1965964|NSC-658027|NCI60_020270|7-[3-(cyanomethyl)-4-methyl-piperazin-1-yl]-1-cyclopropyl-6-fluoro-4-oxo-quinoline-3-carboxylic acid	384.4	C20H21FN4O3	87.9	743	-0.9	28	1	8	4	InChI=1S/C20H21FN4O3/c1-23-6-7-24(10-13(23)4-5-22)18-9-17-14(8-16(18)21)19(26)15(20(27)28)11-25(17)12-2-3-12/h8-9,11-13H,2-4,6-7,10H2,1H3,(H,27,28)	CN1CCN(CC1CC#N)C2=C(C=C3C(=C2)N(C=C(C3=O)C(=O)O)C4CC4)F	XXITWLIIUOXLSG-UHFFFAOYSA-N	7-[3-(cyanomethyl)-4-methylpiperazin-1-yl]-1-cyclopropyl-6-fluoro-4-oxoquinoline-3-carboxylic acid	384.16	384.16	0	1	0	1	0	1	0	0	0	0	0	0		Biological Test Results|Classification	2	1|3|5|7|9|19|21|23|29|31|33|37|39|43|45|47|49|53|55|59|65|67|71|73|77|79|81|83|85|87|89|91|93|95|99|101|103|105|107|109|113|115|119|121|123|125|129|131|133|137|139|141|143|145|155|157|161|165|167|175|179|1963987	20050326	ABI Chem|ChemBank|ChEMBL|ChemDB|ChemSpider|ChemTik|DiscoveryGate|DTP/NCI|Japan Chemical Substance Dictionary (Nikkaji)|MolGenie|NextBio|NIAID ChemDB	Chemical Vendors|Curation Efforts|Governmental Organizations|Legacy Depositors|Research and Development|Subscription Services
384539	7-(3,5-Dimethyl-1-piperazinyl)-6-fluoro-1-(5-fluoro-2-pyridinyl)-4-oxo-1,4-dihydro-3-quinolinecarboxylic acid	NSC674547|SCHEMBL8131272|CHEMBL2002447|NSC-674547|7-(3,5-Dimethyl-1-piperazinyl)-6-fluoro-1-(5-fluoro-2-pyridinyl)-4-oxo-1,4-dihydro-3-quinolinecarboxylic acid|NCI60_026397|1-(5-Fluoro-2-pyridyl)-6-fluoro-(3,4-dihydro-4-oxoquinoline-3-carboxylic acid|1-(5-Fluoro-2-pyridyl)-6-fluoro-(3,5-dimethyl-1-piperazinyl)-1, 4-dihydro-4-oxoquinoline-3-carboxylic acid|7-(3,5-dimethylpiperazin-1-yl)-6-fluoro-1…	414.4	C21H20F2N4O3	85.8	710	0.2	30	2	9	3	InChI=1S/C21H20F2N4O3/c1-11-8-26(9-12(2)25-11)18-6-17-14(5-16(18)23)20(28)15(21(29)30)10-27(17)19-4-3-13(22)7-24-19/h3-7,10-12,25H,8-9H2,1-2H3,(H,29,30)	CC1CN(CC(N1)C)C2=C(C=C3C(=C2)N(C=C(C3=O)C(=O)O)C4=NC=C(C=C4)F)F	VOYCIUPMLCDDCP-UHFFFAOYSA-N	7-(3,5-dimethylpiperazin-1-yl)-6-fluoro-1-(5-fluoropyridin-2-yl)-4-oxoquinoline-3-carboxylic acid	414.15	414.15	0	1	0	2	0	2	0	0	0	0	8	2		Biological Test Results|Classification|Patents	3	1|3|5|7|9|13|15|19|21|23|25|29|31|33|39|41|43|45|47|49|53|55|59|65|67|71|73|79|81|83|85|87|89|91|93|95|97|99|101|103|105|107|109|113|115|119|121|123|125|129|131|133|137|141|143|145|179|1963987	20050326	ABI Chem|ChemBank|ChEMBL|ChemDB|ChemTik|DiscoveryGate|DTP/NCI|Google Patents|IBM|MolGenie|NextBio|NIAID ChemDB|PATENTSCOPE (WIPO)|SureChEMBL	Chemical Vendors|Curation Efforts|Governmental Organizations|Legacy Depositors|Research and Development|Subscription Services
406560	1-(4-Amino-2-fluorophenyl)-7-(3,5-dimethylpiperazin-1-yl)-6-fluoro-4-oxoquinoline-3-carboxylic acid	NSC724708|NSC-724708	428.4	C22H22F2N4O3	98.9	740	0.3	31	3	9	3	InChI=1S/C22H22F2N4O3/c1-11-8-27(9-12(2)26-11)20-7-19-14(6-17(20)24)21(29)15(22(30)31)10-28(19)18-4-3-13(25)5-16(18)23/h3-7,10-12,26H,8-9,25H2,1-2H3,(H,30,31)	CC1CN(CC(N1)C)C2=C(C=C3C(=C2)N(C=C(C3=O)C(=O)O)C4=C(C=C(C=C4)N)F)F	IMNRWNDMJMUDIO-UHFFFAOYSA-N	1-(4-amino-2-fluorophenyl)-7-(3,5-dimethylpiperazin-1-yl)-6-fluoro-4-oxoquinoline-3-carboxylic acid	428.166	428.166	0	1	0	2	0	2	0	0	0	0	0	0		Classification	1		20050326	ABI Chem|ChemSpider|ChemTik|DTP/NCI|NextBio	Chemical Vendors|Governmental Organizations|Legacy Depositors|Research and Development|Subscription Services
432023	1-ethyl-7-(3-methyl-1H-pyrazol-4-yl)-4-oxo-1,8-naphthyridine-3-carboxylic acid	63475-33-2|NSC-302379|NSC 302379|NSC302379|CHEMBL577400|DTXSID30330726|1-ethyl-7-(3-methyl-1H-pyrazol-4-yl)-4-oxo-1,8-naphthyridine-3-carboxylic acid|DS-002838|1-Ethyl-7-(3-methyl-2h-pyrazol-4-yl)-4-oxo-1,8-naphthyridine-3-carboxylic acid	298.3	C15H14N4O3	99.2	507	1.4	22	2	6	3	InChI=1S/C15H14N4O3/c1-3-19-7-11(15(21)22)13(20)9-4-5-12(17-14(9)19)10-6-16-18-8(10)2/h4-7H,3H2,1-2H3,(H,16,18)(H,21,22)	CCN1C=C(C(=O)C2=C1N=C(C=C2)C3=C(NN=C3)C)C(=O)O	UZIMRNUJGBYBLW-UHFFFAOYSA-N	1-ethyl-7-(5-methyl-1H-pyrazol-4-yl)-4-oxo-1,8-naphthyridine-3-carboxylic acid	298.107	298.107	0	1	0	0	0	0	0	0	0	1	0	0		Biological Test Results|Classification|Literature	3	155|157|161|165|167|175|330|436516	20050326	ABI Chem|ChEMBL|ChemDB|ChemIDplus|Chemieliva Pharmaceutical Co., Ltd|ChemSpider|Debye Scientific Co., Ltd|DTP/NCI|EPA DSSTox|MolGenie|NextBio|RR Scientific|Starshine Chemical|Wikidata|ZINC	Chemical Vendors|Curation Efforts|Governmental Organizations|Legacy Depositors|Research and Development|Subscription Services
450620	4-(2-(18F)fluoranylethyl)-5,7-difluoro-6-(4-methylpiperazin-1-yl)-1-oxo-4H-naphthalene-2-carboxylic acid	MOLI001147	367.4	C18H19F3N2O3	60.9	592	0.9	26	1	8	4	InChI=1S/C18H19F3N2O3/c1-22-4-6-23(7-5-22)16-13(20)9-11-14(15(16)21)10(2-3-19)8-12(17(11)24)18(25)26/h8-10H,2-7H2,1H3,(H,25,26)/i19-1	CN1CCN(CC1)C2=C(C=C3C(=C2F)C(C=C(C3=O)C(=O)O)CC[18F])F	LGQJUNJMWFJFRF-AWDFDDCISA-N	4-(2-(18F)fluoranylethyl)-5,7-difluoro-6-(4-methylpiperazin-1-yl)-1-oxo-4H-naphthalene-2-carboxylic acid	367.137	367.137	0	1	1	1	0	1	0	0	0	0	0	0		Interactions and Pathways	1		20050327	ABI Chem|Molecular Imaging Database (MOLI)|NextBio	Chemical Vendors|Curation Efforts|Legacy Depositors|Research and Development|Subscription Services
451987	7H-Pyrido(1,2,3-de)-1,4-benzoxazine-6-carboxylic acid, 10-((3S)-3-(dimethylamino)-1-pyrrolidinyl)-9-fluoro-2,3-dihydro-3-methyl-7-oxo-, (3S)-	292865-93-1|7H-Pyrido(1,2,3-de)-1,4-benzoxazine-6-carboxylic acid, 10-((3S)-3-(dimethylamino)-1-pyrrolidinyl)-9-fluoro-2,3-dihydro-3-methyl-7-oxo-, (3S)-|9-Fluoro-2,3-dihydro-3(S)-methyl-10-(3(S)-N,N-dimethylamino-1-pyrrolidinyl)-7-oxo-7H-pyrido(1,2,3-de)(1,4)benzoxazine-6-carbocylic acid|7H-Pyrido[1,2,3-de]-1,4-benzoxazine-6-carboxylic acid, 10-[(3S)-3-(dimethylamino)-1-pyrrolidinyl]-9-fluoro-2,…	375.4	C19H22FN3O4	73.3	669	0	27	1	8	3	InChI=1S/C19H22FN3O4/c1-10-9-27-18-15-12(17(24)13(19(25)26)8-23(10)15)6-14(20)16(18)22-5-4-11(7-22)21(2)3/h6,8,10-11H,4-5,7,9H2,1-3H3,(H,25,26)/t10-,11-/m0/s1	C[C@H]1COC2=C3N1C=C(C(=O)C3=CC(=C2N4CC[C@@H](C4)N(C)C)F)C(=O)O	SEUHURFMDDZDNL-QWRGUYRKSA-N	(2S)-6-[(3S)-3-(dimethylamino)pyrrolidin-1-yl]-7-fluoro-2-methyl-10-oxo-4-oxa-1-azatricyclo[7.3.1.05,13]trideca-5(13),6,8,11-tetraene-11-carboxylic acid	375.159	375.159	0	1	0	2	2	0	0	0	0	1	0	0		Classification|Literature	2		20050801	ABI Chem|ChemIDplus|EPA DSSTox|Japan Chemical Substance Dictionary (Nikkaji)|NextBio|NIAID ChemDB|RR Scientific|Starshine Chemical|ToxPlanet	Chemical Vendors|Curation Efforts|Governmental Organizations|Legacy Depositors|Research and Development|Subscription Services
452723	Ofloxacin, D-	(R)-Ofloxacin|100986-86-5|D-Ofloxacin|d-Levofloxacin|R-Ofloxacin|(+)-Ofloxacin|DR 3354|(R)-(+)-Ofloxacin|Ofloxacin, D-|DR-3354|36OPE0O92Z|CCRIS 4073|OFLOXACIN, (R)-|R-OFLOXACIN [USP-RS]|DTXSID1058715|(R)-9-Fluoro-2,3-dihydro-3-methyl-10-(4-methyl-1-piperazinyl)-7-oxo-7H-pyrido(1,2,3-de)-1,4-benzoxazine-6-carboxylic acid|R-OFLOXACIN (USP-RS)|LEVOFLOXACIN HEMIHYDRATE IMPURITY A [EP IMPURITY]|(2R)-7…	361.4	C18H20FN3O4	73.3	634	-0.4	26	1	8	2	InChI=1S/C18H20FN3O4/c1-10-9-26-17-14-11(16(23)12(18(24)25)8-22(10)14)7-13(19)15(17)21-5-3-20(2)4-6-21/h7-8,10H,3-6,9H2,1-2H3,(H,24,25)/t10-/m1/s1	C[C@@H]1COC2=C3N1C=C(C(=O)C3=CC(=C2N4CCN(CC4)C)F)C(=O)O	GSDSWSVVBLHKDQ-SNVBAGLBSA-N	(2R)-7-fluoro-2-methyl-6-(4-methylpiperazin-1-yl)-10-oxo-4-oxa-1-azatricyclo[7.3.1.05,13]trideca-5(13),6,8,11-tetraene-11-carboxylic acid	361.144	361.144	0	1	0	1	1	0	0	0	0	92	285	167		Biological Test Results|Interactions and Pathways|Chemical and Physical Properties|Classification|Literature|Patents|Spectral Information|Biological Test Results: Active	8	357|410|411|444|445|446|447|448|450|451|526|530|584|585|587|588|589|590|591|592|593|594|595|596|597|603|605|607|662|875|879|880|881|883|884|885|886|887|889|891|892|893|894|895|899|900|901|902|912|914|915|917|918|923|924|925|926|927|928|938|943|944|945|954|957|958|959|992|995|997|998|1030|1379|1452|1454|1457|1458|1467|1469|1471|1476|1477|1478|1479|1487|1490|1519|1688|1766|1768|1851|1865|1948|2101|…	20050709	001Chemical|10X CHEM|1st Scientific|A&J Pharmtech CO., LTD.|A2B Chem|AA BLOCKS|Aaron Chemicals LLC|AbaChemScene|abcr GmbH|ABI Chem|Accel Scientific|Achemtek|Adooq BioScience|AHH Chemical co.,ltd|AiFChem, an XtalPi Company|AKos Consulting & Solutions|Alfa Chemistry|Alichem|Allbio Pharm Co., Ltd|Amadis Chemical|Ambeed|Ambinter|Angene Chemical|Apexmol|AppChem|AstaTech, Inc.|Aurora Fine Chemicals LLC…	Chemical Vendors|Curation Efforts|Governmental Organizations|Journal Publishers|Legacy Depositors|NIH Initiatives|Research and Development|Subscription Services
452724	4-n-Propyl ofloxacin	4-n-Propyl ofloxacin|4-Propyl ofloxacin|124255-93-2|(+-)-9-Fluoro-2,3-dihydro-3-methyl-10-(4n-propyl-1-piperazinyl)-7-oxo-7H-pyrido(1,2,3-de)(1,4)benzoxazine-6-carboxylic acid|7H-Pyrido(1,2,3-de)-1,4-benzoxazine-6-carboxylic acid, 9-fluoro-2,3-dihydro-3-methyl-7-oxo-10-(4-propyl-1-piperazinyl)-, (1)-|(+-)-9-Fluoro-2,3-dihydro-3-methyl-10-(4n-propyl-1-piperazinyl)-7-oxo-7H-pyrido[1,2,3-de][1,4]ben…	389.4	C20H24FN3O4	73.3	664	0.5	28	1	8	4	InChI=1S/C20H24FN3O4/c1-3-4-22-5-7-23(8-6-22)17-15(21)9-13-16-19(17)28-11-12(2)24(16)10-14(18(13)25)20(26)27/h9-10,12H,3-8,11H2,1-2H3,(H,26,27)	CCCN1CCN(CC1)C2=C(C=C3C4=C2OCC(N4C=C(C3=O)C(=O)O)C)F	SUCNQMBJPDAVAJ-UHFFFAOYSA-N	7-fluoro-2-methyl-10-oxo-6-(4-propylpiperazin-1-yl)-4-oxa-1-azatricyclo[7.3.1.05,13]trideca-5(13),6,8,11-tetraene-11-carboxylic acid	389.175	389.175	0	1	0	1	0	1	0	0	0	1	2	1		Biological Test Results|Classification|Literature|Patents	4	1963987	20050801	ABI Chem|Achemica|ChemIDplus|ChemTik|EPA DSSTox|Google Patents|NextBio|NIAID ChemDB|PATENTSCOPE (WIPO)|RR Scientific|Starshine Chemical|SureChEMBL|ToxPlanet	Chemical Vendors|Curation Efforts|Governmental Organizations|Legacy Depositors|Research and Development|Subscription Services
452725	4-Acetylofloxacin	4-Acetylofloxacin|(4-acetylpiperazin-1-yl)-fluoro-methyl-oxo-[?]carboxylic acid|(+-)-10-(4-Acetyl-1-piperazinyl)-9-fluoro-2,3-dihydro-3-methyl-7-oxo-7H-pyrido[1,2,3-de][1,4]benzoxazine-6-carboxylic acid	389.4	C19H20FN3O5	90.4	720	1.3	28	1	8	2	InChI=1S/C19H20FN3O5/c1-10-9-28-18-15-12(17(25)13(19(26)27)8-23(10)15)7-14(20)16(18)22-5-3-21(4-6-22)11(2)24/h7-8,10H,3-6,9H2,1-2H3,(H,26,27)	CC1COC2=C3N1C=C(C(=O)C3=CC(=C2N4CCN(CC4)C(=O)C)F)C(=O)O	BYQDIKUYGLIQGN-UHFFFAOYSA-N	6-(4-acetylpiperazin-1-yl)-7-fluoro-2-methyl-10-oxo-4-oxa-1-azatricyclo[7.3.1.05,13]trideca-5(13),6,8,11-tetraene-11-carboxylic acid	389.139	389.139	0	1	0	1	0	1	0	0	0	1	0	0		Biological Test Results|Classification|Literature	3	1963987	20050801	ABI Chem|NextBio|NIAID ChemDB	Chemical Vendors|Curation Efforts|Governmental Organizations|Legacy Depositors|Research and Development|Subscription Services
452726	7H-Pyrido(1,2,3-de)-1,4-benzoxazine-6-carboxylic acid, 10-((3S)-3-amino-1-pyrrolidinyl)-9-fluoro-2,3-dihydro-3-methyl-7-oxo-, (3S)-	186802-35-7|7H-Pyrido(1,2,3-de)-1,4-benzoxazine-6-carboxylic acid, 10-((3S)-3-amino-1-pyrrolidinyl)-9-fluoro-2,3-dihydro-3-methyl-7-oxo-, (3S)-|10-(3(S)-Amino-1-pyrrolidinyl)-9-fluoro-2,3-dihydro-3(S)-methyl-7-oxo-7H-pyrido(1,2,3-de)(1,4)benzoxazine-6-carbocylic acid|10-[3(S)-Amino-1-pyrrolidinyl]-9-fluoro-2,3-dihydro-3(S)-methyl-7-oxo-7H-pyrido[1,2,3-de][1,4]benzoxazine-6-carbocylic acid|7H-Pyri…	347.34	C17H18FN3O4	96.1	627	-0.9	25	2	8	2	InChI=1S/C17H18FN3O4/c1-8-7-25-16-13-10(15(22)11(17(23)24)6-21(8)13)4-12(18)14(16)20-3-2-9(19)5-20/h4,6,8-9H,2-3,5,7,19H2,1H3,(H,23,24)/t8-,9-/m0/s1	C[C@H]1COC2=C3N1C=C(C(=O)C3=CC(=C2N4CC[C@@H](C4)N)F)C(=O)O	GOQMLVCAKGZQKN-IUCAKERBSA-N	(2S)-6-[(3S)-3-aminopyrrolidin-1-yl]-7-fluoro-2-methyl-10-oxo-4-oxa-1-azatricyclo[7.3.1.05,13]trideca-5(13),6,8,11-tetraene-11-carboxylic acid	347.128	347.128	0	1	0	2	2	0	0	0	0	1	4	1		Classification|Literature|Patents	3		20050801	ABI Chem|ChemIDplus|EPA DSSTox|Google Patents|IBM|Japan Chemical Substance Dictionary (Nikkaji)|NextBio|NIAID ChemDB|RR Scientific|Starshine Chemical|SureChEMBL|Thomson Pharma|ToxPlanet	Chemical Vendors|Curation Efforts|Governmental Organizations|Journal Publishers|Legacy Depositors|Research and Development|Subscription Services
454883	10-[(S)-7-Amino-5-aza-spiro[2.4]hept-5-yl]-9-fluoro-2,3-dihydro-3(S)-methyl-7-oxo-7H-pyrido[1,2,3-de][1,4]benzoxazine-6-carbocylic acid	[(7S)-7-amino-5-azaspiro[2.4]heptan-5-yl]-fluoro-methyl-oxo-[?]carboxylic acid|10-[(S)-7-Amino-5-aza-spiro[2.4]hept-5-yl]-9-fluoro-2,3-dihydro-3(S)-methyl-7-oxo-7H-pyrido[1,2,3-de][1,4]benzoxazine-6-carbocylic acid	373.4	C19H20FN3O4	96.1	724	-0.7	27	2	8	2	InChI=1S/C19H20FN3O4/c1-9-7-27-17-14-10(16(24)11(18(25)26)5-23(9)14)4-12(20)15(17)22-6-13(21)19(8-22)2-3-19/h4-5,9,13H,2-3,6-8,21H2,1H3,(H,25,26)/t9-,13+/m0/s1	C[C@H]1COC2=C3N1C=C(C(=O)C3=CC(=C2N4C[C@H](C5(C4)CC5)N)F)C(=O)O	QVSCPLRGPHOIME-TVQRCGJNSA-N	(2S)-6-[(7S)-7-amino-5-azaspiro[2.4]heptan-5-yl]-7-fluoro-2-methyl-10-oxo-4-oxa-1-azatricyclo[7.3.1.05,13]trideca-5(13),6,8,11-tetraene-11-carboxylic acid	373.144	373.144	0	1	0	2	2	0	0	0	0	1	0	0		Classification|Literature	2		20050801	ABI Chem|DiscoveryGate|Japan Chemical Substance Dictionary (Nikkaji)|NextBio|NIAID ChemDB|Thomson Pharma	Chemical Vendors|Curation Efforts|Governmental Organizations|Journal Publishers|Legacy Depositors|Research and Development|Subscription Services
455318	10-[3(S)-Amino-4,4-dimethyl-1-pyrrolidinyl]-9-fluoro-2,3-dihydro-3(S)-methyl-7-oxo-7H-pyrido[1,2,3-de][1,4]benzoxazine-6-carbocylic acid	[(4S)-4-amino-3,3-dimethyl-pyrrolidin-1-yl]-fluoro-methyl-oxo-[?]carboxylic acid|10-[3(S)-Amino-4,4-dimethyl-1-pyrrolidinyl]-9-fluoro-2,3-dihydro-3(S)-methyl-7-oxo-7H-pyrido[1,2,3-de][1,4]benzoxazine-6-carbocylic acid	375.4	C19H22FN3O4	96.1	696	-0.1	27	2	8	2	InChI=1S/C19H22FN3O4/c1-9-7-27-17-14-10(16(24)11(18(25)26)5-23(9)14)4-12(20)15(17)22-6-13(21)19(2,3)8-22/h4-5,9,13H,6-8,21H2,1-3H3,(H,25,26)/t9-,13+/m0/s1	C[C@H]1COC2=C3N1C=C(C(=O)C3=CC(=C2N4C[C@H](C(C4)(C)C)N)F)C(=O)O	XZKJYTKRRKAXJM-TVQRCGJNSA-N	(2S)-6-[(4S)-4-amino-3,3-dimethylpyrrolidin-1-yl]-7-fluoro-2-methyl-10-oxo-4-oxa-1-azatricyclo[7.3.1.05,13]trideca-5(13),6,8,11-tetraene-11-carboxylic acid	375.159	375.159	0	1	0	2	2	0	0	0	0	1	0	0		Classification|Literature	2		20050801	ABI Chem|DiscoveryGate|Japan Chemical Substance Dictionary (Nikkaji)|NextBio|NIAID ChemDB|Thomson Pharma	Chemical Vendors|Curation Efforts|Governmental Organizations|Journal Publishers|Legacy Depositors|Research and Development|Subscription Services
456043	9-Fluoro-2,3-dihydro-3(S)-methyl-10-[3(S)-N-methylamino-1-pyrrolidinyl]-7-oxo-7H-pyrido[1,2,3-de][1,4]benzoxazine-6-carbocylic acid	fluoro-methyl-[(3S)-3-(methylamino)pyrrolidin-1-yl]-oxo-[?]carboxylic acid|9-Fluoro-2,3-dihydro-3(S)-methyl-10-[3(S)-N-methylamino-1-pyrrolidinyl]-7-oxo-7H-pyrido[1,2,3-de][1,4]benzoxazine-6-carbocylic acid	361.4	C18H20FN3O4	82.1	642	-0.4	26	2	8	3	InChI=1S/C18H20FN3O4/c1-9-8-26-17-14-11(16(23)12(18(24)25)7-22(9)14)5-13(19)15(17)21-4-3-10(6-21)20-2/h5,7,9-10,20H,3-4,6,8H2,1-2H3,(H,24,25)/t9-,10-/m0/s1	C[C@H]1COC2=C3N1C=C(C(=O)C3=CC(=C2N4CC[C@@H](C4)NC)F)C(=O)O	WUOKKSDSXMSAPA-UWVGGRQHSA-N	(2S)-7-fluoro-2-methyl-6-[(3S)-3-(methylamino)pyrrolidin-1-yl]-10-oxo-4-oxa-1-azatricyclo[7.3.1.05,13]trideca-5(13),6,8,11-tetraene-11-carboxylic acid	361.144	361.144	0	1	0	2	2	0	0	0	0	1	0	0		Classification|Literature	2		20050801	ABI Chem|Japan Chemical Substance Dictionary (Nikkaji)|NextBio|NIAID ChemDB	Chemical Vendors|Curation Efforts|Governmental Organizations|Legacy Depositors|Research and Development|Subscription Services
456271	7-(3-Amino-4-methyl-pyrrolidin-1-yl)-1-cyclopropyl-6-fluoro-4-oxo-1,8-naphthyridine-3-carboxylic acid	Quinolone AT-3295|SCHEMBL8385866|AT 3295 (*Monohydrochloride*)|7-(3-amino-4-methyl-pyrrolidin-1-yl)-1-cyclopropyl-6-fluoro-4-oxo-1,8-naphthyridine-3-carboxylic acid|trans-(+-)-7-(3-Amino-4-methyl-1-pyrrolidinyl)-1-cyclopropyl-6-fluoro-1,4-dihydro-4-oxo-1,8-naphthyridine-3-carboxylic acid	346.36	C17H19FN4O3	99.8	623	0.3	25	2	8	3	InChI=1S/C17H19FN4O3/c1-8-5-21(7-13(8)19)16-12(18)4-10-14(23)11(17(24)25)6-22(9-2-3-9)15(10)20-16/h4,6,8-9,13H,2-3,5,7,19H2,1H3,(H,24,25)	CC1CN(CC1N)C2=C(C=C3C(=O)C(=CN(C3=N2)C4CC4)C(=O)O)F	IUEUWLKCMNXFEO-UHFFFAOYSA-N	7-(3-amino-4-methylpyrrolidin-1-yl)-1-cyclopropyl-6-fluoro-4-oxo-1,8-naphthyridine-3-carboxylic acid	346.144	346.144	0	1	0	2	0	2	0	0	0	1	21	11		Classification|Literature|Patents	3		20050801	ABI Chem|ChemSpider|DiscoveryGate|Google Patents|IBM|NextBio|NextMove Software|NIAID ChemDB|PATENTSCOPE (WIPO)|SureChEMBL|Thomson Pharma	Chemical Vendors|Curation Efforts|Governmental Organizations|Journal Publishers|Legacy Depositors|Research and Development|Subscription Services
456338	10-[3-Aminomethyl-3-methyl-1-azetidinyl]-9-fluoro-2,3-dihydro-3(S)-methyl-7-oxo-7H-pyrido[1,2,3-de][1,4]benzoxazine-6-carbocylic acid	[3-(aminomethyl)-3-methyl-azetidin-1-yl]-fluoro-methyl-oxo-[?]carboxylic acid|10-[3-Aminomethyl-3-methyl-1-azetidinyl]-9-fluoro-2,3-dihydro-3(S)-methyl-7-oxo-7H-pyrido[1,2,3-de][1,4]benzoxazine-6-carbocylic acid	361.4	C18H20FN3O4	96.1	663	-0.7	26	2	8	3	InChI=1S/C18H20FN3O4/c1-9-5-26-16-13-10(15(23)11(17(24)25)4-22(9)13)3-12(19)14(16)21-7-18(2,6-20)8-21/h3-4,9H,5-8,20H2,1-2H3,(H,24,25)/t9-/m0/s1	C[C@H]1COC2=C3N1C=C(C(=O)C3=CC(=C2N4CC(C4)(C)CN)F)C(=O)O	UVNOZZVDPFYJFU-VIFPVBQESA-N	(2S)-6-[3-(aminomethyl)-3-methylazetidin-1-yl]-7-fluoro-2-methyl-10-oxo-4-oxa-1-azatricyclo[7.3.1.05,13]trideca-5(13),6,8,11-tetraene-11-carboxylic acid	361.144	361.144	0	1	0	1	1	0	0	0	0	1	0	0		Classification|Literature	2		20050801	ABI Chem|Japan Chemical Substance Dictionary (Nikkaji)|NextBio|NIAID ChemDB	Chemical Vendors|Curation Efforts|Governmental Organizations|Legacy Depositors|Research and Development|Subscription Services
457909	7-(2-Aminothiazol-4-yl)-1-ethyl-4-oxo-quinoline-3-carboxylic acid	7-(2-aminothiazol-4-yl)-1-ethyl-4-oxo-quinoline-3-carboxylic acid|7-(2-Amino-thiazol-4-yl)-1-ethyl-4-oxo-1,4-dihydro-quinoline-3-carboxylic acid	315.3	C15H13N3O3S	125	510	0.4	22	2	7	3	InChI=1S/C15H13N3O3S/c1-2-18-6-10(14(20)21)13(19)9-4-3-8(5-12(9)18)11-7-22-15(16)17-11/h3-7H,2H2,1H3,(H2,16,17)(H,20,21)	CCN1C=C(C(=O)C2=C1C=C(C=C2)C3=CSC(=N3)N)C(=O)O	ZSARWQIPOGDNNP-UHFFFAOYSA-N	7-(2-amino-1,3-thiazol-4-yl)-1-ethyl-4-oxoquinoline-3-carboxylic acid	315.068	315.068	0	1	0	0	0	0	0	0	0	0	0	0			0		20050801	ABI Chem|ChemSpider|DiscoveryGate|Japan Chemical Substance Dictionary (Nikkaji)|NextBio|NIAID ChemDB	Chemical Vendors|Curation Efforts|Governmental Organizations|Legacy Depositors|Research and Development|Subscription Services
459966	1-Cyclopropyl-7-(4-ethyl-piperazin-1-yl)-6-fluoro-8-methoxy-4-oxo-1,4-dihydro-quinoline-3-carboxylic acid	PD-161144|182868-63-9|PD161144|PD 161144|1-Cyclopropyl-7-(4-ethyl-piperazin-1-yl)-6-fluoro-8-methoxy-4-oxo-1,4-dihydro-quinoline-3-carboxylic acid|CHEMBL222658|DTXSID80171348|1-cyclopropyl-7-(4-ethylpiperazin-1-yl)-6-fluoro-8-methoxy-4-oxo-quinoline-3-carboxylic acid	389.4	C20H24FN3O4	73.3	660	0.3	28	1	8	5	InChI=1S/C20H24FN3O4/c1-3-22-6-8-23(9-7-22)17-15(21)10-13-16(19(17)28-2)24(12-4-5-12)11-14(18(13)25)20(26)27/h10-12H,3-9H2,1-2H3,(H,26,27)	CCN1CCN(CC1)C2=C(C=C3C(=C2OC)N(C=C(C3=O)C(=O)O)C4CC4)F	RPOIMOQCZMUAJR-UHFFFAOYSA-N	1-cyclopropyl-7-(4-ethylpiperazin-1-yl)-6-fluoro-8-methoxy-4-oxoquinoline-3-carboxylic acid	389.175	389.175	0	1	0	0	0	0	0	0	0	8	0	0		Biological Test Results|Classification|Literature|Biological Test Results: Active	4	278104|278105|278106|278107|278108|278109|278113|278114|278115|278116|498790|498792|498794|498796|498799|498800|498801|584111|584112|584113	20050801	ABI Chem|ChEMBL|ChemIDplus|ChemTik|DiscoveryGate|EPA DSSTox|J&H Chemical Co.,ltd|Japan Chemical Substance Dictionary (Nikkaji)|MolGenie|NextBio|NIAID ChemDB|NovoSeek|RR Scientific|Thomson Pharma|ToxPlanet|Wikidata	Chemical Vendors|Curation Efforts|Governmental Organizations|Journal Publishers|Legacy Depositors|Research and Development|Subscription Services
459967	1-Cyclopropyl-7-(3-ethylpiperazin-1-yl)-6-fluoro-8-methoxy-4-oxoquinoline-3-carboxylic acid	1-cyclopropyl-7-(3-ethylpiperazin-1-yl)-6-fluoro-8-methoxy-4-oxo-quinoline-3-carboxylic acid|PD161148|PD-161148|CHEMBL1212948|1-cyclopropyl-7-(3-ethylpiperazin-1-yl)-6-fluoro-8-methoxy-4-oxoquinoline-3-carboxylic acid|PD-181148|1-Cyclopropyl-7-(3-ethyl-piperazin-1-yl)-6-fluoro-8-methoxy-4-oxo-1,4-dihydro-quinoline-3-carboxylic acid	389.4	C20H24FN3O4	82.1	668	-0.2	28	2	8	5	InChI=1S/C20H24FN3O4/c1-3-11-9-23(7-6-22-11)17-15(21)8-13-16(19(17)28-2)24(12-4-5-12)10-14(18(13)25)20(26)27/h8,10-12,22H,3-7,9H2,1-2H3,(H,26,27)	CCC1CN(CCN1)C2=C(C=C3C(=C2OC)N(C=C(C3=O)C(=O)O)C4CC4)F	QNBJTZBMBAOFDX-UHFFFAOYSA-N	1-cyclopropyl-7-(3-ethylpiperazin-1-yl)-6-fluoro-8-methoxy-4-oxoquinoline-3-carboxylic acid	389.175	389.175	0	1	0	1	0	1	0	0	0	11	0	0		Biological Test Results|Classification|Literature|Pharmacology and Biochemistry|Biological Test Results: Active	5	498790|498792|498794|498796|498799|498800|498801|534362|534363|534364|534365|584111|584112|584113	20050801	ABI Chem|BenchChem|ChEMBL|DiscoveryGate|Japan Chemical Substance Dictionary (Nikkaji)|MolGenie|NextBio|NIAID ChemDB|Thomson Pharma	Chemical Vendors|Curation Efforts|Governmental Organizations|Journal Publishers|Legacy Depositors|Research and Development|Subscription Services	D000890 - Anti-Infective Agents > D000900 - Anti-Bacterial Agents > D024841 - Fluoroquinolones|D000970 - Antineoplastic Agents > D059003 - Topoisomerase Inhibitors > D059005 - Topoisomerase II Inhibitors|D004791 - Enzyme Inhibitors
459968	1-tert-Butyl-6-fluoro-7-(3-methyl-piperazin-1-yl)-4-oxo-1,4-dihydro-quinoline-3-carboxylic acid	116163-02-1|PD161314|1-tert-butyl-6-fluoro-7-(3-methylpiperazin-1-yl)-4-oxoquinoline-3-carboxylic acid|PD 161314|1-tert-Butyl-6-fluoro-7-(3-methyl-piperazin-1-yl)-4-oxo-1,4-dihydro-quinoline-3-carboxylic acid|1-tert-butyl-6-fluoro-7-(3-methylpiperazin-1-yl)-4-oxo-1,4-dihydroquinoline-3-carboxylic acid|1-(tert-Butyl)-6-fluoro-7-(3-methylpiperazin-1-yl)-4-oxo-1,4-dihydroquinoline-3-carboxylic acid|…	361.4	C19H24FN3O3	72.9	616	-0.1	26	2	7	3	InChI=1S/C19H24FN3O3/c1-11-9-22(6-5-21-11)16-8-15-12(7-14(16)20)17(24)13(18(25)26)10-23(15)19(2,3)4/h7-8,10-11,21H,5-6,9H2,1-4H3,(H,25,26)	CC1CN(CCN1)C2=C(C=C3C(=C2)N(C=C(C3=O)C(=O)O)C(C)(C)C)F	ZMTUMOZDZAJLFA-UHFFFAOYSA-N	1-tert-butyl-6-fluoro-7-(3-methylpiperazin-1-yl)-4-oxoquinoline-3-carboxylic acid	361.18	361.18	0	1	0	1	0	1	0	0	0	6	6	4		Biological Test Results|Classification|Literature|Patents	4	15883|21967|63901|64256|64383|68843|69602|69639|94069|96419|125278|144009|144438|150901|150907|164235|197849|198156|200257|206857|209122	20050801	ABI Chem|Achemica|Ambinter|BenchChem|Bic Biotech|BLD Pharm|ChEMBL|ChemIDplus|Chemieliva Pharmaceutical Co., Ltd|ChemTik|CymitQuimica|DiscoveryGate|EPA DSSTox|Hairui Chemical|IBM|J&H Chemical Co.,ltd|Japan Chemical Substance Dictionary (Nikkaji)|MolGenie|MuseChem|NextBio|NIAID ChemDB|PATENTSCOPE (WIPO)|Probes & Drugs portal|RR Scientific|Starshine Chemical|SureChEMBL|THE BioTek|Thomson Pharma|ToxP…	Chemical Vendors|Curation Efforts|Governmental Organizations|Journal Publishers|Legacy Depositors|Research and Development|Subscription Services
459969	1-Tert-butyl-7-(3,5-dimethylpiperazin-1-yl)-6-fluoro-4-oxoquinoline-3-carboxylic acid	116162-85-7|1-tert-butyl-7-(3,5-dimethylpiperazin-1-yl)-6-fluoro-4-oxo-1,4-dihydroquinoline-3-carboxylic acid|1-(tert-Butyl)-7-(3,5-dimethylpiperazin-1-yl)-6-fluoro-4-oxo-1,4-dihydroquinoline-3-carboxylic acid|1-tert-butyl-7-(3,5-dimethylpiperazin-1-yl)-6-fluoro-4-oxoquinoline-3-carboxylic acid|CHEMBL15417|SCHEMBL9686810|1-tert-butyl-7-[(3R,5S)-3,5-dimethylpiperazin-1-yl]-6-fluoro-4-oxoquinoline-…	375.4	C20H26FN3O3	72.9	635	0.3	27	2	7	3	InChI=1S/C20H26FN3O3/c1-11-8-23(9-12(2)22-11)17-7-16-13(6-15(17)21)18(25)14(19(26)27)10-24(16)20(3,4)5/h6-7,10-12,22H,8-9H2,1-5H3,(H,26,27)	CC1CN(CC(N1)C)C2=C(C=C3C(=C2)N(C=C(C3=O)C(=O)O)C(C)(C)C)F	ZKXANRKOHXSTKC-UHFFFAOYSA-N	1-tert-butyl-7-(3,5-dimethylpiperazin-1-yl)-6-fluoro-4-oxoquinoline-3-carboxylic acid	375.196	375.196	0	1	0	2	0	2	0	0	0	3	6	4		Biological Test Results|Classification|Literature|Patents	4	15883|63902|64256|64383|68844|69602|69639|96419|125278|144009|144438|150901|164235|198156|200257|206857|209122	20050801	ABI Chem|Achemica|Ambinter|Bic Biotech|BLD Pharm|ChEMBL|Chemieliva Pharmaceutical Co., Ltd|ChemTik|CymitQuimica|DiscoveryGate|Hairui Chemical|IBM|J&H Chemical Co.,ltd|Japan Chemical Substance Dictionary (Nikkaji)|MolGenie|MuseChem|NextBio|PATENTSCOPE (WIPO)|RR Scientific|Smolecule|Starshine Chemical|SureChEMBL|Thomson Pharma|ToxPlanet	Chemical Vendors|Curation Efforts|Governmental Organizations|Journal Publishers|Legacy Depositors|Research and Development|Subscription Services
459970	1-Tert-butyl-6-fluoro-7-(3-methylpiperazin-1-yl)-4-oxo-1,8-naphthyridine-3-carboxylic acid	116162-95-9|1-tert-butyl-6-fluoro-7-(3-methylpiperazin-1-yl)-4-oxo-1,8-naphthyridine-3-carboxylic acid|PD 163048|1-Tert-Butyl-6-Fluoro-7-(3-Methylpiperazin-1-yl-4-Oxo-1,8-Naphthyridine-3-Carboxylic Acid|1-tert-Butyl-6-fluoro-7-(-3-methyl-piperazin-1-yl)-4-oxo-1,4-dihydro-(1,8)naphthyridine-3-carboxylic acid|1-tert-Butyl-6-fluoro-7-(-3-methyl-piperazin-1-yl)-4-oxo-1,4-dihydro-[ 1,8]naphthyridine-3…	362.4	C18H23FN4O3	85.8	618	0.9	26	2	8	3	InChI=1S/C18H23FN4O3/c1-10-8-22(6-5-20-10)16-13(19)7-11-14(24)12(17(25)26)9-23(15(11)21-16)18(2,3)4/h7,9-10,20H,5-6,8H2,1-4H3,(H,25,26)	CC1CN(CCN1)C2=C(C=C3C(=O)C(=CN(C3=N2)C(C)(C)C)C(=O)O)F	QXNOSGDKQAIMRL-UHFFFAOYSA-N	1-tert-butyl-6-fluoro-7-(3-methylpiperazin-1-yl)-4-oxo-1,8-naphthyridine-3-carboxylic acid	362.175	362.175	0	1	0	1	0	1	0	0	0	4	6	4		Biological Test Results|Classification|Literature|Patents	4	63903|64256|64383|68843|96419|125278|150901|198156|200257	20050801	ABI Chem|Achemica|Ambinter|BenchChem|Bic Biotech|BLD Pharm|ChEMBL|ChemIDplus|Chemieliva Pharmaceutical Co., Ltd|ChemTik|CymitQuimica|DiscoveryGate|EPA DSSTox|Hairui Chemical|IBM|J&H Chemical Co.,ltd|Japan Chemical Substance Dictionary (Nikkaji)|MolGenie|MuseChem|NextBio|NIAID ChemDB|PATENTSCOPE (WIPO)|RR Scientific|Starshine Chemical|SureChEMBL|THE BioTek|Thomson Pharma|ToxPlanet	Chemical Vendors|Curation Efforts|Governmental Organizations|Journal Publishers|Legacy Depositors|Research and Development|Subscription Services
459971	1-Tert-butyl-7-(3,5-dimethyl-piperazin-1-yl)-6-fluoro-4-oxo-1,4-dihydro-(1,8)naphthyridine-3-carboxylic acid	PD 163049|182868-99-1|1-tert-butyl-7-(3,5-dimethyl-piperazin-1-yl)-6-fluoro-4-oxo-1,4-dihydro-(1,8)naphthyridine-3-carboxylic acid|NSC 742561|1-tert-butyl-7-[(3S,5R)-3,5-dimethylpiperazin-1-yl]-6-fluoro-4-oxo-1,8-naphthyridine-3-carboxylic acid|NSC742561|1-tert-butyl-7-(3,5-dimethyl-piperazin-1-yl)-6-fluoro-4-oxo-1,4-dihydro-[1,8]naphthyridine-3-carboxylic acid|DTXSID50171350|CID 459971|1,8-Napht…	376.4	C19H25FN4O3	85.8	637	1.3	27	2	8	3	InChI=1S/C19H25FN4O3/c1-10-7-23(8-11(2)21-10)17-14(20)6-12-15(25)13(18(26)27)9-24(16(12)22-17)19(3,4)5/h6,9-11,21H,7-8H2,1-5H3,(H,26,27)/t10-,11+	C[C@@H]1CN(C[C@@H](N1)C)C2=C(C=C3C(=O)C(=CN(C3=N2)C(C)(C)C)C(=O)O)F	OEDVZYKCNVQWEL-PHIMTYICSA-N	1-tert-butyl-7-[(3S,5R)-3,5-dimethylpiperazin-1-yl]-6-fluoro-4-oxo-1,8-naphthyridine-3-carboxylic acid	376.191	376.191	0	1	0	2	2	0	0	0	0	3	0	0		Classification|Literature	2		20050801	ABI Chem|BenchChem|ChemIDplus|DTP/NCI|EPA DSSTox|NextBio|NIAID ChemDB|RR Scientific|Smolecule|Starshine Chemical|ToxPlanet|Wikidata	Chemical Vendors|Curation Efforts|Governmental Organizations|Legacy Depositors|Research and Development|Subscription Services
459972	8-Bromo-1-cyclopropyl-6-fluoro-7-(3-methyl-piperazin-1-yl)-4-oxo-1,4-dihydro-quinoline-3-carboxylic acid	182868-35-5|PD163753|8-bromo-1-cyclopropyl-6-fluoro-7-(3-methylpiperazin-1-yl)-4-oxoquinoline-3-carboxylic acid|PD 163753|8-Bromo-1-cyclopropyl-6-fluoro-7-(3-methylpiperazin-1-yl)-4-oxo-1,4-dihydroquinoline-3-carboxylic acid|8-bromo-1-cyclopropyl-6-fluoro-7-(3-methyl-piperazin-1-yl)-4-oxo-1,4-dihydro-quinoline-3-carboxylic acid|3-Quinolinecarboxylic acid, 8-bromo-1-cyclopropyl-6-fluoro-1,4-dihydr…	424.3	C18H19BrFN3O3	72.9	641	0	26	2	7	3	InChI=1S/C18H19BrFN3O3/c1-9-7-22(5-4-21-9)16-13(20)6-11-15(14(16)19)23(10-2-3-10)8-12(17(11)24)18(25)26/h6,8-10,21H,2-5,7H2,1H3,(H,25,26)	CC1CN(CCN1)C2=C(C=C3C(=C2Br)N(C=C(C3=O)C(=O)O)C4CC4)F	ZBTVXBLYDBQQDF-UHFFFAOYSA-N	8-bromo-1-cyclopropyl-6-fluoro-7-(3-methylpiperazin-1-yl)-4-oxoquinoline-3-carboxylic acid	423.059	423.059	0	1	0	1	0	1	0	0	0	3	2	1		Classification|Literature|Patents	3		20050801	001Chemical|ABI Chem|Alfa Chemistry|BenchChem|BLD Pharm|ChemIDplus|ChemTik|CymitQuimica|DiscoveryGate|EPA DSSTox|Google Patents|Hairui Chemical|IBM|J&H Chemical Co.,ltd|Japan Chemical Substance Dictionary (Nikkaji)|MolCore|MuseChem|NextBio|NIAID ChemDB|PATENTSCOPE (WIPO)|RR Scientific|Starshine Chemical|SureChEMBL|THE BioTek|Thomson Pharma|ToxPlanet	Chemical Vendors|Curation Efforts|Governmental Organizations|Journal Publishers|Legacy Depositors|Research and Development|Subscription Services
460147	6-amino-1-tert-butyl-7-(3,4-dihydro-1H-isoquinolin-2-yl)-4-oxo-quinoline-3-carboxylic acid	CHEMBL48006|6-amino-1-tert-butyl-7-(3,4-dihydro-1H-isoquinolin-2-yl)-4-oxo-quinoline-3-carboxylic acid|6-amino-1-tertbutyl-7-(1,2,3,4-tetrahydro-2-isoquinolinyl)-4-oxo-1,4-dihydroquinoline-3-carboxylic acid	391.5	C23H25N3O3	86.9	698	3.9	29	2	6	3	InChI=1S/C23H25N3O3/c1-23(2,3)26-13-17(22(28)29)21(27)16-10-18(24)20(11-19(16)26)25-9-8-14-6-4-5-7-15(14)12-25/h4-7,10-11,13H,8-9,12,24H2,1-3H3,(H,28,29)	CC(C)(C)N1C=C(C(=O)C2=CC(=C(C=C21)N3CCC4=CC=CC=C4C3)N)C(=O)O	OWWQYVBBPPBPGG-UHFFFAOYSA-N	6-amino-1-tert-butyl-7-(3,4-dihydro-1H-isoquinolin-2-yl)-4-oxoquinoline-3-carboxylic acid	391.19	391.19	0	1	0	0	0	0	0	0	0	3	0	0		Biological Test Results|Classification|Literature	3	30410|30413|42400|66066|66093|69967|69974|70455|70457|81099|81946|94058|94208|163427|163750|163751|163766|203050|203051|206035|206036|206059|206062|206325|206326|207116|207228|209261|209400|1963987	20050801	ABI Chem|ChEMBL|DiscoveryGate|Japan Chemical Substance Dictionary (Nikkaji)|MolGenie|NextBio|NIAID ChemDB|Thomson Pharma	Chemical Vendors|Curation Efforts|Governmental Organizations|Journal Publishers|Legacy Depositors|Research and Development|Subscription Services
460149	6-Amino-1-cyclopropyl-8-methyl-7-(4-methylpiperidin-1-yl)-4-oxoquinoline-3-carboxylic acid	CHEMBL125318	355.4	C20H25N3O3	86.9	622	3.6	26	2	6	3	InChI=1S/C20H25N3O3/c1-11-5-7-22(8-6-11)18-12(2)17-14(9-16(18)21)19(24)15(20(25)26)10-23(17)13-3-4-13/h9-11,13H,3-8,21H2,1-2H3,(H,25,26)	CC1CCN(CC1)C2=C(C=C3C(=C2C)N(C=C(C3=O)C(=O)O)C4CC4)N	PKQJVEBRHDXGOQ-UHFFFAOYSA-N	6-amino-1-cyclopropyl-8-methyl-7-(4-methylpiperidin-1-yl)-4-oxoquinoline-3-carboxylic acid	355.19	355.19	0	1	0	0	0	0	0	0	0	2	0	0		Biological Test Results|Classification|Literature	3	15716|42400|67059|68025|68213|69137|69926|69927|74726|74852|81099|81946|96070|163221|163752|164387|203049|205566|205567|207329|207330|207332|207339|209072|210027	20050801	ABI Chem|ChEMBL|DiscoveryGate|Japan Chemical Substance Dictionary (Nikkaji)|MolGenie|NextBio|NIAID ChemDB|Thomson Pharma	Chemical Vendors|Curation Efforts|Governmental Organizations|Journal Publishers|Legacy Depositors|Research and Development|Subscription Services
461399	Sitafloxacin	Sitafloxacin|127254-12-0|Gracevit|Sitafloxacin [INN]|Sitafloxacin anhydrous|DU 6859|DU-6859a|DU 6859A|UNII-3GJC60U4Q8|3GJC60U4Q8|Sitafloxacin Sesquihydrate|7-[(7S)-7-amino-5-azaspiro[2.4]heptan-5-yl]-8-chloro-6-fluoro-1-[(1R,2S)-2-fluorocyclopropyl]-4-oxoquinoline-3-carboxylic acid|SITAFLOXACIN [MI]|SITAFLOXACIN [WHO-DD]|DU6859a|163253-35-8|Sitafloxacin [USAN:INN]|sitafloxacine|sitafloxacino|7-((…	409.8	C19H18ClF2N3O3	86.9	761	0.7	28	2	8	3	InChI=1S/C19H18ClF2N3O3/c20-14-15-8(17(26)9(18(27)28)5-25(15)12-4-10(12)21)3-11(22)16(14)24-6-13(23)19(7-24)1-2-19/h3,5,10,12-13H,1-2,4,6-7,23H2,(H,27,28)/t10-,12+,13+/m0/s1	C1CC12CN(C[C@H]2N)C3=C(C=C4C(=C3Cl)N(C=C(C4=O)C(=O)O)[C@@H]5C[C@@H]5F)F	PNUZDKCDAWUEGK-CYZMBNFOSA-N	7-[(7S)-7-amino-5-azaspiro[2.4]heptan-5-yl]-8-chloro-6-fluoro-1-[(1R,2S)-2-fluorocyclopropyl]-4-oxoquinoline-3-carboxylic acid	409.1	409.1	0	1	0	3	3	0	0	0	0	284	42823	11006		Biological Test Results|Interactions and Pathways|Chemical and Physical Properties|Classification|Drug and Medication Information|Literature|Patents|Pharmacology and Biochemistry|Associated Disorders and Diseases|Biological Test Results: Active|Biological Test Results: Micromolar	11	14072|20865|20893|21569|21570|26183|66099|67913|67922|68529|69597|69640|93896|163270|163417|164231|203450|205847|206087|206358|206728|206786|208037|209253|209772|285278|285279|285280|285281|285282|285283|285284|285285|285286|285287|285288|285289|285290|285291|285292|285293|285294|285295|285296|285297|285298|285299|285300|285301|285302|285303|285304|285305|285306|285307|285308|285309|285310|324745…	20050801	001Chemical|10X CHEM|1st Scientific|3WAY PHARM INC|A2B Chem|AA BLOCKS|Aaron Chemicals LLC|AbaChemScene|ABI Chem|AbMole Bioscience|AbovChem LLC|Accel Scientific|Acemol|Achemtek|Acorn PharmaTech Product List|Activate Scientific|Adooq BioScience|AiFChem, an XtalPi Company|AK Scientific, Inc. (AKSCI)|AKos Consulting & Solutions|Aladdin Scientific|Alfa Chemistry|Amadis Chemical|Ambeed|Ambinter|AN Phar…	Chemical Vendors|Curation Efforts|Governmental Organizations|Journal Publishers|Legacy Depositors|NIH Initiatives|Research and Development|Subscription Services	C254 - Anti-Infective Agent > C258 - Antibiotic > C795 - Quinolone Antibiotic|D000890 - Anti-Infective Agents > D000900 - Anti-Bacterial Agents > D024841 - Fluoroquinolones|D000970 - Antineoplastic Agents > D059003 - Topoisomerase Inhibitors > D059005 - Topoisomerase II Inhibitors|D004791 - Enzyme Inhibitors|J - Antiinfectives for systemic use > J01 - Antibacterials for systemic use > J01M - Quin…
461407	7-[2-(Aminomethyl)thiazol-4-yl]-1-ethyl-6-fluoro-4-oxo-quinoline-3-carboxylic acid	PD 111700|SCHEMBL10623524|7-[2-(aminomethyl)thiazol-4-yl]-1-ethyl-6-fluoro-4-oxo-quinoline-3-carboxylic acid|7-[2-(Aminomethyl)(1,3-thiazol-4-yl)]-1-ethyl-6-fluoro-4-oxohydroquinoline-3-carboxylic acid	347.4	C16H14FN3O3S	125	559	-0.2	24	2	8	4	InChI=1S/C16H14FN3O3S/c1-2-20-6-10(16(22)23)15(21)9-3-11(17)8(4-13(9)20)12-7-24-14(5-18)19-12/h3-4,6-7H,2,5,18H2,1H3,(H,22,23)	CCN1C=C(C(=O)C2=CC(=C(C=C21)C3=CSC(=N3)CN)F)C(=O)O	QHIGSAKFRXBDBY-UHFFFAOYSA-N	7-[2-(aminomethyl)-1,3-thiazol-4-yl]-1-ethyl-6-fluoro-4-oxoquinoline-3-carboxylic acid	347.074	347.074	0	1	0	0	0	0	0	0	0	2	6	5		Classification|Literature|Patents	3		20050801	ABI Chem|Google Patents|IBM|Japan Chemical Substance Dictionary (Nikkaji)|NextBio|NIAID ChemDB|PATENTSCOPE (WIPO)|SureChEMBL	Chemical Vendors|Curation Efforts|Governmental Organizations|Legacy Depositors|Research and Development|Subscription Services
461408	1-Ethyl-6,8-difluoro-4-oxo-7-(1-oxo-1,4-thiazinan-4-yl)quinoline-3-carboxylic acid	PD115311|1-ethyl-6,8-difluoro-4-oxo-7-(1-oxo-1,4-thiazinan-4-yl)quinoline-3-carboxylic acid|1-Ethyl-6,8-difluoro-4-oxo-7-(1-oxo(1,4-thiazaperhydroin-4-yl))hydroquinoline-3-carboxylic acid	370.4	C16H16F2N2O4S	97.1	619	0.6	25	1	9	3	InChI=1S/C16H16F2N2O4S/c1-2-19-8-10(16(22)23)15(21)9-7-11(17)14(12(18)13(9)19)20-3-5-25(24)6-4-20/h7-8H,2-6H2,1H3,(H,22,23)	CCN1C=C(C(=O)C2=CC(=C(C(=C21)F)N3CCS(=O)CC3)F)C(=O)O	SUVNNPSGSOXWOF-UHFFFAOYSA-N	1-ethyl-6,8-difluoro-4-oxo-7-(1-oxo-1,4-thiazinan-4-yl)quinoline-3-carboxylic acid	370.08	370.08	0	1	0	0	0	0	0	0	0	4	0	0		Classification|Literature	2		20050801	ABI Chem|Japan Chemical Substance Dictionary (Nikkaji)|NextBio|NIAID ChemDB|Thomson Pharma	Chemical Vendors|Curation Efforts|Governmental Organizations|Journal Publishers|Legacy Depositors|Research and Development|Subscription Services
461409	1-Ethyl-6-fluoro-7-[3-[(isopropylamino)methyl]pyrrolidin-1-yl]-4-oxo-1,8-naphthyridine-3-carboxylic acid	PD 115717|SCHEMBL9437344|SOTDKNVZHLTZDT-UHFFFAOYSA-N|1-ethyl-6-fluoro-1,4-dihydro-7-[3-[[(1 -methylethyl)amino]methyl]-1-pyrrolidinyl]-4-oxo-l,8-naphthyridine-3-carboxylic acid|1-ethyl-6-fluoro-1,4-dihydro-7-[3-[[(1-methylethyl)amino]methyl]-1-pyrrolidinyl]-4-oxo-1,8-naphthyridine-3-carboxylic acid|1-Ethyl-6-fluoro-7-(3-{[(methylethyl)amino]methyl}pyrrolidinyl)-4-oxohydropyridino[2,3-b]pyridine-3…	376.4	C19H25FN4O3	85.8	612	1.2	27	2	8	6	InChI=1S/C19H25FN4O3/c1-4-23-10-14(19(26)27)16(25)13-7-15(20)18(22-17(13)23)24-6-5-12(9-24)8-21-11(2)3/h7,10-12,21H,4-6,8-9H2,1-3H3,(H,26,27)	CCN1C=C(C(=O)C2=CC(=C(N=C21)N3CCC(C3)CNC(C)C)F)C(=O)O	SOTDKNVZHLTZDT-UHFFFAOYSA-N	1-ethyl-6-fluoro-4-oxo-7-[3-[(propan-2-ylamino)methyl]pyrrolidin-1-yl]-1,8-naphthyridine-3-carboxylic acid	376.191	376.191	0	1	0	1	0	1	0	0	0	2	13	7		Classification|Literature|Patents	3		20050801	ABI Chem|Google Patents|IBM|Japan Chemical Substance Dictionary (Nikkaji)|NextBio|NextMove Software|NIAID ChemDB|PATENTSCOPE (WIPO)|SureChEMBL	Chemical Vendors|Curation Efforts|Governmental Organizations|Legacy Depositors|Research and Development|Subscription Services
461410	1-Ethyl-6,8-difluoro-7-[3-(hydroxymethyl)pyrrolidin-1-yl]-4-oxo-quinoline-3-carboxylic acid	PD116427|1-ethyl-6,8-difluoro-7-[3-(hydroxymethyl)pyrrolidin-1-yl]-4-oxo-quinoline-3-carboxylic acid|1-Ethyl-6,8-difluoro-7-[3-(hydroxymethyl)pyrrolidinyl]-4-oxohydroquinoline-3-carboxylic acid	352.33	C17H18F2N2O4	81.1	585	1.5	25	2	8	4	InChI=1S/C17H18F2N2O4/c1-2-20-7-11(17(24)25)16(23)10-5-12(18)15(13(19)14(10)20)21-4-3-9(6-21)8-22/h5,7,9,22H,2-4,6,8H2,1H3,(H,24,25)	CCN1C=C(C(=O)C2=CC(=C(C(=C21)F)N3CCC(C3)CO)F)C(=O)O	KHPLAGBPNYOACG-UHFFFAOYSA-N	1-ethyl-6,8-difluoro-7-[3-(hydroxymethyl)pyrrolidin-1-yl]-4-oxoquinoline-3-carboxylic acid	352.123	352.123	0	1	0	1	0	1	0	0	0	3	0	0		Classification|Literature	2		20050801	ABI Chem|Japan Chemical Substance Dictionary (Nikkaji)|NextBio|NIAID ChemDB|Thomson Pharma	Chemical Vendors|Curation Efforts|Governmental Organizations|Journal Publishers|Legacy Depositors|Research and Development|Subscription Services
461411	1-Cyclopropyl-6,8-difluoro-4-oxo-7-(3-pyrrolidin-1-ylpyrrolidin-1-yl)quinoline-3-carboxylic acid	PD123982|1-cyclopropyl-6,8-difluoro-4-oxo-7-(3-pyrrolidin-1-ylpyrrolidin-1-yl)quinoline-3-carboxylic acid|1-Cyclopropyl-6,8-difluoro-4-oxo-7-(3-pyrrolidinylpyrrolidinyl)hydroquinoline-3-carboxylic acid	403.4	C21H23F2N3O3	64.099	722	0.4	29	1	8	4	InChI=1S/C21H23F2N3O3/c22-16-9-14-18(26(12-3-4-12)11-15(20(14)27)21(28)29)17(23)19(16)25-8-5-13(10-25)24-6-1-2-7-24/h9,11-13H,1-8,10H2,(H,28,29)	C1CCN(C1)C2CCN(C2)C3=C(C=C4C(=C3F)N(C=C(C4=O)C(=O)O)C5CC5)F	MZDRXXLGZAVTGD-UHFFFAOYSA-N	1-cyclopropyl-6,8-difluoro-4-oxo-7-(3-pyrrolidin-1-ylpyrrolidin-1-yl)quinoline-3-carboxylic acid	403.171	403.171	0	1	0	1	0	1	0	0	0	6	0	0		Classification|Literature	2		20050801	ABI Chem|Japan Chemical Substance Dictionary (Nikkaji)|NextBio|NIAID ChemDB|Thomson Pharma	Chemical Vendors|Curation Efforts|Governmental Organizations|Journal Publishers|Legacy Depositors|Research and Development|Subscription Services
461412	8-Chloro-1-ethyl-7-[3-(ethylaminomethyl)pyrrolidin-1-yl]-6-fluoro-4-oxo-quinoline-3-carboxylic acid	PD 134545|CHEMBL15592|SCHEMBL10765111|8-chloro-1-ethyl-7-[3-(ethylaminomethyl)pyrrolidin-1-yl]-6-fluoro-4-oxo-quinoline-3-carboxylic acid|8-Chloro-1-ethyl-7-{3-[(ethylamino)methyl]pyrrolidinyl}-6-fluoro-4-oxohydroquinoline-3-carboxylic acid	395.9	C19H23ClFN3O3	72.9	617	0.4	27	2	7	6	InChI=1S/C19H23ClFN3O3/c1-3-22-8-11-5-6-24(9-11)17-14(21)7-12-16(15(17)20)23(4-2)10-13(18(12)25)19(26)27/h7,10-11,22H,3-6,8-9H2,1-2H3,(H,26,27)	CCNCC1CCN(C1)C2=C(C=C3C(=C2Cl)N(C=C(C3=O)C(=O)O)CC)F	SUELZMVHSJHELN-UHFFFAOYSA-N	8-chloro-1-ethyl-7-[3-(ethylaminomethyl)pyrrolidin-1-yl]-6-fluoro-4-oxoquinoline-3-carboxylic acid	395.141	395.141	0	1	0	1	0	1	0	0	0	3	3	1		Biological Test Results|Classification|Literature|Patents	4	57388|63898|64251|74723|74734|94001|151052|151374|197877|198021|198176|198317|200234	20050801	ABI Chem|ChEMBL|DiscoveryGate|Google Patents|Japan Chemical Substance Dictionary (Nikkaji)|MolGenie|NextBio|NIAID ChemDB|SureChEMBL	Chemical Vendors|Curation Efforts|Governmental Organizations|Legacy Depositors|Research and Development|Subscription Services
461413	5,8-Dichloro-1-cyclopropyl-7-[3-(ethylaminomethyl)pyrrolidin-1-yl]-6-fluoro-4-oxo-quinoline-3-carboxylic acid	PD 135723|CHEMBL142746|3-Quinolinecarboxylic acid, 5,8-dichloro-1-cyclopropyl-7-[3-[(ethylamino)methyl]-1-pyrrolidinyl]-6-fluoro-1,4-dihydro-4-oxo-|5,8-dichloro-1-cyclopropyl-7-[3-(ethylaminomethyl)pyrrolidin-1-yl]-6-fluoro-4-oxo-quinoline-3-carboxylic acid	442.3	C20H22Cl2FN3O3	72.9	704	2.1	29	2	7	6	InChI=1S/C20H22Cl2FN3O3/c1-2-24-7-10-5-6-25(8-10)18-15(22)17-13(14(21)16(18)23)19(27)12(20(28)29)9-26(17)11-3-4-11/h9-11,24H,2-8H2,1H3,(H,28,29)	CCNCC1CCN(C1)C2=C(C3=C(C(=C2F)Cl)C(=O)C(=CN3C4CC4)C(=O)O)Cl	ZDFSSWPEXPETIR-UHFFFAOYSA-N	5,8-dichloro-1-cyclopropyl-7-[3-(ethylaminomethyl)pyrrolidin-1-yl]-6-fluoro-4-oxoquinoline-3-carboxylic acid	441.102	441.102	0	1	0	1	0	1	0	0	0	3	0	0		Biological Test Results|Classification|Literature	3	51918|74727|74853	20050801	ABI Chem|ChEMBL|DiscoveryGate|Japan Chemical Substance Dictionary (Nikkaji)|MolGenie|NextBio|NIAID ChemDB	Chemical Vendors|Curation Efforts|Governmental Organizations|Legacy Depositors|Research and Development|Subscription Services
461417	7-[3-(1-Aminoethyl)pyrrolidin-1-yl]-1-cyclopropyl-6-fluoro-4-oxo-1,8-naphthyridine-3-carboxylic acid	SCHEMBL8924280|WPMBVEWHIIMBCK-UHFFFAOYSA-N|7-[(3R)-3-[(1S)-1-aminoethyl]pyrrolidin-1-yl]-1-cyclopropyl-6-fluoro-4-oxo-1,4-dihydro-1,8-naphthyridine-3-carboxylic acid|7-[3-(1-aminoethyl)pyrrolidin-1-yl]-1-cyclopropyl-6-fluoro-4-oxo-1,8-naphthyridine-3-carboxylic acid|1,8-Naphthyridine-3-carboxylic acid, 7-[3-(1-aminoethyl)-1-pyrrolidinyl]-1-cyclopropyl-6-fluoro-1,4-dihydro-4-oxo-|7-[3-(1-aminoethy…	360.4	C18H21FN4O3	99.8	638	0.5	26	2	8	4	InChI=1S/C18H21FN4O3/c1-9(20)10-4-5-22(7-10)17-14(19)6-12-15(24)13(18(25)26)8-23(11-2-3-11)16(12)21-17/h6,8-11H,2-5,7,20H2,1H3,(H,25,26)	CC(C1CCN(C1)C2=C(C=C3C(=O)C(=CN(C3=N2)C4CC4)C(=O)O)F)N	WPMBVEWHIIMBCK-UHFFFAOYSA-N	7-[3-(1-aminoethyl)pyrrolidin-1-yl]-1-cyclopropyl-6-fluoro-4-oxo-1,8-naphthyridine-3-carboxylic acid	360.16	360.16	0	1	0	2	0	2	0	0	0	5	19	4		Classification|Literature|Patents	3		20050801	ABI Chem|Achemica|DiscoveryGate|Google Patents|IBM|Japan Chemical Substance Dictionary (Nikkaji)|MolCore|NextBio|NextMove Software|NIAID ChemDB|PATENTSCOPE (WIPO)|SureChEMBL|ToxPlanet	Chemical Vendors|Curation Efforts|Governmental Organizations|Legacy Depositors|Research and Development|Subscription Services
461418	7-(3-Amino-4-cyclopropyl-pyrrolidin-1-yl)-1-cyclopropyl-6-fluoro-4-oxo-quinoline-3-carboxylic acid	CHEMBL132771|3-Quinolinecarboxylic acid, 7-(3-amino-4-cyclopropyl-1-pyrrolidinyl)-1-cyclopropyl-6-fluoro-1,4-dihydro-4-oxo-|7-(3-amino-4-cyclopropyl-pyrrolidin-1-yl)-1-cyclopropyl-6-fluoro-4-oxo-quinoline-3-carboxylic acid	371.4	C20H22FN3O3	86.9	690	-0.2	27	2	7	4	InChI=1S/C20H22FN3O3/c21-15-5-12-17(24(11-3-4-11)8-14(19(12)25)20(26)27)6-18(15)23-7-13(10-1-2-10)16(22)9-23/h5-6,8,10-11,13,16H,1-4,7,9,22H2,(H,26,27)	C1CC1C2CN(CC2N)C3=C(C=C4C(=C3)N(C=C(C4=O)C(=O)O)C5CC5)F	UQIZXARYWNEIEE-UHFFFAOYSA-N	7-(3-amino-4-cyclopropylpyrrolidin-1-yl)-1-cyclopropyl-6-fluoro-4-oxoquinoline-3-carboxylic acid	371.165	371.165	0	1	0	2	0	2	0	0	0	4	0	0		Biological Test Results|Classification|Literature	3	66390|66391|70798|94367|163746|164094|207704|207719|208935|210263	20050801	ABI Chem|ChEMBL|DiscoveryGate|Japan Chemical Substance Dictionary (Nikkaji)|MolGenie|NextBio|NIAID ChemDB	Chemical Vendors|Curation Efforts|Governmental Organizations|Legacy Depositors|Research and Development|Subscription Services
461424	7-Acetyl-1-ethyl-6-fluoro-4-oxo-quinoline-3-carboxylic acid	PD111103|7-acetyl-1-ethyl-6-fluoro-4-oxo-quinoline-3-carboxylic acid|3-Quinolinecarboxylic acid, 7-acetyl-1-ethyl-6-fluoro-1,4-dihydro-4-oxo-	277.25	C14H12FNO4	74.7	488	1.5	20	1	6	3	InChI=1S/C14H12FNO4/c1-3-16-6-10(14(19)20)13(18)9-4-11(15)8(7(2)17)5-12(9)16/h4-6H,3H2,1-2H3,(H,19,20)	CCN1C=C(C(=O)C2=CC(=C(C=C21)C(=O)C)F)C(=O)O	SCIFXHSKYUVTNV-UHFFFAOYSA-N	7-acetyl-1-ethyl-6-fluoro-4-oxoquinoline-3-carboxylic acid	277.075	277.075	0	1	0	0	0	0	0	0	0	3	0	0		Classification|Literature	2		20050801	ABI Chem|DiscoveryGate|Japan Chemical Substance Dictionary (Nikkaji)|NextBio|NIAID ChemDB|Thomson Pharma	Chemical Vendors|Curation Efforts|Governmental Organizations|Journal Publishers|Legacy Depositors|Research and Development|Subscription Services
461425	7-Cyano-1-ethyl-6,8-difluoro-4-oxo-quinoline-3-carboxylic acid	PD 114554|7-cyano-1-ethyl-6,8-difluoro-4-oxo-quinoline-3-carboxylic acid|3-Quinolinecarboxylic acid, 7-cyano-1-ethyl-6,8-difluoro-1,4-dihydro-4-oxo-	278.21	C13H8F2N2O3	81.4	525	1.4	20	1	7	2	InChI=1S/C13H8F2N2O3/c1-2-17-5-8(13(19)20)12(18)6-3-9(14)7(4-16)10(15)11(6)17/h3,5H,2H2,1H3,(H,19,20)	CCN1C=C(C(=O)C2=CC(=C(C(=C21)F)C#N)F)C(=O)O	YCPRNHQFGKNCAC-UHFFFAOYSA-N	7-cyano-1-ethyl-6,8-difluoro-4-oxoquinoline-3-carboxylic acid	278.05	278.05	0	1	0	0	0	0	0	0	0	2	0	0		Classification|Literature	2		20050801	ABI Chem|Japan Chemical Substance Dictionary (Nikkaji)|NextBio|NIAID ChemDB	Chemical Vendors|Curation Efforts|Governmental Organizations|Legacy Depositors|Research and Development|Subscription Services
461426	1-Cyclopropyl-6-fluoro-4-oxo-7-piperazin-2-yl-quinoline-3-carboxylic acid	PD 135305|SCHEMBL9731939|1-cyclopropyl-6-fluoro-4-oxo-7-piperazin-2-yl-quinoline-3-carboxylic acid|3-Quinolinecarboxylic acid, 1-cyclopropyl-6-fluoro-1,4-dihydro-4-oxo-7-(2-piperazinyl)-	331.34	C17H18FN3O3	81.7	577	-0.9	24	3	7	3	InChI=1S/C17H18FN3O3/c18-13-5-11-15(6-10(13)14-7-19-3-4-20-14)21(9-1-2-9)8-12(16(11)22)17(23)24/h5-6,8-9,14,19-20H,1-4,7H2,(H,23,24)	C1CC1N2C=C(C(=O)C3=CC(=C(C=C32)C4CNCCN4)F)C(=O)O	RPPBMSLLIIVMJU-UHFFFAOYSA-N	1-cyclopropyl-6-fluoro-4-oxo-7-piperazin-2-ylquinoline-3-carboxylic acid	331.133	331.133	0	1	0	1	0	1	0	0	0	2	4	2		Classification|Literature|Patents	3		20050801	ABI Chem|DiscoveryGate|IBM|NextBio|NIAID ChemDB|PATENTSCOPE (WIPO)|SureChEMBL	Chemical Vendors|Curation Efforts|Governmental Organizations|Legacy Depositors|Research and Development|Subscription Services
461427	1-Ethyl-6,8-difluoro-7-[3-[(2-hydroxyethylamino)methyl]pyrrolidin-1-yl]-4-oxo-quinoline-3-carboxylic acid	PD116169|SCHEMBL10618783|XGJFDWRVYBIBHL-UHFFFAOYSA-N|1-ethyl-6,8-difluoro-1,4-dihydro-7-[3-[[(2-hydroxyethyl)amino]methyl]-1-pyrrolidinyl]-4-oxo-3-quinoline carboxylic acid|1-ethyl-6,8-difluoro-1,4-dihydro-7-[3-[[(2-hydroxyethyl)amino]methyl]-1-pyrrolidinyl]-4-oxo-3-quinolinecarboxylic acid|1-ethyl-6,8-difluoro-7-[3-[(2-hydroxyethylamino)methyl]pyrrolidin-1-yl]-4-oxo-quinoline-3-carboxylic acid|3…	395.4	C19H23F2N3O4	93.1	632	-1.2	28	3	9	7	InChI=1S/C19H23F2N3O4/c1-2-23-10-13(19(27)28)18(26)12-7-14(20)17(15(21)16(12)23)24-5-3-11(9-24)8-22-4-6-25/h7,10-11,22,25H,2-6,8-9H2,1H3,(H,27,28)	CCN1C=C(C(=O)C2=CC(=C(C(=C21)F)N3CCC(C3)CNCCO)F)C(=O)O	XGJFDWRVYBIBHL-UHFFFAOYSA-N	1-ethyl-6,8-difluoro-7-[3-[(2-hydroxyethylamino)methyl]pyrrolidin-1-yl]-4-oxoquinoline-3-carboxylic acid	395.166	395.166	0	1	0	1	0	1	0	0	0	4	13	5		Classification|Literature|Patents	3		20050801	ABI Chem|Google Patents|IBM|Japan Chemical Substance Dictionary (Nikkaji)|NextBio|NextMove Software|NIAID ChemDB|PATENTSCOPE (WIPO)|SureChEMBL|Thomson Pharma	Chemical Vendors|Curation Efforts|Governmental Organizations|Journal Publishers|Legacy Depositors|Research and Development|Subscription Services
461428	7-(3-Aminoazetidin-1-yl)-1-ethyl-6-fluoro-4-oxo-1,8-naphthyridine-3-carboxylic acid	7-(3-amino-1-azetidinyl)-1-ethyl-6-fluoro-1,4-dihydro-4-oxo-1,8-naphthyridine-3-carboxylic acid|PD 116507|7-(3-aminoazetidin-1-yl)-1-ethyl-6-fluoro-4-oxo-1,8-naphthyridine-3-carboxylic acid|CHEMBL289260|SCHEMBL10677290|MOSUGPZHRCUMJE-UHFFFAOYSA-N|DTXSID201117642|91188-14-6|1,8-Naphthyridine-3-carboxylic acid, 7-(3-amino-1-azetidinyl)-1-ethyl-6-fluoro-1,4-dihydro-4-oxo-	306.29	C14H15FN4O3	99.8	520	-0.6	22	2	8	3	InChI=1S/C14H15FN4O3/c1-2-18-6-9(14(21)22)11(20)8-3-10(15)13(17-12(8)18)19-4-7(16)5-19/h3,6-7H,2,4-5,16H2,1H3,(H,21,22)	CCN1C=C(C(=O)C2=CC(=C(N=C21)N3CC(C3)N)F)C(=O)O	MOSUGPZHRCUMJE-UHFFFAOYSA-N	7-(3-aminoazetidin-1-yl)-1-ethyl-6-fluoro-4-oxo-1,8-naphthyridine-3-carboxylic acid	306.113	306.113	0	1	0	0	0	0	0	0	0	3	12	6		Biological Test Results|Classification|Literature|Patents	4	68809|70410|164287|164290|206541|207938	20050801	ABI Chem|ChEMBL|DiscoveryGate|EPA DSSTox|Google Patents|IBM|Japan Chemical Substance Dictionary (Nikkaji)|MolGenie|NextBio|NextMove Software|NIAID ChemDB|PATENTSCOPE (WIPO)|RR Scientific|SureChEMBL	Chemical Vendors|Curation Efforts|Governmental Organizations|Legacy Depositors|Research and Development|Subscription Services
461430	7-[3-(Aminomethyl)pyrrolidin-1-yl]-6,8-difluoro-1-(methylamino)-4-oxo-quinoline-3-carboxylic acid	PD 119035|CHEMBL188466|SCHEMBL10897979|PD-119035|3-Quinolinecarboxylic acid, 7-[3-(aminomethyl)-1-pyrrolidinyl]-6,8-difluoro-1,4-dihydro-1-(methylamino)-4-oxo-|7-[3-(aminomethyl)pyrrolidin-1-yl]-6,8-difluoro-1-(methylamino)-4-oxo-quinoline-3-carboxylic acid	352.34	C16H18F2N4O3	98.9	588	-1.6	25	3	9	4	InChI=1S/C16H18F2N4O3/c1-20-22-7-10(16(24)25)15(23)9-4-11(17)14(12(18)13(9)22)21-3-2-8(5-19)6-21/h4,7-8,20H,2-3,5-6,19H2,1H3,(H,24,25)	CNN1C=C(C(=O)C2=CC(=C(C(=C21)F)N3CCC(C3)CN)F)C(=O)O	DAFFWCHEDYXIEL-UHFFFAOYSA-N	7-[3-(aminomethyl)pyrrolidin-1-yl]-6,8-difluoro-1-(methylamino)-4-oxoquinoline-3-carboxylic acid	352.135	352.135	0	1	0	1	0	1	0	0	0	3	3	1		Biological Test Results|Classification|Literature|Patents	4	239765|239771|242909|242910|242942|242957	20050801	ABI Chem|ChEMBL|DiscoveryGate|Google Patents|IBM|MolGenie|NextBio|NIAID ChemDB|PATENTSCOPE (WIPO)|SureChEMBL	Chemical Vendors|Curation Efforts|Governmental Organizations|Legacy Depositors|Research and Development|Subscription Services
461432	8-Amino-1-cyclopropyl-6-fluoro-7-(3-methylpyrrolidin-1-yl)-4-oxo-quinoline-3-carboxylic acid	PD 127367|3-Quinolinecarboxylic acid, 8-amino-1-cyclopropyl-6-fluoro-1,4-dihydro-7-(3-methyl-1-pyrrolidinyl)-4-oxo-|8-amino-1-cyclopropyl-6-fluoro-7-(3-methylpyrrolidin-1-yl)-4-oxo-quinoline-3-carboxylic acid	345.4	C18H20FN3O3	86.9	621	3	25	2	7	3	InChI=1S/C18H20FN3O3/c1-9-4-5-21(7-9)16-13(19)6-11-15(14(16)20)22(10-2-3-10)8-12(17(11)23)18(24)25/h6,8-10H,2-5,7,20H2,1H3,(H,24,25)	CC1CCN(C1)C2=C(C=C3C(=C2N)N(C=C(C3=O)C(=O)O)C4CC4)F	RGOZPJSUQUUEJJ-UHFFFAOYSA-N	8-amino-1-cyclopropyl-6-fluoro-7-(3-methylpyrrolidin-1-yl)-4-oxoquinoline-3-carboxylic acid	345.149	345.149	0	1	0	1	0	1	0	0	0	2	0	0		Classification|Literature	2		20050801	ABI Chem|NextBio|NIAID ChemDB	Chemical Vendors|Curation Efforts|Governmental Organizations|Legacy Depositors|Research and Development|Subscription Services
461433	1-Cyclopropyl-6-fluoro-5-(hydroxymethyl)-7-(3-methylpiperazin-1-yl)-4-oxo-quinoline-3-carboxylic acid	1-cyclopropyl-6-fluoro-5-(hydroxymethyl)-7-(3-methylpiperazin-1-yl)-4-oxo-quinoline-3-carboxylic acid|3-Quinolinecarboxylic acid, 1-cyclopropyl-6-fluoro-1,4-dihydro-5-(hydroxymethyl)-7-(3-methyl-1-piperazinyl)-4-oxo-	375.4	C19H22FN3O4	93.1	653	-1.4	27	3	8	4	InChI=1S/C19H22FN3O4/c1-10-7-22(5-4-21-10)15-6-14-16(13(9-24)17(15)20)18(25)12(19(26)27)8-23(14)11-2-3-11/h6,8,10-11,21,24H,2-5,7,9H2,1H3,(H,26,27)	CC1CN(CCN1)C2=C(C(=C3C(=C2)N(C=C(C3=O)C(=O)O)C4CC4)CO)F	JENQBINQYGTWHI-UHFFFAOYSA-N	1-cyclopropyl-6-fluoro-5-(hydroxymethyl)-7-(3-methylpiperazin-1-yl)-4-oxoquinoline-3-carboxylic acid	375.159	375.159	0	1	0	1	0	1	0	0	0	3	0	0		Classification|Literature|Spectral Information	3		20050801	ABI Chem|DiscoveryGate|Japan Chemical Substance Dictionary (Nikkaji)|NextBio|NIAID ChemDB|NORMAN Suspect List Exchange|Thomson Pharma	Chemical Vendors|Curation Efforts|Governmental Organizations|Journal Publishers|Legacy Depositors|Research and Development|Subscription Services
461434	1-Ethyl-7-[1-(2-hydroxyethyl)-5-methyl-pyrazol-4-yl]-4-oxo-1,8-naphthyridine-3-carboxylic acid	PD 108666|1,8-Naphthyridine-3-carboxylic acid, 1-ethyl-1,4-dihydro-7-[1-(2-hydroxyethyl)-5-methyl-1H-pyrazol-4-yl]-4-oxo-|1-ethyl-7-[1-(2-hydroxyethyl)-5-methyl-pyrazol-4-yl]-4-oxo-1,8-naphthyridine-3-carboxylic acid	342.35	C17H18N4O4	109	567	0.6	25	2	7	5	InChI=1S/C17H18N4O4/c1-3-20-9-13(17(24)25)15(23)11-4-5-14(19-16(11)20)12-8-18-21(6-7-22)10(12)2/h4-5,8-9,22H,3,6-7H2,1-2H3,(H,24,25)	CCN1C=C(C(=O)C2=C1N=C(C=C2)C3=C(N(N=C3)CCO)C)C(=O)O	VUXAJPXZVNYFRY-UHFFFAOYSA-N	1-ethyl-7-[1-(2-hydroxyethyl)-5-methylpyrazol-4-yl]-4-oxo-1,8-naphthyridine-3-carboxylic acid	342.133	342.133	0	1	0	0	0	0	0	0	0	2	0	0		Literature	1		20050801	ABI Chem|Japan Chemical Substance Dictionary (Nikkaji)|NextBio|NIAID ChemDB	Chemical Vendors|Curation Efforts|Governmental Organizations|Legacy Depositors|Research and Development|Subscription Services
461435	6-Chloro-1-ethyl-4-oxo-7-(trifluoromethyl)quinoline-3-carboxylic acid	PD 108970|6-chloro-1-ethyl-4-oxo-7-(trifluoromethyl)quinoline-3-carboxylic acid|3-Quinolinecarboxylic acid, 6-chloro-1-ethyl-1,4-dihydro-4-oxo-7-(trifluoromethyl)-	319.66	C13H9ClF3NO3	57.6	492	1.5	21	1	7	2	InChI=1S/C13H9ClF3NO3/c1-2-18-5-7(12(20)21)11(19)6-3-9(14)8(4-10(6)18)13(15,16)17/h3-5H,2H2,1H3,(H,20,21)	CCN1C=C(C(=O)C2=CC(=C(C=C21)C(F)(F)F)Cl)C(=O)O	ACEOOTZLBKXXJO-UHFFFAOYSA-N	6-chloro-1-ethyl-4-oxo-7-(trifluoromethyl)quinoline-3-carboxylic acid	319.022	319.022	0	1	0	0	0	0	0	0	0	2	0	0		Classification|Literature	2		20050801	ABI Chem|Ambinter|Aurora Fine Chemicals LLC|Innovapharm|Japan Chemical Substance Dictionary (Nikkaji)|NextBio|NIAID ChemDB	Chemical Vendors|Curation Efforts|Governmental Organizations|Legacy Depositors|Research and Development|Subscription Services
461437	7-[4-(2-Amino-2-oxo-ethyl)piperazin-1-yl]-1-ethyl-6-fluoro-4-oxo-quinoline-3-carboxylic acid	PD 109131|3-Quinolinecarboxylic acid, 7-[4-(2-amino-2-oxoethyl)-1-piperazinyl]-1-ethyl-6-fluoro-1,4-dihydro-4-oxo-|7-[4-(2-amino-2-oxo-ethyl)piperazin-1-yl]-1-ethyl-6-fluoro-4-oxo-quinoline-3-carboxylic acid	376.4	C18H21FN4O4	107	647	-0.8	27	2	8	5	InChI=1S/C18H21FN4O4/c1-2-22-9-12(18(26)27)17(25)11-7-13(19)15(8-14(11)22)23-5-3-21(4-6-23)10-16(20)24/h7-9H,2-6,10H2,1H3,(H2,20,24)(H,26,27)	CCN1C=C(C(=O)C2=CC(=C(C=C21)N3CCN(CC3)CC(=O)N)F)C(=O)O	GQTUDLLSZUDOEN-UHFFFAOYSA-N	7-[4-(2-amino-2-oxoethyl)piperazin-1-yl]-1-ethyl-6-fluoro-4-oxoquinoline-3-carboxylic acid	376.155	376.155	0	1	0	0	0	0	0	0	0	2	0	0		Classification|Literature	2		20050801	ABI Chem|DiscoveryGate|Japan Chemical Substance Dictionary (Nikkaji)|NextBio|NIAID ChemDB|Thomson Pharma	Chemical Vendors|Curation Efforts|Governmental Organizations|Journal Publishers|Legacy Depositors|Research and Development|Subscription Services
461439	7-(2-Aminopyrimidin-4-yl)-1-ethyl-6-fluoro-4-oxo-quinoline-3-carboxylic acid	PD 111518|SCHEMBL10619343|KVZSDKRWVWERGT-UHFFFAOYSA-N|3-Quinolinecarboxylic acid, 7-(2-amino-4-pyrimidinyl)-1-ethyl-6-fluoro-1,4-dihydro-4-oxo-|7-(2-Amino-4-pyrimidinyl)-1-ethyl-6-fluoro-1,4-dihydro-4-oxo-3-quinolinecarboxylic acid|7-(2-aminopyrimidin-4-yl)-1-ethyl-6-fluoro-4-oxo-quinoline-3-carboxylic acid	328.3	C16H13FN4O3	109	555	2	24	2	8	3	InChI=1S/C16H13FN4O3/c1-2-21-7-10(15(23)24)14(22)9-5-11(17)8(6-13(9)21)12-3-4-19-16(18)20-12/h3-7H,2H2,1H3,(H,23,24)(H2,18,19,20)	CCN1C=C(C(=O)C2=CC(=C(C=C21)C3=NC(=NC=C3)N)F)C(=O)O	KVZSDKRWVWERGT-UHFFFAOYSA-N	7-(2-aminopyrimidin-4-yl)-1-ethyl-6-fluoro-4-oxoquinoline-3-carboxylic acid	328.097	328.097	0	1	0	0	0	0	0	0	0	2	10	5		Classification|Literature|Patents	3		20050801	ABI Chem|Google Patents|IBM|Japan Chemical Substance Dictionary (Nikkaji)|NextBio|NextMove Software|NIAID ChemDB|PATENTSCOPE (WIPO)|SureChEMBL	Chemical Vendors|Curation Efforts|Governmental Organizations|Legacy Depositors|Research and Development|Subscription Services
461441	1-Ethyl-6-fluoro-4-oxo-7-thiazolidin-3-yl-1,8-naphthyridine-3-carboxylic acid	PD 111834|CHEMBL334740|SCHEMBL11085282|CCPFENJVIWXKFU-UHFFFAOYSA-N|1-ethyl-6-fluoro-1,4-dihydro-4-oxo-7(3-thiazolidinyl)-1,8-naphthyridine-3-carboxylic acid|1-ethyl-6-fluoro-4-oxo-7-thiazolidin-3-yl-1,8-naphthyridine-3-carboxylic acid|1,8-Naphthyridine-3-carboxylic acid, 1-ethyl-6-fluoro-1,4-dihydro-4-oxo-7-(3-thiazolidinyl)-	323.34	C14H14FN3O3S	99	516	3.3	22	1	8	3	InChI=1S/C14H14FN3O3S/c1-2-17-6-9(14(20)21)11(19)8-5-10(15)13(16-12(8)17)18-3-4-22-7-18/h5-6H,2-4,7H2,1H3,(H,20,21)	CCN1C=C(C(=O)C2=CC(=C(N=C21)N3CCSC3)F)C(=O)O	CCPFENJVIWXKFU-UHFFFAOYSA-N	1-ethyl-6-fluoro-4-oxo-7-(1,3-thiazolidin-3-yl)-1,8-naphthyridine-3-carboxylic acid	323.074	323.074	0	1	0	0	0	0	0	0	0	3	1	1		Biological Test Results|Classification|Literature|Patents	4	69782|69784|78688|78707|95885|164385|207175|210022	20050801	ABI Chem|ChEMBL|DiscoveryGate|Google Patents|IBM|Japan Chemical Substance Dictionary (Nikkaji)|MolGenie|NextBio|NextMove Software|NIAID ChemDB|PATENTSCOPE (WIPO)|SureChEMBL	Chemical Vendors|Curation Efforts|Governmental Organizations|Legacy Depositors|Research and Development|Subscription Services
461444	1-Ethyl-6-fluoro-4-oxo-7-thiomorpholino-quinoline-3-carboxylic acid	PD 114111|CHEMBL131527|SCHEMBL11089398|XMXSCUUDJMDYLC-UHFFFAOYSA-N|1-ethyl-6-fluoro-4-oxo-7-thiomorpholino-quinoline-3-carboxylic acid|1-ethyl-6-fluoro-1,4-dihydro-4-oxo-7-(4-thiomorpholinyl)-3-quinolinecarboxylic acid|3-Quinolinecarboxylic acid, 1-ethyl-6-fluoro-1,4-dihydro-4-oxo-7-(4-thiomorpholinyl)-	336.4	C16H17FN2O3S	86.2	521	2.3	23	1	7	3	InChI=1S/C16H17FN2O3S/c1-2-18-9-11(16(21)22)15(20)10-7-12(17)14(8-13(10)18)19-3-5-23-6-4-19/h7-9H,2-6H2,1H3,(H,21,22)	CCN1C=C(C(=O)C2=CC(=C(C=C21)N3CCSCC3)F)C(=O)O	XMXSCUUDJMDYLC-UHFFFAOYSA-N	1-ethyl-6-fluoro-4-oxo-7-thiomorpholin-4-ylquinoline-3-carboxylic acid	336.094	336.094	0	1	0	0	0	0	0	0	0	4	2	2		Biological Test Results|Classification|Literature|Patents	4	52946|66246|67402|68666|68668|70480|70603|78707|95894|162756|163583|163787|165204|203141|206756|206757|206759|207259|208022|208781|209611	20050801	ABI Chem|ChEMBL|DiscoveryGate|Google Patents|IBM|Japan Chemical Substance Dictionary (Nikkaji)|MolGenie|NextBio|NextMove Software|NIAID ChemDB|PATENTSCOPE (WIPO)|SureChEMBL	Chemical Vendors|Curation Efforts|Governmental Organizations|Legacy Depositors|Research and Development|Subscription Services
461445	6-[3-(Ethylaminomethyl)pyrrolidin-1-yl]-7-fluoro-2-methyl-10-oxo-4-oxa-1-azatricyclo[7.3.1.05,13]trideca-5(13),6,8,11-tetraene-11-carboxylic acid	PD 114980|CHEMBL15541|7H-1,4-Oxazino[2,3,4-ij]quinoline-6-carboxylic acid, 10-[3-[(ethylamino)methyl]-1-pyrrolidinyl]-9-fluoro-2,3-dihydro-3-methyl-7-oxo-	389.4	C20H24FN3O4	82.1	672	0.1	28	2	8	5	InChI=1S/C20H24FN3O4/c1-3-22-7-12-4-5-23(8-12)17-15(21)6-13-16-19(17)28-10-11(2)24(16)9-14(18(13)25)20(26)27/h6,9,11-12,22H,3-5,7-8,10H2,1-2H3,(H,26,27)	CCNCC1CCN(C1)C2=C(C=C3C4=C2OCC(N4C=C(C3=O)C(=O)O)C)F	LLCOQPLUQLDBRS-UHFFFAOYSA-N	6-[3-(ethylaminomethyl)pyrrolidin-1-yl]-7-fluoro-2-methyl-10-oxo-4-oxa-1-azatricyclo[7.3.1.05,13]trideca-5(13),6,8,11-tetraene-11-carboxylic acid	389.175	389.175	0	1	0	2	0	2	0	0	0	5	0	0		Biological Test Results|Classification|Literature	3	57388|63898|64251|64404|64405|67531|68519|68977|69048|69339|69340|70770|70804|74723|74734|93881|94001|95891|117654|117655|117661|133980|151052|151374|162792|163048|163051|163093|197877|197882|198021|198176|198317|207384|207385|207974|207975|208301|208946|209240|209247|209730|209759	20050801	ABI Chem|ChEMBL|DiscoveryGate|MolGenie|NextBio|NIAID ChemDB|Thomson Pharma	Chemical Vendors|Curation Efforts|Governmental Organizations|Journal Publishers|Legacy Depositors|Research and Development|Subscription Services
461446	7-(3,8-Diazaspiro[4.4]nonan-8-yl)-1-ethyl-6,8-difluoro-4-oxo-quinoline-3-carboxylic acid	PD 115896|CHEMBL265532|SCHEMBL10618733|NVVIXKGACSGLKH-UHFFFAOYSA-N|7-(3,8-diazaspiro[4.4]nonan-8-yl)-1-ethyl-6,8-difluoro-4-oxo-quinoline-3-carboxylic acid|1-Ethyl-6,8-difluoro-1,4-dihydro-7-(2,7-diazaspiro[4.4]non-2-yl)-4-oxo-3-quinolinecarboxylic acid|3-Quinolinecarboxylic acid, 7-(2,7-diazaspiro[4.4]non-2-yl)-1-ethyl-6,8-difluoro-1,4-dihydro-4-oxo-	377.4	C19H21F2N3O3	72.9	673	-0.5	27	2	8	3	InChI=1S/C19H21F2N3O3/c1-2-23-8-12(18(26)27)17(25)11-7-13(20)16(14(21)15(11)23)24-6-4-19(10-24)3-5-22-9-19/h7-8,22H,2-6,9-10H2,1H3,(H,26,27)	CCN1C=C(C(=O)C2=CC(=C(C(=C21)F)N3CCC4(C3)CCNC4)F)C(=O)O	NVVIXKGACSGLKH-UHFFFAOYSA-N	7-(2,7-diazaspiro[4.4]nonan-2-yl)-1-ethyl-6,8-difluoro-4-oxoquinoline-3-carboxylic acid	377.155	377.155	0	1	0	1	0	1	0	0	0	3	13	5		Biological Test Results|Classification|Literature|Patents	4	68183|70291|70292|70721|70735|96239|164268|164873|205964|205965|206368|206684|206812	20050801	ABI Chem|ChEMBL|DiscoveryGate|Google Patents|IBM|Japan Chemical Substance Dictionary (Nikkaji)|MolGenie|NextBio|NextMove Software|NIAID ChemDB|PATENTSCOPE (WIPO)|SureChEMBL	Chemical Vendors|Curation Efforts|Governmental Organizations|Legacy Depositors|Research and Development|Subscription Services
461447	1H,5H-Benzo[ij]quinolizine-2-carboxylic acid, 8-[3-[(ethylamino)methyl]-1-pyrrolidinyl]-9-fluoro-6,7-dihydro-5-methyl-1-oxo-	SCHEMBL10503747|1H,5H-Benzo[ij]quinolizine-2-carboxylic acid, 8-[3-[(ethylamino)methyl]-1-pyrrolidinyl]-9-fluoro-6,7-dihydro-5-methyl-1-oxo-	387.4	C21H26FN3O3	72.9	669	1.1	28	2	7	5	InChI=1S/C21H26FN3O3/c1-3-23-9-13-6-7-24(10-13)19-14-5-4-12(2)25-11-16(21(27)28)20(26)15(18(14)25)8-17(19)22/h8,11-13,23H,3-7,9-10H2,1-2H3,(H,27,28)	CCNCC1CCN(C1)C2=C(C=C3C4=C2CCC(N4C=C(C3=O)C(=O)O)C)F	MYJDCDYMCUZFKB-UHFFFAOYSA-N	8-[3-(ethylaminomethyl)pyrrolidin-1-yl]-7-fluoro-12-methyl-4-oxo-1-azatricyclo[7.3.1.05,13]trideca-2,5,7,9(13)-tetraene-3-carboxylic acid	387.196	387.196	0	1	0	2	0	2	0	0	0	3	3	1		Classification|Literature|Patents	3		20050801	ABI Chem|IBM|NextBio|NIAID ChemDB|SureChEMBL|Thomson Pharma	Chemical Vendors|Curation Efforts|Governmental Organizations|Journal Publishers|Legacy Depositors|Research and Development|Subscription Services
461448	1-Ethyl-6-fluoro-4-oxo-7-pyrrol-1-yl-1,8-naphthyridine-3-carboxylic acid	PD 120262|SCHEMBL10705489|1-ethyl-6-fluoro-4-oxo-7-pyrrol-1-yl-1,8-naphthyridine-3-carboxylic acid|1,8-Naphthyridine-3-carboxylic acid, 1-ethyl-6-fluoro-1,4-dihydro-4-oxo-7-(1H-pyrrol-1-yl)-	301.27	C15H12FN3O3	75.4	504	3	22	1	6	3	InChI=1S/C15H12FN3O3/c1-2-18-8-10(15(21)22)12(20)9-7-11(16)14(17-13(9)18)19-5-3-4-6-19/h3-8H,2H2,1H3,(H,21,22)	CCN1C=C(C(=O)C2=CC(=C(N=C21)N3C=CC=C3)F)C(=O)O	ODQSNTBSSJBWED-UHFFFAOYSA-N	1-ethyl-6-fluoro-4-oxo-7-pyrrol-1-yl-1,8-naphthyridine-3-carboxylic acid	301.086	301.086	0	1	0	0	0	0	0	0	0	2	4	1		Classification|Literature|Patents	3		20050801	ABI Chem|DiscoveryGate|Google Patents|IBM|Japan Chemical Substance Dictionary (Nikkaji)|NextBio|NIAID ChemDB|PATENTSCOPE (WIPO)|SureChEMBL	Chemical Vendors|Curation Efforts|Governmental Organizations|Legacy Depositors|Research and Development|Subscription Services
461449	7,9-Difluoro-8-(4-methylpiperazin-1-yl)-5-oxo-1,2-dihydrothiazolo[3,2-a]quinoline-4-carboxylic acid	PD 120818|7,9-Difluoro-8-(4-methylpiperazin-1-yl)-5-oxo-1,2-dihydro-5H-[1,3]thiazolo[3,2-a]quinoline-4-carboxylic acid|7,9-difluoro-8-(4-methylpiperazin-1-yl)-5-oxo-1,2-dihydrothiazolo[3,2-a]quinoline-4-carboxylic acid	381.4	C17H17F2N3O3S	89.4	653	0.3	26	1	9	2	InChI=1S/C17H17F2N3O3S/c1-20-2-4-21(5-3-20)14-10(18)8-9-13(12(14)19)22-6-7-26-16(22)11(15(9)23)17(24)25/h8H,2-7H2,1H3,(H,24,25)	CN1CCN(CC1)C2=C(C=C3C(=C2F)N4CCSC4=C(C3=O)C(=O)O)F	WRWBMJFKZTUVSU-UHFFFAOYSA-N	7,9-difluoro-8-(4-methylpiperazin-1-yl)-5-oxo-1,2-dihydro-[1,3]thiazolo[3,2-a]quinoline-4-carboxylic acid	381.096	381.096	0	1	0	0	0	0	0	0	0	2	0	0		Classification|Literature	2		20050801	ABI Chem|NextBio|NIAID ChemDB	Chemical Vendors|Curation Efforts|Governmental Organizations|Legacy Depositors|Research and Development|Subscription Services
461450	1-Ethyl-7-ethylsulfonyl-6-fluoro-4-oxo-quinoline-3-carboxylic acid	PD 120896|1-ethyl-7-ethylsulfonyl-6-fluoro-4-oxo-quinoline-3-carboxylic acid|3-Quinolinecarboxylic acid, 1-ethyl-7-(ethylsulfonyl)-6-fluoro-1,4-dihydro-4-oxo-	327.33	C14H14FNO5S	100	609	1.4	22	1	7	4	InChI=1S/C14H14FNO5S/c1-3-16-7-9(14(18)19)13(17)8-5-10(15)12(6-11(8)16)22(20,21)4-2/h5-7H,3-4H2,1-2H3,(H,18,19)	CCN1C=C(C(=O)C2=CC(=C(C=C21)S(=O)(=O)CC)F)C(=O)O	HNHSJXPDLDSQFI-UHFFFAOYSA-N	1-ethyl-7-ethylsulfonyl-6-fluoro-4-oxoquinoline-3-carboxylic acid	327.058	327.058	0	1	0	0	0	0	0	0	0	2	0	0		Classification|Literature	2		20050801	ABI Chem|NextBio|NIAID ChemDB	Chemical Vendors|Curation Efforts|Governmental Organizations|Legacy Depositors|Research and Development|Subscription Services
461452	5-Amino-1-cyclopropyl-7-(3,4-dimethylpiperazin-1-yl)-6,8-difluoro-4-oxo-quinoline-3-carboxylic acid	PD125354|CHEMBL43379|SCHEMBL10701879|3-Quinolinecarboxylic acid, 5-amino-1-cyclopropyl-7-(3,4-dimethyl-1-piperazinyl)-6,8-difluoro-1,4-dihydro-4-oxo-|5-amino-1-cyclopropyl-7-(3,4-dimethylpiperazin-1-yl)-6,8-difluoro-4-oxo-quinoline-3-carboxylic acid	392.4	C19H22F2N4O3	90.1	701	0.1	28	2	9	3	InChI=1S/C19H22F2N4O3/c1-9-7-24(6-5-23(9)2)17-13(20)15(22)12-16(14(17)21)25(10-3-4-10)8-11(18(12)26)19(27)28/h8-10H,3-7,22H2,1-2H3,(H,27,28)	CC1CN(CCN1C)C2=C(C(=C3C(=C2F)N(C=C(C3=O)C(=O)O)C4CC4)N)F	GDGYSVSPMGDVFQ-UHFFFAOYSA-N	5-amino-1-cyclopropyl-7-(3,4-dimethylpiperazin-1-yl)-6,8-difluoro-4-oxoquinoline-3-carboxylic acid	392.166	392.166	0	1	0	1	0	1	0	0	0	8	1	1		Biological Test Results|Classification|Literature|Patents	4	70925|165035|206283	20050801	ABI Chem|ChEMBL|DiscoveryGate|Japan Chemical Substance Dictionary (Nikkaji)|MolGenie|NextBio|NIAID ChemDB|SureChEMBL	Chemical Vendors|Curation Efforts|Governmental Organizations|Legacy Depositors|Research and Development|Subscription Services
461874	3-Quinolinecarboxylic acid, 1-cyclopropyl-6,8-difluoro-1,4-dihydro-7-(3-(1H-imidazol-1-yl)-1-pyrrolidinyl)-4-oxo-	PD126592|151895-28-2|PD 126592|3-Quinolinecarboxylic acid, 1-cyclopropyl-6,8-difluoro-1,4-dihydro-7-(3-(1H-imidazol-1-yl)-1-pyrrolidinyl)-4-oxo-|3-Quinolinecarboxylic acid, 1-cyclopropyl-6,8-difluoro-1,4-dihydro-7-[3-(1H-imidazol-1-yl)-1-pyrrolidinyl]-4-oxo-|DTXSID80934359|1-cyclopropyl-6,8-difluoro-7-(3-imidazol-1-ylpyrrolidin-1-yl)-4-oxo-quinoline-3-carboxylic acid|1-Cyclopropyl-6,8-difluoro-7-…	400.4	C20H18F2N4O3	78.7	731	2.7	29	1	8	4	InChI=1S/C20H18F2N4O3/c21-15-7-13-17(26(11-1-2-11)9-14(19(13)27)20(28)29)16(22)18(15)24-5-3-12(8-24)25-6-4-23-10-25/h4,6-7,9-12H,1-3,5,8H2,(H,28,29)	C1CC1N2C=C(C(=O)C3=CC(=C(C(=C32)F)N4CCC(C4)N5C=CN=C5)F)C(=O)O	PZBDLMNIPIXQQN-UHFFFAOYSA-N	1-cyclopropyl-6,8-difluoro-7-(3-imidazol-1-ylpyrrolidin-1-yl)-4-oxoquinoline-3-carboxylic acid	400.135	400.135	0	1	0	1	0	1	0	0	0	4	0	0		Classification|Literature	2		20050801	ABI Chem|ChemIDplus|EPA DSSTox|Japan Chemical Substance Dictionary (Nikkaji)|NextBio|NIAID ChemDB|RR Scientific|Starshine Chemical|ToxPlanet	Chemical Vendors|Curation Efforts|Governmental Organizations|Legacy Depositors|Research and Development|Subscription Services
461875	3-Quinolinecarboxylic acid, 7-(3-aminohexahydro-2-oxo-1H-azepin-1-yl)-1-cyclopropyl-6,8-difluoro-1,4-dihydro-4-oxo-	151895-29-3|PD130426|7-(3-amino-2-oxoazepan-1-yl)-1-cyclopropyl-6,8-difluoro-4-oxoquinoline-3-carboxylic acid|3-Quinolinecarboxylic acid, 7-(3-aminohexahydro-2-oxo-1H-azepin-1-yl)-1-cyclopropyl-6,8-difluoro-1,4-dihydro-4-oxo-|7-(3-Amino-2-Oxoazepan-1-yl-1-Cyclopropyl-6,8-Difluoro-4-Oxoquinoline-3-Carboxylic Acid|3-Quinolinecarboxylic acid, 7-(3-aminohexahydro-2-oxo-1H-azepin-1-yl)- 1-cyclopropyl-…	391.4	C19H19F2N3O4	104	726	-0.2	28	2	8	3	InChI=1S/C19H19F2N3O4/c20-12-7-10-15(24(9-4-5-9)8-11(17(10)25)19(27)28)14(21)16(12)23-6-2-1-3-13(22)18(23)26/h7-9,13H,1-6,22H2,(H,27,28)	C1CCN(C(=O)C(C1)N)C2=C(C=C3C(=C2F)N(C=C(C3=O)C(=O)O)C4CC4)F	BRNUZUNBOKFZOX-UHFFFAOYSA-N	7-(3-amino-2-oxoazepan-1-yl)-1-cyclopropyl-6,8-difluoro-4-oxoquinoline-3-carboxylic acid	391.134	391.134	0	1	0	1	0	1	0	0	0	4	0	0		Classification|Literature	2		20050801	ABI Chem|Ambinter|BenchChem|Bic Biotech|BLD Pharm|ChemIDplus|Chemieliva Pharmaceutical Co., Ltd|ChemTik|CymitQuimica|EPA DSSTox|Hairui Chemical|J&H Chemical Co.,ltd|Japan Chemical Substance Dictionary (Nikkaji)|MuseChem|NextBio|NIAID ChemDB|RR Scientific|Starshine Chemical|THE BioTek|Thomson Pharma|ToxPlanet	Chemical Vendors|Curation Efforts|Governmental Organizations|Journal Publishers|Legacy Depositors|Research and Development|Subscription Services
461876	1,8-Naphthyridine-3-carboxylic acid, 1,4-dihydro-1-(1,1-dimethylethyl)-6-fluoro-4-oxo-7-(1-piperazinyl)-	116162-91-5|BRN 3627490|1,8-Naphthyridine-3-carboxylic acid, 1,4-dihydro-1-(1,1-dimethylethyl)-6-fluoro-4-oxo-7-(1-piperazinyl)-|DTXSID80151302|DTXCID5073793|1-tert-butyl-6-fluoro-4-oxo-7-piperazin-1-yl-1,8-naphthyridine-3-carboxylic acid|1-tert-Butyl-6-fluoro-1,4-dihydro-4-oxo-7-piperazino-1,8-naphthyridine-3-carboxylic acid|DEYKINRXCLHCDG-UHFFFAOYSA-N|CHEMBL26891|SCHEMBL9686851|1-(tert-Butyl)-6…	348.4	C17H21FN4O3	85.8	583	0.4	25	2	8	3	InChI=1S/C17H21FN4O3/c1-17(2,3)22-9-11(16(24)25)13(23)10-8-12(18)15(20-14(10)22)21-6-4-19-5-7-21/h8-9,19H,4-7H2,1-3H3,(H,24,25)	CC(C)(C)N1C=C(C(=O)C2=CC(=C(N=C21)N3CCNCC3)F)C(=O)O	DEYKINRXCLHCDG-UHFFFAOYSA-N	1-tert-butyl-6-fluoro-4-oxo-7-piperazin-1-yl-1,8-naphthyridine-3-carboxylic acid	348.16	348.16	0	1	0	0	0	0	0	0	0	12	6	4		Biological Test Results|Classification|Literature|Patents|Toxicity	5	10719|10720|13900|14067|20933|21157|21164|21753|21967|23164|23802|26270|40338|40339|63901|64076|64077|64256|64383|64394|67225|67228|68179|68180|68843|70286|70583|70591|85970|94069|94133|94135|95532|95533|96419|103833|117084|125255|125256|125278|134567|134571|150901|150907|151055|151056|162741|162744|164720|164733|197849|197880|197881|198156|200257|205392|205394|205821|205830|205831|210197|210201	20050801	ABI Chem|Achemica|Alfa Chemistry|BenchChem|BLD Pharm|ChEMBL|ChemIDplus|ChemSpider|ChemTik|CymitQuimica|DiscoveryGate|EPA DSSTox|Hairui Chemical|IBM|J&H Chemical Co.,ltd|Japan Chemical Substance Dictionary (Nikkaji)|LeadScope|MolGenie|MuseChem|NextBio|NextMove Software|NIAID ChemDB|PATENTSCOPE (WIPO)|PubChem Reference Collection|RR Scientific|Starshine Chemical|SureChEMBL|THE BioTek|Thomson Pharma…	Chemical Vendors|Curation Efforts|Governmental Organizations|Journal Publishers|Legacy Depositors|Research and Development|Subscription Services
461877	8-Chloro-7-(3,5-dimethylpiperazin-1-yl)-6-fluoro-1-(2-fluoroethyl)-4-oxo-quinoline-3-carboxylic acid	PD 135522|3-Quinolinecarboxylic acid, 8-chloro-7-(3,5-dimethyl-1-piperazinyl)-6-fluoro-1-(2-fluoroethyl)-1,4-dihydro-4-oxo-|8-chloro-7-(3,5-dimethylpiperazin-1-yl)-6-fluoro-1-(2-fluoroethyl)-4-oxo-quinoline-3-carboxylic acid	399.8	C18H20ClF2N3O3	72.9	625	0.1	27	2	8	4	InChI=1S/C18H20ClF2N3O3/c1-9-6-24(7-10(2)22-9)16-13(21)5-11-15(14(16)19)23(4-3-20)8-12(17(11)25)18(26)27/h5,8-10,22H,3-4,6-7H2,1-2H3,(H,26,27)	CC1CN(CC(N1)C)C2=C(C=C3C(=C2Cl)N(C=C(C3=O)C(=O)O)CCF)F	ILBPTDLMJAFBID-UHFFFAOYSA-N	8-chloro-7-(3,5-dimethylpiperazin-1-yl)-6-fluoro-1-(2-fluoroethyl)-4-oxoquinoline-3-carboxylic acid	399.116	399.116	0	1	0	2	0	2	0	0	0	2	0	0		Classification|Literature	2		20050801	ABI Chem|Japan Chemical Substance Dictionary (Nikkaji)|NextBio|NIAID ChemDB	Chemical Vendors|Curation Efforts|Governmental Organizations|Legacy Depositors|Research and Development|Subscription Services
461879	1-Cyclopropyl-7-[3-[1-(ethylamino)ethyl]pyrrolidin-1-yl]-6-fluoro-8-methoxy-4-oxo-quinoline-3-carboxylic acid	SCHEMBL6527022|1-cyclopropyl-7-[3-[1-(ethylamino)ethyl]pyrrolidin-1-yl]-6-fluoro-8-methoxy-4-oxo-quinoline-3-carboxylic acid|1-Cyclopropyl-7-{3-[(ethylamino)ethyl]pyrrolidinyl}-6-fluoro-8-methoxy-4-oxohydroquinoline-3-carboxylic acid	417.5	C22H28FN3O4	82.1	712	1.2	30	2	8	7	InChI=1S/C22H28FN3O4/c1-4-24-12(2)13-7-8-25(10-13)19-17(23)9-15-18(21(19)30-3)26(14-5-6-14)11-16(20(15)27)22(28)29/h9,11-14,24H,4-8,10H2,1-3H3,(H,28,29)	CCNC(C)C1CCN(C1)C2=C(C=C3C(=C2OC)N(C=C(C3=O)C(=O)O)C4CC4)F	XJGDTVIRKPYDHZ-UHFFFAOYSA-N	1-cyclopropyl-7-[3-[1-(ethylamino)ethyl]pyrrolidin-1-yl]-6-fluoro-8-methoxy-4-oxoquinoline-3-carboxylic acid	417.206	417.206	0	1	0	2	0	2	0	0	0	4	10	4		Classification|Literature|Patents	3		20050801	ABI Chem|DiscoveryGate|Japan Chemical Substance Dictionary (Nikkaji)|NextBio|NIAID ChemDB|PATENTSCOPE (WIPO)|SureChEMBL|Thomson Pharma|ToxPlanet	Chemical Vendors|Curation Efforts|Governmental Organizations|Journal Publishers|Legacy Depositors|Research and Development|Subscription Services
461881	5-Amino-1-cyclopropyl-6-fluoro-8-methoxy-7-[3-[1-(methylamino)ethyl]pyrrolidin-1-yl]-4-oxo-quinoline-3-carboxylic acid	PD141494|SCHEMBL8326077|3-Quinolinecarboxylic acid, 5-amino-1-cyclopropyl-6-fluoro-1,4-dihydro-8-methoxy-7-[3-[1-(methylamino)ethyl]-1-pyrrolidinyl]-4-oxo-|5-amino-1-cyclopropyl-6-fluoro-8-methoxy-7-[3-[1-(methylamino)ethyl]pyrrolidin-1-yl]-4-oxo-quinoline-3-carboxylic acid	418.5	C21H27FN4O4	108	730	0.2	30	3	9	6	InChI=1S/C21H27FN4O4/c1-10(24-2)11-6-7-25(8-11)18-15(22)16(23)14-17(20(18)30-3)26(12-4-5-12)9-13(19(14)27)21(28)29/h9-12,24H,4-8,23H2,1-3H3,(H,28,29)	CC(C1CCN(C1)C2=C(C(=C3C(=C2OC)N(C=C(C3=O)C(=O)O)C4CC4)N)F)NC	PNYFDGBZUQOXJD-UHFFFAOYSA-N	5-amino-1-cyclopropyl-6-fluoro-8-methoxy-7-[3-[1-(methylamino)ethyl]pyrrolidin-1-yl]-4-oxoquinoline-3-carboxylic acid	418.202	418.202	0	1	0	2	0	2	0	0	0	3	7	2		Classification|Literature|Patents	3		20050801	ABI Chem|NextBio|NIAID ChemDB|SureChEMBL	Chemical Vendors|Curation Efforts|Governmental Organizations|Legacy Depositors|Research and Development|Subscription Services
461882	7-[3-(1-Amino-1-methyl-ethyl)pyrrolidin-1-yl]-1-cyclopropyl-8-ethoxy-6-fluoro-4-oxo-quinoline-3-carboxylic acid	PD143289|SCHEMBL8568239|7-[3-(1-amino-1-methyl-ethyl)pyrrolidin-1-yl]-1-cyclopropyl-8-ethoxy-6-fluoro-4-oxo-quinoline-3-carboxylic acid|7-[3-(1-Amino-isopropyl)pyrrolidinyl]-1-cyclopropyl-8-ethoxy-6-fluoro-4-oxohydroquinoline-3-carboxylic acid	417.5	C22H28FN3O4	96.1	738	0.9	30	2	8	6	InChI=1S/C22H28FN3O4/c1-4-30-20-17-14(19(27)15(21(28)29)11-26(17)13-5-6-13)9-16(23)18(20)25-8-7-12(10-25)22(2,3)24/h9,11-13H,4-8,10,24H2,1-3H3,(H,28,29)	CCOC1=C2C(=CC(=C1N3CCC(C3)C(C)(C)N)F)C(=O)C(=CN2C4CC4)C(=O)O	SAHGMFKAZXSVQT-UHFFFAOYSA-N	7-[3-(2-aminopropan-2-yl)pyrrolidin-1-yl]-1-cyclopropyl-8-ethoxy-6-fluoro-4-oxoquinoline-3-carboxylic acid	417.206	417.206	0	1	0	1	0	1	0	0	0	6	6	2		Classification|Literature|Patents	3		20050801	ABI Chem|IBM|Japan Chemical Substance Dictionary (Nikkaji)|NextBio|NIAID ChemDB|SureChEMBL|Thomson Pharma	Chemical Vendors|Curation Efforts|Governmental Organizations|Journal Publishers|Legacy Depositors|Research and Development|Subscription Services
461884	7-[3-(Aminomethyl)pyrrolidin-1-yl]-1-ethyl-6-fluoro-4-oxo-1,8-naphthyridine-3-carboxylic acid	PD 113721|SCHEMBL9437345|VHLLMPCLAADZQM-UHFFFAOYSA-N|7-[3-(aminomethyl)pyrrolidin-1-yl]-1-ethyl-6-fluoro-4-oxo-1,8-naphthyridine-3-carboxylic acid|1,8-Naphthyridine-3-carboxylic acid, 7-[3-(aminomethyl)-1-pyrrolidinyl]-1-ethyl-6-fluoro-1,4-dihydro-4-oxo-|7-[3-(aminomethyl)-1-pyrrolidinyl]-1-ethyl-6-fluoro-1,4-dihydro-4-oxo -1,8-naphthyridine-3-carboxylic acid	334.35	C16H19FN4O3	99.8	555	-0.1	24	2	8	4	InChI=1S/C16H19FN4O3/c1-2-20-8-11(16(23)24)13(22)10-5-12(17)15(19-14(10)20)21-4-3-9(6-18)7-21/h5,8-9H,2-4,6-7,18H2,1H3,(H,23,24)	CCN1C=C(C(=O)C2=CC(=C(N=C21)N3CCC(C3)CN)F)C(=O)O	VHLLMPCLAADZQM-UHFFFAOYSA-N	7-[3-(aminomethyl)pyrrolidin-1-yl]-1-ethyl-6-fluoro-4-oxo-1,8-naphthyridine-3-carboxylic acid	334.144	334.144	0	1	0	1	0	1	0	0	0	2	18	8		Classification|Literature|Patents	3		20050801	ABI Chem|Google Patents|IBM|Japan Chemical Substance Dictionary (Nikkaji)|NextBio|NextMove Software|NIAID ChemDB|PATENTSCOPE (WIPO)|SureChEMBL	Chemical Vendors|Curation Efforts|Governmental Organizations|Legacy Depositors|Research and Development|Subscription Services
461885	1-Ethyl-6-fluoro-7-(3-methyl-3,8-diazaspiro[4.4]nonan-8-yl)-4-oxo-1,8-naphthyridine-3-carboxylic acid	1-Ethyl-6-fluoro-1,4-dihydro-7-(7-methyl-2,7-diazaspiro[4.4]non-2-yl)-4-oxo-1,8-naphthyridine-3-carboxylic acid|PD 114507|1-ethyl-6-fluoro-7-(3-methyl-3,8-diazaspiro[4.4]nonan-8-yl)-4-oxo-1,8-naphthyridine-3-carboxylic acid|CHEMBL73955|SCHEMBL9645766|DAUQIWGEPVCCFO-UHFFFAOYSA-N|DTXSID801107863|91188-27-1|1,8-Naphthyridine-3-carboxylic acid, 1-ethyl-6-fluoro-1,4-dihydro-7-(7-methyl-2,7-diazaspiro[…	374.4	C19H23FN4O3	77	671	0.9	27	1	8	3	InChI=1S/C19H23FN4O3/c1-3-23-9-13(18(26)27)15(25)12-8-14(20)17(21-16(12)23)24-7-5-19(11-24)4-6-22(2)10-19/h8-9H,3-7,10-11H2,1-2H3,(H,26,27)	CCN1C=C(C(=O)C2=CC(=C(N=C21)N3CCC4(C3)CCN(C4)C)F)C(=O)O	DAUQIWGEPVCCFO-UHFFFAOYSA-N	1-ethyl-6-fluoro-7-(7-methyl-2,7-diazaspiro[4.4]nonan-2-yl)-4-oxo-1,8-naphthyridine-3-carboxylic acid	374.175	374.175	0	1	0	1	0	1	0	0	0	3	13	6		Biological Test Results|Classification|Literature|Patents	4	68183|70291|70292|70721|70735|96239|163611|163612|164268|164873|205964|205965|206368|206684|206807|206808|206812|206823|206824|206939|206940	20050801	ABI Chem|ChEMBL|DiscoveryGate|EPA DSSTox|Google Patents|IBM|Japan Chemical Substance Dictionary (Nikkaji)|MolGenie|NextBio|NextMove Software|NIAID ChemDB|PATENTSCOPE (WIPO)|RR Scientific|SureChEMBL	Chemical Vendors|Curation Efforts|Governmental Organizations|Legacy Depositors|Research and Development|Subscription Services
461888	1-Cyclopentyl-7-[3-(ethylaminomethyl)pyrrolidin-1-yl]-6,8-difluoro-4-oxo-quinoline-3-carboxylic acid	PD 118362|CHEMBL6265|SCHEMBL10676308|YTFLEBJQRSWDNB-UHFFFAOYSA-N|1-cyclopentyl-7-[3-(ethylaminomethyl)pyrrolidin-1-yl]-6,8-difluoro-4-oxo-quinoline-3-carboxylic acid|1-cyclopentyl-7-[3-[(ethylamino)methyl]-1-pyrrolidinyl]-6,8-difluoro-1,4-dihydro-4-oxo-3-quinolinecarboxylic acid|1-cyclopentyl-7-[3-[(ethylamino)methyl]-1-pyrrolidinyl]-6,8-difluoro-1,4-dihydro-4-oxo-3-quinolinecarboxylic-acid|1-cyc…	419.5	C22H27F2N3O3	72.9	697	0.8	30	2	8	6	InChI=1S/C22H27F2N3O3/c1-2-25-10-13-7-8-26(11-13)20-17(23)9-15-19(18(20)24)27(14-5-3-4-6-14)12-16(21(15)28)22(29)30/h9,12-14,25H,2-8,10-11H2,1H3,(H,29,30)	CCNCC1CCN(C1)C2=C(C=C3C(=C2F)N(C=C(C3=O)C(=O)O)C4CCCC4)F	YTFLEBJQRSWDNB-UHFFFAOYSA-N	1-cyclopentyl-7-[3-(ethylaminomethyl)pyrrolidin-1-yl]-6,8-difluoro-4-oxoquinoline-3-carboxylic acid	419.202	419.202	0	1	0	1	0	1	0	0	0	3	6	4		Biological Test Results|Classification|Literature|Patents	4	68506|69469|69470|78550|78687|93887|163052|163100|205531|205543|208310|209248|209763|222085	20050801	ABI Chem|ChEMBL|DiscoveryGate|Google Patents|IBM|MolGenie|NextBio|NextMove Software|NIAID ChemDB|PATENTSCOPE (WIPO)|SureChEMBL	Chemical Vendors|Curation Efforts|Governmental Organizations|Legacy Depositors|Research and Development|Subscription Services
461889	1-(Cyclopropylmethyl)-7-[3-(ethylaminomethyl)pyrrolidin-1-yl]-6,8-difluoro-4-oxo-quinoline-3-carboxylic acid	PD 119344|CHEMBL6225|SCHEMBL10683904|ROSRDMGBYZQEHK-UHFFFAOYSA-N|1-(cyclopropylmethyl)-7-[3-(ethylaminomethyl)pyrrolidin-1-yl]-6,8-difluoro-4-oxo-quinoline-3-carboxylic acid|1-(Cyclopropylmethyl)-7-[3-[(ethylamino)methyl]-1-pyrrolidinyl]-6,8-difluoro-1,4-dihydro-4-oxo-3-quinolinecarboxylic Acid|3-Quinolinecarboxylic acid, 1-(cyclopropylmethyl)-7-[3-[(ethylamino)methyl]-1-pyrrolidinyl]-6,8-difluor…	405.4	C21H25F2N3O3	72.9	684	0.2	29	2	8	7	InChI=1S/C21H25F2N3O3/c1-2-24-8-13-5-6-25(10-13)19-16(22)7-14-18(17(19)23)26(9-12-3-4-12)11-15(20(14)27)21(28)29/h7,11-13,24H,2-6,8-10H2,1H3,(H,28,29)	CCNCC1CCN(C1)C2=C(C=C3C(=C2F)N(C=C(C3=O)C(=O)O)CC4CC4)F	ROSRDMGBYZQEHK-UHFFFAOYSA-N	1-(cyclopropylmethyl)-7-[3-(ethylaminomethyl)pyrrolidin-1-yl]-6,8-difluoro-4-oxoquinoline-3-carboxylic acid	405.186	405.186	0	1	0	1	0	1	0	0	0	4	7	4		Biological Test Results|Classification|Literature|Patents	4	51918|68506|69469|69470|74727|74853|78550|78687|93887|163052|163100|205531|205543|208310|209248|209763|222085	20050801	ABI Chem|ChEMBL|DiscoveryGate|Google Patents|IBM|Japan Chemical Substance Dictionary (Nikkaji)|MolGenie|NextBio|NextMove Software|NIAID ChemDB|SureChEMBL	Chemical Vendors|Curation Efforts|Governmental Organizations|Legacy Depositors|Research and Development|Subscription Services
461891	1-Cyclopropyl-7-(1,4-diazabicyclo[3.2.1]octan-4-yl)-6,8-difluoro-4-oxo-quinoline-3-carboxylic acid	CHEMBL435838|SCHEMBL9376756|ZWLNNJUVRYMXIQ-UHFFFAOYSA-N|1-cyclopropyl-7-(1,4-diazabicyclo[3.2.1]octan-4-yl)-6,8-difluoro-1,4-dihydro-4-oxo-3-quinolinecarboxylic acid|1-cyclopropyl-7-(1,4-diazabicyclo[3.2.1]octan-4-yl)-6,8-difluoro-4-oxo-quinoline-3-carboxylic acid|7-(2,5-Diazabicyclo[3.2.1]oct-2-yl)-1-cyclopropyl-6,8-difluoro-4-oxohydroquinoline-3-carboxylic acid	375.4	C19H19F2N3O3	64.099	698	-0.3	27	1	8	3	InChI=1S/C19H19F2N3O3/c20-14-7-12-16(24(10-1-2-10)9-13(18(12)25)19(26)27)15(21)17(14)23-6-5-22-4-3-11(23)8-22/h7,9-11H,1-6,8H2,(H,26,27)	C1CC1N2C=C(C(=O)C3=CC(=C(C(=C32)F)N4CCN5CCC4C5)F)C(=O)O	ZWLNNJUVRYMXIQ-UHFFFAOYSA-N	1-cyclopropyl-7-(1,4-diazabicyclo[3.2.1]octan-4-yl)-6,8-difluoro-4-oxoquinoline-3-carboxylic acid	375.139	375.139	0	1	0	1	0	1	0	0	0	9	22	6		Biological Test Results|Classification|Literature|Patents	4	53313|70289|70290|74729|74856|208766|208767	20050801	ABI Chem|ChEMBL|DiscoveryGate|Google Patents|IBM|Japan Chemical Substance Dictionary (Nikkaji)|MolGenie|NextBio|NextMove Software|NIAID ChemDB|PATENTSCOPE (WIPO)|SureChEMBL|Thomson Pharma	Chemical Vendors|Curation Efforts|Governmental Organizations|Journal Publishers|Legacy Depositors|Research and Development|Subscription Services
461892	1-Cyclopropyl-7-(1,4-diazabicyclo[3.1.1]heptan-4-yl)-6-fluoro-4-oxo-1,8-naphthyridine-3-carboxylic acid	SCHEMBL9672074|1-cyclopropyl-7-(1,4-diazabicyclo[3.1.1]heptan-4-yl)-6-fluoro-4-oxo-1,8-naphthyridine-3-carboxylic acid|7-(2,5-Diazabicyclo[3.1.1]hept-2-yl)-1-cyclopropyl-6-fluoro-4-oxohydropyridino[2,3-b]pyridine-3-carboxylic acid	344.34	C17H17FN4O3	77	646	0.3	25	1	8	3	InChI=1S/C17H17FN4O3/c18-13-5-11-14(23)12(17(24)25)8-22(9-1-2-9)15(11)19-16(13)21-4-3-20-6-10(21)7-20/h5,8-10H,1-4,6-7H2,(H,24,25)	C1CC1N2C=C(C(=O)C3=CC(=C(N=C32)N4CCN5CC4C5)F)C(=O)O	DFKRCIVDAILEEP-UHFFFAOYSA-N	1-cyclopropyl-7-(1,4-diazabicyclo[3.1.1]heptan-4-yl)-6-fluoro-4-oxo-1,8-naphthyridine-3-carboxylic acid	344.128	344.128	0	1	0	0	0	0	0	0	0	3	3	2		Classification|Literature|Patents	3		20050801	ABI Chem|NextBio|NIAID ChemDB|PATENTSCOPE (WIPO)|SureChEMBL	Chemical Vendors|Curation Efforts|Governmental Organizations|Legacy Depositors|Research and Development|Subscription Services
461893	1-Cyclopropyl-7-[3-(diethylaminomethyl)pyrrolidin-1-yl]-6,8-difluoro-4-oxo-quinoline-3-carboxylic acid	PD122642|1-cyclopropyl-7-[3-(diethylaminomethyl)pyrrolidin-1-yl]-6,8-difluoro-4-oxo-quinoline-3-carboxylic acid|7-{3-[(Diethylamino)methyl]pyrrolidinyl}-1-cyclopropyl-6,8-difluoro-4-oxohydroquinoline-3-carboxylic acid	419.5	C22H27F2N3O3	64.099	710	0.9	30	1	8	7	InChI=1S/C22H27F2N3O3/c1-3-25(4-2)10-13-7-8-26(11-13)20-17(23)9-15-19(18(20)24)27(14-5-6-14)12-16(21(15)28)22(29)30/h9,12-14H,3-8,10-11H2,1-2H3,(H,29,30)	CCN(CC)CC1CCN(C1)C2=C(C=C3C(=C2F)N(C=C(C3=O)C(=O)O)C4CC4)F	CBVFMVQXIGPNAH-UHFFFAOYSA-N	1-cyclopropyl-7-[3-(diethylaminomethyl)pyrrolidin-1-yl]-6,8-difluoro-4-oxoquinoline-3-carboxylic acid	419.202	419.202	0	1	0	1	0	1	0	0	0	4	0	0		Classification|Literature	2		20050801	ABI Chem|Japan Chemical Substance Dictionary (Nikkaji)|NextBio|NIAID ChemDB|Thomson Pharma	Chemical Vendors|Curation Efforts|Governmental Organizations|Journal Publishers|Legacy Depositors|Research and Development|Subscription Services
461895	7-[3-(Aminomethyl)-3-methyl-pyrrolidin-1-yl]-1-cyclopropyl-6,8-difluoro-4-oxo-quinoline-3-carboxylic acid	PD125999|CHEMBL429215|SCHEMBL9378982|7-[3-(aminomethyl)-3-methyl-pyrrolidin-1-yl]-1-cyclopropyl-6,8-difluoro-4-oxo-quinoline-3-carboxylic acid|7-[3-(Aminomethyl)-3-methylpyrrolidinyl]-1-cyclopropyl-6,8-difluoro-4-oxohydroquinoline-3-carboxylic acid	377.4	C19H21F2N3O3	86.9	683	-0.4	27	2	8	4	InChI=1S/C19H21F2N3O3/c1-19(8-22)4-5-23(9-19)16-13(20)6-11-15(14(16)21)24(10-2-3-10)7-12(17(11)25)18(26)27/h6-7,10H,2-5,8-9,22H2,1H3,(H,26,27)	CC1(CCN(C1)C2=C(C=C3C(=C2F)N(C=C(C3=O)C(=O)O)C4CC4)F)CN	KNZIBBYIVPNHHD-UHFFFAOYSA-N	7-[3-(aminomethyl)-3-methylpyrrolidin-1-yl]-1-cyclopropyl-6,8-difluoro-4-oxoquinoline-3-carboxylic acid	377.155	377.155	0	1	0	1	0	1	0	0	0	9	4	2		Biological Test Results|Classification|Literature|Patents	4	41263|50848|50999|51918|54107|56591|56593|63899|64254|65231|65234|65235|67532|68028|69934|70293|70704|70705|70743|74727|74853|94123|95531|95886|117861|117862|118115|122563|133761|150908|151373|157244|160372|161378|163044|163916|164391|198020|198174|198316|200230|200231|201952|201953|203106|203107|205944|205945|205946|207478|207479|209073|209272|209729|209733|210074|213605|230838|230840	20050801	ABI Chem|ChEMBL|DiscoveryGate|IBM|Japan Chemical Substance Dictionary (Nikkaji)|MolGenie|NextBio|NIAID ChemDB|SureChEMBL	Chemical Vendors|Curation Efforts|Governmental Organizations|Legacy Depositors|Research and Development|Subscription Services
461896	1-Cyclopropyl-7-(3,9-diazabicyclo[3.3.1]nonan-3-yl)-6,8-difluoro-4-oxo-quinoline-3-carboxylic acid	PD126889|1-cyclopropyl-7-(3,9-diazabicyclo[3.3.1]nonan-3-yl)-6,8-difluoro-4-oxo-quinoline-3-carboxylic acid|7-(3,9-Diazabicyclo[3.3.1]non-3-yl)-1-cyclopropyl-6,8-difluoro-4-oxohydroquinoline-3-carboxylic acid	389.4	C20H21F2N3O3	72.9	701	0	28	2	8	3	InChI=1S/C20H21F2N3O3/c21-15-6-13-17(25(12-4-5-12)9-14(19(13)26)20(27)28)16(22)18(15)24-7-10-2-1-3-11(8-24)23-10/h6,9-12,23H,1-5,7-8H2,(H,27,28)	C1CC2CN(CC(C1)N2)C3=C(C=C4C(=C3F)N(C=C(C4=O)C(=O)O)C5CC5)F	YTRWOBCYWGRJIQ-UHFFFAOYSA-N	1-cyclopropyl-7-(3,9-diazabicyclo[3.3.1]nonan-3-yl)-6,8-difluoro-4-oxoquinoline-3-carboxylic acid	389.155	389.155	0	1	0	2	0	2	0	0	0	4	0	0		Classification|Literature	2		20050801	ABI Chem|Japan Chemical Substance Dictionary (Nikkaji)|NextBio|NIAID ChemDB|Thomson Pharma	Chemical Vendors|Curation Efforts|Governmental Organizations|Journal Publishers|Legacy Depositors|Research and Development|Subscription Services
461897	1-Cyclopropyl-5-(dimethylamino)-7-[3-(dimethylamino)pyrrolidin-1-yl]-6,8-difluoro-4-oxo-quinoline-3-carboxylic acid	PD 127275|1-cyclopropyl-5-(dimethylamino)-7-[3-(dimethylamino)pyrrolidin-1-yl]-6,8-difluoro-4-oxo-quinoline-3-carboxylic acid|5-(Dimethylamino)-7-[3-(dimethylamino)pyrrolidinyl]-1-cyclopropyl-6,8-difluoro-4-oxohydroquinoline-3-carboxylic acid	420.5	C21H26F2N4O3	67.3	742	0.9	30	1	9	5	InChI=1S/C21H26F2N4O3/c1-24(2)12-7-8-26(9-12)19-15(22)17(25(3)4)14-18(16(19)23)27(11-5-6-11)10-13(20(14)28)21(29)30/h10-12H,5-9H2,1-4H3,(H,29,30)	CN(C)C1CCN(C1)C2=C(C3=C(C(=C2F)N(C)C)C(=O)C(=CN3C4CC4)C(=O)O)F	WIVKXEACHWUCDE-UHFFFAOYSA-N	1-cyclopropyl-5-(dimethylamino)-7-[3-(dimethylamino)pyrrolidin-1-yl]-6,8-difluoro-4-oxoquinoline-3-carboxylic acid	420.197	420.197	0	1	0	1	0	1	0	0	0	3	0	0		Classification|Literature	2		20050801	ABI Chem|NextBio|NIAID ChemDB	Chemical Vendors|Curation Efforts|Governmental Organizations|Legacy Depositors|Research and Development|Subscription Services
461899	1-Cyclopropyl-7-[3-(ethylaminomethyl)pyrrolidin-1-yl]-4-oxo-6-(trifluoromethyl)quinoline-3-carboxylic acid	PD 131161|1-cyclopropyl-7-[3-(ethylaminomethyl)pyrrolidin-1-yl]-4-oxo-6-(trifluoromethyl)quinoline-3-carboxylic acid|1-Cyclopropyl-7-{3-[(ethylamino)methyl]pyrrolidinyl}-4-oxo-6-(trifluoromethyl)hydroquinoline-3-carboxylic acid	423.4	C21H24F3N3O3	72.9	722	1.6	30	2	9	6	InChI=1S/C21H24F3N3O3/c1-2-25-9-12-5-6-26(10-12)18-8-17-14(7-16(18)21(22,23)24)19(28)15(20(29)30)11-27(17)13-3-4-13/h7-8,11-13,25H,2-6,9-10H2,1H3,(H,29,30)	CCNCC1CCN(C1)C2=C(C=C3C(=C2)N(C=C(C3=O)C(=O)O)C4CC4)C(F)(F)F	IRQISXOZDIOHFD-UHFFFAOYSA-N	1-cyclopropyl-7-[3-(ethylaminomethyl)pyrrolidin-1-yl]-4-oxo-6-(trifluoromethyl)quinoline-3-carboxylic acid	423.177	423.177	0	1	0	1	0	1	0	0	0	2	0	0		Classification|Literature	2		20050801	ABI Chem|NextBio|NIAID ChemDB	Chemical Vendors|Curation Efforts|Governmental Organizations|Legacy Depositors|Research and Development|Subscription Services
462061	1-Cyclopropyl-6,8-difluoro-7-(3-methylpiperazin-1-yl)-4-oxo-1,4-dihydroquinoline-3-carboxylic acid	103460-89-5|1-Cyclopropyl-6,8-difluoro-7-(3-methylpiperazin-1-yl)-4-oxo-1,4-dihydroquinoline-3-carboxylic acid|8-Demethoxy-8-fluoro Gatifloxacin|AMQ2|1-cyclopropyl-6,8-difluoro-7-(3-methylpiperazin-1-yl)-4-oxoquinoline-3-carboxylic acid|PD125275|CP 105532|1-Cyclopropyl-6,8-difluoro-1,4-dihydro-7-(3-methyl-1-piperazinyl)-4-oxo-3-quinolinecarboxylic Acid|3-Quinolinecarboxylic acid, 1-cyclopropyl-6,…	363.4	C18H19F2N3O3	72.9	639	-0.6	26	2	8	3	InChI=1S/C18H19F2N3O3/c1-9-7-22(5-4-21-9)16-13(19)6-11-15(14(16)20)23(10-2-3-10)8-12(17(11)24)18(25)26/h6,8-10,21H,2-5,7H2,1H3,(H,25,26)	CC1CN(CCN1)C2=C(C=C3C(=C2F)N(C=C(C3=O)C(=O)O)C4CC4)F	ZHKOPMSOBOQYRH-UHFFFAOYSA-N	1-cyclopropyl-6,8-difluoro-7-(3-methylpiperazin-1-yl)-4-oxoquinoline-3-carboxylic acid	363.139	363.139	0	1	0	1	0	1	0	0	0	13	28	13		Biological Test Results|Interactions and Pathways|Classification|Literature|Patents|Biological Test Results: Active	6	40925|54107|57388|63898|63899|64251|64254|64404|64405|69826|74723|74734|94001|94051|94123|150908|151052|151373|151374|151530|151535|151536|163554|197877|197882|198020|198021|198174|198176|198316|198317|198342|198343|198344|200230|200231|200881|203167|206034|230838|230840|278753|278754|278755|278756|278757|278758|278759|278760|278761|278762|278763|278764|278765|278766|278767|278768|278769|278770|2…	20050801	001Chemical|10X CHEM|A2B Chem|AA BLOCKS|Aaron Chemicals LLC|AbaChemScene|ABI Chem|Accel Scientific|Achemica|Achemo Scientific Limited|AiFChem, an XtalPi Company|AKos Consulting & Solutions|Alfa Chemistry|Alichem|Amadis Chemical|Ambeed|Ambinter|Amfluoro|Angene Chemical|Ark Pharm, Inc.|AstaTech, Inc.|Aurora Fine Chemicals LLC|AvaChem Scientific|BenchChem|BePharm Ltd.|Bic Biotech|BindingDB|BioChemPa…	Chemical Vendors|Curation Efforts|Governmental Organizations|Journal Publishers|Legacy Depositors|Research and Development|Subscription Services
462062	3-Quinolinecarboxylic acid, 1-cyclopropyl-7-(3,5-dimethyl-1-piperazinyl)-6,8-difluoro-1,4-dihydro-4-oxo-	AMQ4|103460-90-8|PD125232|1-Cyclopropyl-6,8-difluoro-7-(3,5-dimethylpiperazinyl)-4-oxohydroquinoline-3-carboxylic acid|3-Quinolinecarboxylic acid, 1-cyclopropyl-7-(3,5-dimethyl-1-piperazinyl)-6,8-difluoro-1,4-dihydro-4-oxo-|1-Cyclopropyl-7-(3,5-dimethylpiperazin-1-yl)-6,8-difluoro-4-oxo-1,4-dihydroquinoline-3-carboxylic acid|1-Cyclopropyl-7-(3,5-dimethyl-1-piperazinyl)-6,8-difluoro-1,4-dihydro-4-…	377.4	C19H21F2N3O3	72.9	659	-0.2	27	2	8	3	InChI=1S/C19H21F2N3O3/c1-9-6-23(7-10(2)22-9)17-14(20)5-12-16(15(17)21)24(11-3-4-11)8-13(18(12)25)19(26)27/h5,8-11,22H,3-4,6-7H2,1-2H3,(H,26,27)	CC1CN(CC(N1)C)C2=C(C=C3C(=C2F)N(C=C(C3=O)C(=O)O)C4CC4)F	CMGSYIRPKZAEFD-UHFFFAOYSA-N	1-cyclopropyl-7-(3,5-dimethylpiperazin-1-yl)-6,8-difluoro-4-oxoquinoline-3-carboxylic acid	377.155	377.155	0	1	0	2	0	2	0	0	0	11	14	5		Biological Test Results|Classification|Literature|Patents	4	40925|51918|57388|63898|64251|64404|64405|69826|74723|74727|74734|74853|94001|94051|151052|151374|151530|151535|151536|163554|197877|197882|198021|198176|198317|198342|198343|198344|200881|203167|206034	20050801	ABI Chem|BLD Pharm|ChEMBL|ChemIDplus|Clearsynth|CymitQuimica|DiscoveryGate|EPA DSSTox|Google Patents|IBM|Japan Chemical Substance Dictionary (Nikkaji)|LGC Standards|MolGenie|NextBio|NIAID ChemDB|NovoSeek|PATENTSCOPE (WIPO)|RR Scientific|Starshine Chemical|SureChEMBL|Thomson Pharma|ToxPlanet	Chemical Vendors|Curation Efforts|Governmental Organizations|Journal Publishers|Legacy Depositors|Research and Development|Subscription Services
462063	1-Cyclopropyl-6,8-difluoro-4-oxo-7-thiomorpholino-quinoline-3-carboxylic acid	AMQ5|Oprea1_378614|CHEMBL177892|SCHEMBL10784538|AG-227/14464169|1-cyclopropyl-6,8-difluoro-4-oxo-7-thiomorpholino-quinoline-3-carboxylic acid|1-Cyclopropyl-6,8-difluoro-7-(thiomorpholin-4-yl)-4-oxohydroquinoline-3-carboxylic acid|1-cyclopropyl-6,8-difluoro-4-oxo-7-thiomorpholin-4-yl-1,4-dihydroquinoline-3-carboxylic acid	366.4	C17H16F2N2O3S	86.2	607	2.4	25	1	8	3	InChI=1S/C17H16F2N2O3S/c18-12-7-10-14(13(19)15(12)20-3-5-25-6-4-20)21(9-1-2-9)8-11(16(10)22)17(23)24/h7-9H,1-6H2,(H,23,24)	C1CC1N2C=C(C(=O)C3=CC(=C(C(=C32)F)N4CCSCC4)F)C(=O)O	LXQKRMWLZNCAFF-UHFFFAOYSA-N	1-cyclopropyl-6,8-difluoro-4-oxo-7-thiomorpholin-4-ylquinoline-3-carboxylic acid	366.085	366.085	0	1	0	0	0	0	0	0	0	7	3	2		Biological Test Results|Classification|Literature|Patents	4	30410|66066|69967|69974|94058|163427|163750|203050|206035|206036|206325|206326|209261	20050801	ABI Chem|Aurora Fine Chemicals LLC|ChemBank|ChEMBL|ChemDB|ChemSpider|DiscoveryGate|Google Patents|IBM|Japan Chemical Substance Dictionary (Nikkaji)|MolGenie|NextBio|NIAID ChemDB|PATENTSCOPE (WIPO)|Specs|SureChEMBL|Thomson Pharma	Chemical Vendors|Curation Efforts|Governmental Organizations|Journal Publishers|Legacy Depositors|Research and Development|Subscription Services
463743	3-Quinolinecarboxylic acid, 6-fluoro-1-(2-fluorophenyl)-1,4-dihydro-4-oxo-7-(1-piperazinyl)-	164662-38-8|3-Quinolinecarboxylic acid, 6-fluoro-1-(2-fluorophenyl)-1,4-dihydro-4-oxo-7-(1-piperazinyl)-|DTXSID30167791|DTXCID7090282|6-Fluoro-1-(2-fluorophenyl)-4-oxo-7-(piperazin-1-yl)-1,4-dihydroquinoline-3-carboxylic acid|Oprea1_602104|CHEMBL102563|SCHEMBL9443438|6-fluoro-1-(2-fluorophenyl)-4-oxo-7-piperazin-1-yl-quinoline-3-carboxylic acid|6-Fluoro-1-(2-fluorophenyl)-4-oxo-7-(piperazin-1-yl)…	385.4	C20H17F2N3O3	72.9	653	0.3	28	2	8	3	InChI=1S/C20H17F2N3O3/c21-14-3-1-2-4-16(14)25-11-13(20(27)28)19(26)12-9-15(22)18(10-17(12)25)24-7-5-23-6-8-24/h1-4,9-11,23H,5-8H2,(H,27,28)	C1CN(CCN1)C2=C(C=C3C(=C2)N(C=C(C3=O)C(=O)O)C4=CC=CC=C4F)F	ARZDSVFJNIANND-UHFFFAOYSA-N	6-fluoro-1-(2-fluorophenyl)-4-oxo-7-piperazin-1-ylquinoline-3-carboxylic acid	385.124	385.124	0	1	0	0	0	0	0	0	0	1	8	6		Biological Test Results|Classification|Literature|Patents|Spectral Information	5	16467|19420|26623|26833|69490|143596|143597|163111|203132|209769	20050801	ABI Chem|Amfluoro|BLD Pharm|ChemBank|ChEMBL|ChemIDplus|ChemTik|DiscoveryGate|EPA DSSTox|Google Patents|IBM|J&H Chemical Co.,ltd|Japan Chemical Substance Dictionary (Nikkaji)|MolGenie|NextBio|NIAID ChemDB|PATENTSCOPE (WIPO)|PubChem Reference Collection|RR Scientific|Starshine Chemical|SureChEMBL|Thomson Pharma|ToxPlanet|Wikidata	Chemical Vendors|Curation Efforts|Governmental Organizations|Journal Publishers|Legacy Depositors|Research and Development|Subscription Services
463744	3-Quinolinecarboxylic acid, 6-fluoro-1,4-dihydro-1-(2-methylphenyl)-4-oxo-7-(1-piperazinyl)-	155188-32-2|3-Quinolinecarboxylic acid, 6-fluoro-1,4-dihydro-1-(2-methylphenyl)-4-oxo-7-(1-piperazinyl)-|DTXSID10165851|DTXCID9088342|6-fluoro-1-(2-methylphenyl)-4-oxo-7-piperazin-1-ylquinoline-3-carboxylic acid|6-Fluoro-4-oxo-7-(piperazin-1-yl)-1-(o-tolyl)-1,4-dihydroquinoline-3-carboxylic acid|3-Quinolinecarboxylic acid, 6-fluoro-1,4-dihydro-1-(2-methylphenyl)-4- oxo-7-(1-piperazinyl)-|6-Fluoro…	381.4	C21H20FN3O3	72.9	649	0.5	28	2	7	3	InChI=1S/C21H20FN3O3/c1-13-4-2-3-5-17(13)25-12-15(21(27)28)20(26)14-10-16(22)19(11-18(14)25)24-8-6-23-7-9-24/h2-5,10-12,23H,6-9H2,1H3,(H,27,28)	CC1=CC=CC=C1N2C=C(C(=O)C3=CC(=C(C=C32)N4CCNCC4)F)C(=O)O	UNDKSFYVMMPOSB-UHFFFAOYSA-N	6-fluoro-1-(2-methylphenyl)-4-oxo-7-piperazin-1-ylquinoline-3-carboxylic acid	381.149	381.149	0	1	0	0	0	0	0	0	0	1	0	0		Biological Test Results|Classification|Literature|Spectral Information	4	16467|19420|26623|26833|69490|143596|143597|163111|203132|209769	20050801	ABI Chem|Ambinter|Amfluoro|BenchChem|Bic Biotech|BLD Pharm|ChEMBL|ChemIDplus|Chemieliva Pharmaceutical Co., Ltd|ChemTik|CymitQuimica|DiscoveryGate|EPA DSSTox|Hairui Chemical|J&H Chemical Co.,ltd|Japan Chemical Substance Dictionary (Nikkaji)|MolGenie|MuseChem|NextBio|NIAID ChemDB|PubChem Reference Collection|RR Scientific|Starshine Chemical|THE BioTek|Thomson Pharma|ToxPlanet|Wikidata|ZINC	Chemical Vendors|Curation Efforts|Governmental Organizations|Journal Publishers|Legacy Depositors|Research and Development|Subscription Services
463745	PD 160336	149092-00-2|PD 160336|3-Quinolinecarboxylic acid, 6-fluoro-1,4-dihydro-1-(4-methylphenyl)-4-oxo-7-(1-piperazinyl)-|A 56772|DTXSID70164168|DTXCID3086659|6-fluoro-1-(4-methylphenyl)-4-oxo-7-piperazin-1-ylquinoline-3-carboxylic acid|6-Fluoro-1-(4-methylphenyl)-4-oxo-7-(1-piperazinyl)-1,4-dihydro-3-quinolinecarboxylic acid|6-Fluoro-4-oxo-7-(piperazin-1-yl)-1-(p-tolyl)-1,4-dihydroquinoline-3-carboxyli…	381.4	C21H20FN3O3	72.9	641	0.5	28	2	7	3	InChI=1S/C21H20FN3O3/c1-13-2-4-14(5-3-13)25-12-16(21(27)28)20(26)15-10-17(22)19(11-18(15)25)24-8-6-23-7-9-24/h2-5,10-12,23H,6-9H2,1H3,(H,27,28)	CC1=CC=C(C=C1)N2C=C(C(=O)C3=CC(=C(C=C32)N4CCNCC4)F)C(=O)O	QEFDSJQBPGAMEG-UHFFFAOYSA-N	6-fluoro-1-(4-methylphenyl)-4-oxo-7-piperazin-1-ylquinoline-3-carboxylic acid	381.149	381.149	0	1	0	0	0	0	0	0	0	3	7	5		Biological Test Results|Classification|Literature|Patents|Spectral Information	5	16467|19420|26623|26833|69490|143596|143597|163111|203132|209769	20050801	A2B Chem|ABI Chem|Achemica|AKos Consulting & Solutions|Ambinter|Amfluoro|BenchChem|Bic Biotech|BLD Pharm|ChEMBL|ChemIDplus|Chemieliva Pharmaceutical Co., Ltd|ChemTik|CymitQuimica|DiscoveryGate|EPA DSSTox|EvitaChem|Google Patents|Hairui Chemical|IBM|InvivoChem|J&H Chemical Co.,ltd|Japan Chemical Substance Dictionary (Nikkaji)|Mcule|MolGenie|MuseChem|NextBio|NIAID ChemDB|PATENTSCOPE (WIPO)|PubChem …	Chemical Vendors|Curation Efforts|Governmental Organizations|Journal Publishers|Legacy Depositors|Research and Development|Subscription Services
463746	3-Quinolinecarboxylic acid, 6-fluoro-1,4-dihydro-4-oxo-1-phenyl-7-(1-piperazinyl)-	98106-13-9|3-Quinolinecarboxylic acid, 6-fluoro-1,4-dihydro-4-oxo-1-phenyl-7-(1-piperazinyl)-|DTXSID30243448|DTXCID30165939|6-Fluoro-4-oxo-1-phenyl-7-(piperazin-1-yl)-1,4-dihydroquinoline-3-carboxylic acid|ChemDiv1_028552|6-Fluoro-4-oxo-1-phenyl-7-(1-piperazinyl)-1,4-dihydro-3-quinolinecarboxylic acid|Oprea1_734985|CHEMBL38394|SCHEMBL9443495|HMS668B18|6-fluoro-4-oxo-1-phenyl-7-piperazin-1-yl-quin…	367.4	C20H18FN3O3	72.9	614	0.2	27	2	7	3	InChI=1S/C20H18FN3O3/c21-16-10-14-17(11-18(16)23-8-6-22-7-9-23)24(13-4-2-1-3-5-13)12-15(19(14)25)20(26)27/h1-5,10-12,22H,6-9H2,(H,26,27)	C1CN(CCN1)C2=C(C=C3C(=C2)N(C=C(C3=O)C(=O)O)C4=CC=CC=C4)F	LNDZQOCPDSKPRL-UHFFFAOYSA-N	6-fluoro-4-oxo-1-phenyl-7-piperazin-1-ylquinoline-3-carboxylic acid	367.133	367.133	0	1	0	0	0	0	0	0	0	4	8	6		Biological Test Results|Classification|Literature|Patents|Spectral Information	5	16467|19420|26623|26833|30271|30418|30551|66387|66393|67692|69490|70586|70800|70802|94062|95882|96233|143596|143597|163111|163434|163436|163921|163922|164728|164729|203132|206045|206046|206205|206373|206476|206478|206488|206489|206826|207550|207573|209578|209583|209769|209923|210401|492967|1224905	20050801	ABI Chem|Ambinter|Amfluoro|Bic Biotech|BLD Pharm|ChemBank|ChEMBL|Chemenu Inc.|ChemIDplus|Chemieliva Pharmaceutical Co., Ltd|ChemTik|CymitQuimica|DiscoveryGate|EPA DSSTox|Google Patents|IBM|ICCB-Longwood Screening Facility, Harvard Medical School|Japan Chemical Substance Dictionary (Nikkaji)|MolGenie|NextBio|NIAID ChemDB|PATENTSCOPE (WIPO)|PubChem Reference Collection|RR Scientific|Starshine Chemi…	Chemical Vendors|Curation Efforts|Governmental Organizations|Legacy Depositors|Research and Development|Subscription Services
464872	3-Quinolinecarboxylic acid, 1-(2,4-dimethylphenyl)-6-fluoro-1,4-dihydro-4-oxo-7-(1-piperazinyl)-	164662-39-9|3-Quinolinecarboxylic acid, 1-(2,4-dimethylphenyl)-6-fluoro-1,4-dihydro-4-oxo-7-(1-piperazinyl)-|1-(2,4-Dimethylphenyl)-6-fluoro-4-oxo-7-(piperazin-1-yl)-1,4-dihydroquinoline-3-carboxylic acid|CHEMBL265263|DTXSID00878605|1-(2,4-dimethylphenyl)-6-fluoro-4-oxo-7-piperazin-1-yl-quinoline-3-carboxylic acid|1-(2,4-Dimethylphenyl)-6-fluoro-4-oxo-7-(piperazin-1-yl)-1,4-dihydroquinoline-3-car…	395.4	C22H22FN3O3	72.9	678	0.9	29	2	7	3	InChI=1S/C22H22FN3O3/c1-13-3-4-18(14(2)9-13)26-12-16(22(28)29)21(27)15-10-17(23)20(11-19(15)26)25-7-5-24-6-8-25/h3-4,9-12,24H,5-8H2,1-2H3,(H,28,29)	CC1=CC(=C(C=C1)N2C=C(C(=O)C3=CC(=C(C=C32)N4CCNCC4)F)C(=O)O)C	GBUIYURVKFXHFL-UHFFFAOYSA-N	1-(2,4-dimethylphenyl)-6-fluoro-4-oxo-7-piperazin-1-ylquinoline-3-carboxylic acid	395.165	395.165	0	1	0	0	0	0	0	0	0	1	0	0		Biological Test Results|Classification|Literature	3	16467|19420|26623|26833|69490|143596|143597|163111|203132|209769	20050801	ABI Chem|Amfluoro|BLD Pharm|ChEMBL|ChemIDplus|ChemTik|DiscoveryGate|EPA DSSTox|Hairui Chemical|Japan Chemical Substance Dictionary (Nikkaji)|MolGenie|NextBio|NIAID ChemDB|RR Scientific|Starshine Chemical|Thomson Pharma|ToxPlanet|Wikidata	Chemical Vendors|Curation Efforts|Governmental Organizations|Journal Publishers|Legacy Depositors|Research and Development|Subscription Services
464873	3-Quinolinecarboxylic acid, 1-(2,4-difluorophenyl)-6-fluoro-1,4-dihydro-4-oxo-7-(1-piperazinyl)-	108138-27-8|T 1814|A 57531|PD137954|3-Quinolinecarboxylic acid, 1-(2,4-difluorophenyl)-6-fluoro-1,4-dihydro-4-oxo-7-(1-piperazinyl)-|PD 137954|A 62251|1-(2,4-Difluorophenyl)-6-fluoro-4-oxo-7-(piperazin-1-yl)-1,4-dihydroquinoline-3-carboxylic acid|CHEMBL15339|SCHEMBL10657099|DTXSID20148433|AAMFCDRGHVWGAW-UHFFFAOYSA-N|1-(2,4-difluorophenyl)-6-fluoro-4-oxo-7-piperazin-1-yl-quinoline-3-carboxylic aci…	403.4	C20H16F3N3O3	72.9	685	0.4	29	2	9	3	InChI=1S/C20H16F3N3O3/c21-11-1-2-16(14(22)7-11)26-10-13(20(28)29)19(27)12-8-15(23)18(9-17(12)26)25-5-3-24-4-6-25/h1-2,7-10,24H,3-6H2,(H,28,29)	C1CN(CCN1)C2=C(C=C3C(=C2)N(C=C(C3=O)C(=O)O)C4=C(C=C(C=C4)F)F)F	AAMFCDRGHVWGAW-UHFFFAOYSA-N	1-(2,4-difluorophenyl)-6-fluoro-4-oxo-7-piperazin-1-ylquinoline-3-carboxylic acid	403.114	403.114	0	1	0	0	0	0	0	0	0	7	7	4		Biological Test Results|Classification|Literature|Patents	4	15883|16467|19420|26623|26833|51918|63899|64254|69490|69602|69639|74727|74853|94123|143596|143597|144009|144438|150908|151373|163111|164235|198020|198174|198316|200230|200231|203132|206857|209122|209769|230838|230840	20050801	ABI Chem|Achemica|BLD Pharm|ChEMBL|ChemIDplus|ChemTik|DiscoveryGate|EPA DSSTox|Google Patents|IBM|J&H Chemical Co.,ltd|Japan Chemical Substance Dictionary (Nikkaji)|MolGenie|NextBio|NextMove Software|NIAID ChemDB|PATENTSCOPE (WIPO)|RR Scientific|Starshine Chemical|SureChEMBL|Thomson Pharma|ToxPlanet|Wikidata	Chemical Vendors|Curation Efforts|Governmental Organizations|Journal Publishers|Legacy Depositors|Research and Development|Subscription Services
464874	3-Quinolinecarboxylic acid, 6-fluoro-1-(4-fluoro-2-methylphenyl)-1,4-dihydro-4-oxo-7-(1-piperazinyl)-	164662-40-2|3-Quinolinecarboxylic acid, 6-fluoro-1-(4-fluoro-2-methylphenyl)-1,4-dihydro-4-oxo-7-(1-piperazinyl)-|CHEMBL418984|DTXSID90167792|6-fluoro-1-(4-fluoro-2-methyl-phenyl)-4-oxo-7-piperazin-1-yl-quinoline-3-carboxylic acid|6-Fluoro-1-(4-fluoro-2-methylphenyl)-4-oxo-7-(piperazin-1-yl)-1,4-dihydroquinoline-3-carboxylic acid	399.4	C21H19F2N3O3	72.9	682	0.6	29	2	8	3	InChI=1S/C21H19F2N3O3/c1-12-8-13(22)2-3-17(12)26-11-15(21(28)29)20(27)14-9-16(23)19(10-18(14)26)25-6-4-24-5-7-25/h2-3,8-11,24H,4-7H2,1H3,(H,28,29)	CC1=C(C=CC(=C1)F)N2C=C(C(=O)C3=CC(=C(C=C32)N4CCNCC4)F)C(=O)O	NFNPWHFEELPBON-UHFFFAOYSA-N	6-fluoro-1-(4-fluoro-2-methylphenyl)-4-oxo-7-piperazin-1-ylquinoline-3-carboxylic acid	399.139	399.139	0	1	0	0	0	0	0	0	0	1	0	0		Biological Test Results|Classification|Literature	3	16467|19420|26623|26833|69490|143596|143597|163111|203132|209769	20050801	ABI Chem|BLD Pharm|ChEMBL|ChemIDplus|ChemTik|DiscoveryGate|EPA DSSTox|J&H Chemical Co.,ltd|Japan Chemical Substance Dictionary (Nikkaji)|MolGenie|NextBio|NIAID ChemDB|RR Scientific|Starshine Chemical|Thomson Pharma|ToxPlanet|Wikidata	Chemical Vendors|Curation Efforts|Governmental Organizations|Journal Publishers|Legacy Depositors|Research and Development|Subscription Services
464875	3-Quinolinecarboxylic acid, 6-fluoro-1-(2-fluoro-4-methylphenyl)-1,4-dihydro-4-oxo-7-(1-piperazinyl)-	164662-41-3|3-Quinolinecarboxylic acid, 6-fluoro-1-(2-fluoro-4-methylphenyl)-1,4-dihydro-4-oxo-7-(1-piperazinyl)-|6-Fluoro-1-(2-fluoro-4-methylphenyl)-4-oxo-7-(piperazin-1-yl)-1,4-dihydroquinoline-3-carboxylic acid|CHEMBL101673|DTXSID50167793|6-fluoro-1-(2-fluoro-4-methyl-phenyl)-4-oxo-7-piperazin-1-yl-quinoline-3-carboxylic acid	399.4	C21H19F2N3O3	72.9	682	0.6	29	2	8	3	InChI=1S/C21H19F2N3O3/c1-12-2-3-17(15(22)8-12)26-11-14(21(28)29)20(27)13-9-16(23)19(10-18(13)26)25-6-4-24-5-7-25/h2-3,8-11,24H,4-7H2,1H3,(H,28,29)	CC1=CC(=C(C=C1)N2C=C(C(=O)C3=CC(=C(C=C32)N4CCNCC4)F)C(=O)O)F	YSBYRJYUZXQXTR-UHFFFAOYSA-N	6-fluoro-1-(2-fluoro-4-methylphenyl)-4-oxo-7-piperazin-1-ylquinoline-3-carboxylic acid	399.139	399.139	0	1	0	0	0	0	0	0	0	1	0	0		Biological Test Results|Classification|Literature	3	16467|19420|26623|26833|69490|143596|143597|163111|203132|209769	20050801	ABI Chem|BLD Pharm|ChEMBL|ChemIDplus|ChemTik|DiscoveryGate|EPA DSSTox|Japan Chemical Substance Dictionary (Nikkaji)|MolGenie|NextBio|NIAID ChemDB|RR Scientific|Starshine Chemical|Thomson Pharma|ToxPlanet|Wikidata	Chemical Vendors|Curation Efforts|Governmental Organizations|Journal Publishers|Legacy Depositors|Research and Development|Subscription Services
464876	3-Quinolinecarboxylic acid, 1-(2,4-dichlorophenyl)-6-fluoro-1,4-dihydro-4-oxo-7-(1-piperazinyl)-	164662-42-4|3-Quinolinecarboxylic acid, 1-(2,4-dichlorophenyl)-6-fluoro-1,4-dihydro-4-oxo-7-(1-piperazinyl)-|1-(2,4-Dichlorophenyl)-6-fluoro-4-oxo-7-(piperazin-1-yl)-1,4-dihydroquinoline-3-carboxylic acid|CHEMBL101729|DTXSID10167794|1-(2,4-dichlorophenyl)-6-fluoro-4-oxo-7-piperazin-1-yl-quinoline-3-carboxylic acid	436.3	C20H16Cl2FN3O3	72.9	688	1.4	29	2	7	3	InChI=1S/C20H16Cl2FN3O3/c21-11-1-2-16(14(22)7-11)26-10-13(20(28)29)19(27)12-8-15(23)18(9-17(12)26)25-5-3-24-4-6-25/h1-2,7-10,24H,3-6H2,(H,28,29)	C1CN(CCN1)C2=C(C=C3C(=C2)N(C=C(C3=O)C(=O)O)C4=C(C=C(C=C4)Cl)Cl)F	VBHUHSOYPDAOFN-UHFFFAOYSA-N	1-(2,4-dichlorophenyl)-6-fluoro-4-oxo-7-piperazin-1-ylquinoline-3-carboxylic acid	435.055	435.055	0	1	0	0	0	0	0	0	0	1	0	0		Biological Test Results|Classification|Literature	3	16467|19420|26623|26833|69490|143596|143597|163111|203132|209769	20050801	ABI Chem|BLD Pharm|ChEMBL|ChemIDplus|ChemTik|DiscoveryGate|EPA DSSTox|Japan Chemical Substance Dictionary (Nikkaji)|MolGenie|NextBio|NIAID ChemDB|RR Scientific|Starshine Chemical|Thomson Pharma|ToxPlanet|Wikidata	Chemical Vendors|Curation Efforts|Governmental Organizations|Journal Publishers|Legacy Depositors|Research and Development|Subscription Services
464877	3-Quinolinecarboxylic acid, 1-(2,4-difluoro-3-methylphenyl)-6-fluoro-1,4-dihydro-4-oxo-7-(1-piperazinyl)-	164662-43-5|3-Quinolinecarboxylic acid, 1-(2,4-difluoro-3-methylphenyl)-6-fluoro-1,4-dihydro-4-oxo-7-(1-piperazinyl)-|CHEMBL321767|DTXSID70167795|1-(2,4-difluoro-3-methyl-phenyl)-6-fluoro-4-oxo-7-piperazin-1-yl-quinoline-3-carboxylic acid	417.4	C21H18F3N3O3	72.9	715	0.7	30	2	9	3	InChI=1S/C21H18F3N3O3/c1-11-14(22)2-3-16(19(11)24)27-10-13(21(29)30)20(28)12-8-15(23)18(9-17(12)27)26-6-4-25-5-7-26/h2-3,8-10,25H,4-7H2,1H3,(H,29,30)	CC1=C(C=CC(=C1F)N2C=C(C(=O)C3=CC(=C(C=C32)N4CCNCC4)F)C(=O)O)F	AEZHLKLKXDQVKH-UHFFFAOYSA-N	1-(2,4-difluoro-3-methylphenyl)-6-fluoro-4-oxo-7-piperazin-1-ylquinoline-3-carboxylic acid	417.13	417.13	0	1	0	0	0	0	0	0	0	1	0	0		Biological Test Results|Classification|Literature	3	16467|19420|26623|26833|69490|143596|143597|163111|203132|209769	20050801	ABI Chem|ChEMBL|ChemIDplus|DiscoveryGate|EPA DSSTox|Japan Chemical Substance Dictionary (Nikkaji)|MolGenie|NextBio|NIAID ChemDB|RR Scientific|Starshine Chemical|Thomson Pharma|ToxPlanet|Wikidata	Chemical Vendors|Curation Efforts|Governmental Organizations|Journal Publishers|Legacy Depositors|Research and Development|Subscription Services
464878	3-Quinolinecarboxylic acid, 7-(3,5-dimethyl-1-piperazinyl)-6-fluoro-1,4-dihydro-4-oxo-1-phenyl-	164662-44-6|3-Quinolinecarboxylic acid, 7-(3,5-dimethyl-1-piperazinyl)-6-fluoro-1,4-dihydro-4-oxo-1-phenyl-|7-(3,5-Dimethylpiperazin-1-yl)-6-fluoro-4-oxo-1-phenyl-1,4-dihydroquinoline-3-carboxylic acid|CHEMBL101048|DTXSID30875364|R2893-N7A|7-(3,5-dimethylpiperazin-1-yl)-6-fluoro-4-oxo-1-phenyl-quinoline-3-carboxylic acid	395.4	C22H22FN3O3	72.9	668	0.9	29	2	7	3	InChI=1S/C22H22FN3O3/c1-13-10-25(11-14(2)24-13)20-9-19-16(8-18(20)23)21(27)17(22(28)29)12-26(19)15-6-4-3-5-7-15/h3-9,12-14,24H,10-11H2,1-2H3,(H,28,29)	CC1CN(CC(N1)C)C2=C(C=C3C(=C2)N(C=C(C3=O)C(=O)O)C4=CC=CC=C4)F	PUQMQQUAZHQKAX-UHFFFAOYSA-N	7-(3,5-dimethylpiperazin-1-yl)-6-fluoro-4-oxo-1-phenylquinoline-3-carboxylic acid	395.165	395.165	0	1	0	2	0	2	0	0	0	1	0	0		Biological Test Results|Classification|Literature	3	16467|19420|26623|26833|69490|143596|143597|163111|203132|209769	20050801	ABI Chem|BLD Pharm|ChEMBL|ChemIDplus|ChemTik|DiscoveryGate|EPA DSSTox|Japan Chemical Substance Dictionary (Nikkaji)|MolGenie|NextBio|NIAID ChemDB|RR Scientific|Starshine Chemical|Thomson Pharma|ToxPlanet	Chemical Vendors|Curation Efforts|Governmental Organizations|Journal Publishers|Legacy Depositors|Research and Development|Subscription Services
464879	3-Quinolinecarboxylic acid, 7-(3,5-dimethyl-1-piperazinyl)-6-fluoro-1,4-dihydro-1-(2-methylphenyl)-4-oxo-	164662-45-7|3-Quinolinecarboxylic acid, 7-(3,5-dimethyl-1-piperazinyl)-6-fluoro-1,4-dihydro-1-(2-methylphenyl)-4-oxo-|CHEMBL100669|DTXSID70936968|7-(3,5-dimethylpiperazin-1-yl)-6-fluoro-1-(o-tolyl)-4-oxo-quinoline-3-carboxylic acid|7-(3,5-Dimethylpiperazin-1-yl)-6-fluoro-1-(2-methylphenyl)-4-oxo-1,4-dihydroquinoline-3-carboxylic acid	409.5	C23H24FN3O3	72.9	704	1.2	30	2	7	3	InChI=1S/C23H24FN3O3/c1-13-6-4-5-7-19(13)27-12-17(23(29)30)22(28)16-8-18(24)21(9-20(16)27)26-10-14(2)25-15(3)11-26/h4-9,12,14-15,25H,10-11H2,1-3H3,(H,29,30)	CC1CN(CC(N1)C)C2=C(C=C3C(=C2)N(C=C(C3=O)C(=O)O)C4=CC=CC=C4C)F	NKLUTHUACREKSY-UHFFFAOYSA-N	7-(3,5-dimethylpiperazin-1-yl)-6-fluoro-1-(2-methylphenyl)-4-oxoquinoline-3-carboxylic acid	409.18	409.18	0	1	0	2	0	2	0	0	0	1	0	0		Biological Test Results|Classification|Literature	3	16467|19420|26623|26833|69490|143596|143597|163111|203132|209769	20050801	ABI Chem|ChEMBL|ChemIDplus|DiscoveryGate|EPA DSSTox|Japan Chemical Substance Dictionary (Nikkaji)|MolGenie|NextBio|NIAID ChemDB|RR Scientific|Starshine Chemical|Thomson Pharma|ToxPlanet	Chemical Vendors|Curation Efforts|Governmental Organizations|Journal Publishers|Legacy Depositors|Research and Development|Subscription Services
464880	3-Quinolinecarboxylic acid, 7-(3,5-dimethyl-1-piperazinyl)-6-fluoro-1,4-dihydro-1-(4-methylphenyl)-4-oxo-	164662-46-8|3-Quinolinecarboxylic acid, 7-(3,5-dimethyl-1-piperazinyl)-6-fluoro-1,4-dihydro-1-(4-methylphenyl)-4-oxo-|CHEMBL98794|DTXSID30936969|7-(3,5-dimethylpiperazin-1-yl)-6-fluoro-4-oxo-1-(p-tolyl)quinoline-3-carboxylic acid|7-(3,5-Dimethylpiperazin-1-yl)-6-fluoro-1-(4-methylphenyl)-4-oxo-1,4-dihydroquinoline-3-carboxylic acid	409.5	C23H24FN3O3	72.9	696	1.2	30	2	7	3	InChI=1S/C23H24FN3O3/c1-13-4-6-16(7-5-13)27-12-18(23(29)30)22(28)17-8-19(24)21(9-20(17)27)26-10-14(2)25-15(3)11-26/h4-9,12,14-15,25H,10-11H2,1-3H3,(H,29,30)	CC1CN(CC(N1)C)C2=C(C=C3C(=C2)N(C=C(C3=O)C(=O)O)C4=CC=C(C=C4)C)F	NMPOZUFFTGGAMN-UHFFFAOYSA-N	7-(3,5-dimethylpiperazin-1-yl)-6-fluoro-1-(4-methylphenyl)-4-oxoquinoline-3-carboxylic acid	409.18	409.18	0	1	0	2	0	2	0	0	0	1	0	0		Biological Test Results|Classification|Literature	3	16467|19420|26623|26833|69490|143596|143597|163111|203132|209769	20050801	ABI Chem|ChEMBL|ChemIDplus|DiscoveryGate|EPA DSSTox|Japan Chemical Substance Dictionary (Nikkaji)|MolGenie|NextBio|NIAID ChemDB|RR Scientific|Starshine Chemical|Thomson Pharma|ToxPlanet	Chemical Vendors|Curation Efforts|Governmental Organizations|Journal Publishers|Legacy Depositors|Research and Development|Subscription Services
464881	3-Quinolinecarboxylic acid, 7-(3,5-dimethyl-1-piperazinyl)-6-fluoro-1-(2-fluorophenyl)-1,4-dihydro-4-oxo-	164662-47-9|3-Quinolinecarboxylic acid, 7-(3,5-dimethyl-1-piperazinyl)-6-fluoro-1-(2-fluorophenyl)-1,4-dihydro-4-oxo-|CHEMBL316900|DTXSID40936970|7-(3,5-Dimethylpiperazin-1-yl)-6-fluoro-1-(2-fluorophenyl)-4-oxo-1,4-dihydroquinoline-3-carboxylic acid|7-(3,5-dimethylpiperazin-1-yl)-6-fluoro-1-(2-fluorophenyl)-4-oxo-quinoline-3-carboxylic acid	413.4	C22H21F2N3O3	72.9	708	1	30	2	8	3	InChI=1S/C22H21F2N3O3/c1-12-9-26(10-13(2)25-12)20-8-19-14(7-17(20)24)21(28)15(22(29)30)11-27(19)18-6-4-3-5-16(18)23/h3-8,11-13,25H,9-10H2,1-2H3,(H,29,30)	CC1CN(CC(N1)C)C2=C(C=C3C(=C2)N(C=C(C3=O)C(=O)O)C4=CC=CC=C4F)F	BDFSBGNUJYQYMD-UHFFFAOYSA-N	7-(3,5-dimethylpiperazin-1-yl)-6-fluoro-1-(2-fluorophenyl)-4-oxoquinoline-3-carboxylic acid	413.155	413.155	0	1	0	2	0	2	0	0	0	1	0	0		Biological Test Results|Classification|Literature	3	16467|19420|26623|26833|69490|143596|143597|163111|203132|209769	20050801	ABI Chem|ChEMBL|ChemIDplus|DiscoveryGate|EPA DSSTox|Japan Chemical Substance Dictionary (Nikkaji)|MolGenie|NextBio|NIAID ChemDB|RR Scientific|Starshine Chemical|Thomson Pharma|ToxPlanet	Chemical Vendors|Curation Efforts|Governmental Organizations|Journal Publishers|Legacy Depositors|Research and Development|Subscription Services
464882	3-Quinolinecarboxylic acid, 7-(3,5-dimethyl-1-piperazinyl)-6-fluoro-1-(4-fluorophenyl)-1,4-dihydro-4-oxo-	108138-21-2|3-Quinolinecarboxylic acid, 7-(3,5-dimethyl-1-piperazinyl)-6-fluoro-1-(4-fluorophenyl)-1,4-dihydro-4-oxo-|CHEMBL101950|DTXSID00910635|7-(3,5-Dimethylpiperazin-1-yl)-6-fluoro-1-(4-fluorophenyl)-4-oxo-1,4-dihydroquinoline-3-carboxylic acid|7-(3,5-dimethylpiperazin-1-yl)-6-fluoro-1-(4-fluorophenyl)-4-oxo-quinoline-3-carboxylic acid	413.4	C22H21F2N3O3	72.9	700	1	30	2	8	3	InChI=1S/C22H21F2N3O3/c1-12-9-26(10-13(2)25-12)20-8-19-16(7-18(20)24)21(28)17(22(29)30)11-27(19)15-5-3-14(23)4-6-15/h3-8,11-13,25H,9-10H2,1-2H3,(H,29,30)	CC1CN(CC(N1)C)C2=C(C=C3C(=C2)N(C=C(C3=O)C(=O)O)C4=CC=C(C=C4)F)F	PFYGLGMTICOGCN-UHFFFAOYSA-N	7-(3,5-dimethylpiperazin-1-yl)-6-fluoro-1-(4-fluorophenyl)-4-oxoquinoline-3-carboxylic acid	413.155	413.155	0	1	0	2	0	2	0	0	0	1	0	0		Biological Test Results|Classification|Literature	3	16467|19420|26623|26833|69490|143596|143597|163111|203132|209769	20050801	ABI Chem|ChEMBL|ChemIDplus|DiscoveryGate|EPA DSSTox|Japan Chemical Substance Dictionary (Nikkaji)|MolGenie|NextBio|NIAID ChemDB|RR Scientific|Starshine Chemical|Thomson Pharma|ToxPlanet	Chemical Vendors|Curation Efforts|Governmental Organizations|Journal Publishers|Legacy Depositors|Research and Development|Subscription Services
464883	3-Quinolinecarboxylic acid, 1-(2,4-dimethylphenyl)-7-(3,5-dimethyl-1-piperazinyl)-6-fluoro-1,4-dihydro-4-oxo-	PD160352|PD 160352|164662-48-0|3-Quinolinecarboxylic acid, 1-(2,4-dimethylphenyl)-7-(3,5-dimethyl-1-piperazinyl)-6-fluoro-1,4-dihydro-4-oxo-|CHEMBL101627|DTXSID00936971|1-(2,4-Dimethylphenyl)-7-(3,5-dimethylpiperazin-1-yl)-6-fluoro-4-oxo-1,4-dihydroquinoline-3-carboxylic acid|1-(2,4-dimethylphenyl)-7-(3,5-dimethylpiperazin-1-yl)-6-fluoro-4-oxo-quinoline-3-carboxylic acid	423.5	C24H26FN3O3	72.9	734	1.6	31	2	7	3	InChI=1S/C24H26FN3O3/c1-13-5-6-20(14(2)7-13)28-12-18(24(30)31)23(29)17-8-19(25)22(9-21(17)28)27-10-15(3)26-16(4)11-27/h5-9,12,15-16,26H,10-11H2,1-4H3,(H,30,31)	CC1CN(CC(N1)C)C2=C(C=C3C(=C2)N(C=C(C3=O)C(=O)O)C4=C(C=C(C=C4)C)C)F	XTITXBINAHKLTQ-UHFFFAOYSA-N	1-(2,4-dimethylphenyl)-7-(3,5-dimethylpiperazin-1-yl)-6-fluoro-4-oxoquinoline-3-carboxylic acid	423.196	423.196	0	1	0	2	0	2	0	0	0	3	0	0		Biological Test Results|Classification|Literature	3	16467|19420|26623|26833|69490|143596|143597|163111|203132|209769	20050801	ABI Chem|ChEMBL|ChemIDplus|DiscoveryGate|EPA DSSTox|Japan Chemical Substance Dictionary (Nikkaji)|MolGenie|NextBio|NIAID ChemDB|RR Scientific|Starshine Chemical|Thomson Pharma|ToxPlanet	Chemical Vendors|Curation Efforts|Governmental Organizations|Journal Publishers|Legacy Depositors|Research and Development|Subscription Services
464884	3-Quinolinecarboxylic acid, 1-(2,4-difluorophenyl)-7-(3,5-dimethyl-1-piperazinyl)-6-fluoro-1,4-dihydro-4-oxo-	PD160338|PD 160338|108138-29-0|3-Quinolinecarboxylic acid, 1-(2,4-difluorophenyl)-7-(3,5-dimethyl-1-piperazinyl)-6-fluoro-1,4-dihydro-4-oxo-|Oprea1_654898|CHEMBL416160|DTXSID60910636|1-(2,4-Difluorophenyl)-7-(3,5-dimethylpiperazin-1-yl)-6-fluoro-4-oxo-1,4-dihydroquinoline-3-carboxylic acid|1-(2,4-difluorophenyl)-7-(3,5-dimethylpiperazin-1-yl)-6-fluoro-4-oxo-quinoline-3-carboxylic acid	431.4	C22H20F3N3O3	72.9	741	1.1	31	2	9	3	InChI=1S/C22H20F3N3O3/c1-11-8-27(9-12(2)26-11)20-7-19-14(6-17(20)25)21(29)15(22(30)31)10-28(19)18-4-3-13(23)5-16(18)24/h3-7,10-12,26H,8-9H2,1-2H3,(H,30,31)	CC1CN(CC(N1)C)C2=C(C=C3C(=C2)N(C=C(C3=O)C(=O)O)C4=C(C=C(C=C4)F)F)F	CTWGYQIEMLEBCD-UHFFFAOYSA-N	1-(2,4-difluorophenyl)-7-(3,5-dimethylpiperazin-1-yl)-6-fluoro-4-oxoquinoline-3-carboxylic acid	431.146	431.146	0	1	0	2	0	2	0	0	0	5	0	0		Biological Test Results|Classification|Literature	3	15883|16467|19420|26623|26833|69490|69602|69639|143596|143597|144009|144438|163111|164235|203132|206857|209122|209769	20050801	ABI Chem|ChemBank|ChEMBL|ChemIDplus|DiscoveryGate|EPA DSSTox|Japan Chemical Substance Dictionary (Nikkaji)|MolGenie|NextBio|NIAID ChemDB|RR Scientific|Starshine Chemical|Thomson Pharma|ToxPlanet	Chemical Vendors|Curation Efforts|Governmental Organizations|Journal Publishers|Legacy Depositors|Research and Development|Subscription Services
464885	3-Quinolinecarboxylic acid, 7-(3,5-dimethyl-1-piperazinyl)-6-fluoro-1-(4-fluoro-2-methylphenyl)-1,4-dihydro-4-oxo-	164662-49-1|3-Quinolinecarboxylic acid, 7-(3,5-dimethyl-1-piperazinyl)-6-fluoro-1-(4-fluoro-2-methylphenyl)-1,4-dihydro-4-oxo-|CHEMBL101990|DTXSID60936972|7-(3,5-dimethylpiperazin-1-yl)-6-fluoro-1-(4-fluoro-2-methyl-phenyl)-4-oxo-quinoline-3-carboxylic acid|7-(3,5-Dimethylpiperazin-1-yl)-6-fluoro-1-(4-fluoro-2-methylphenyl)-4-oxo-1,4-dihydroquinoline-3-carboxylic acid	427.4	C23H23F2N3O3	72.9	738	1.3	31	2	8	3	InChI=1S/C23H23F2N3O3/c1-12-6-15(24)4-5-19(12)28-11-17(23(30)31)22(29)16-7-18(25)21(8-20(16)28)27-9-13(2)26-14(3)10-27/h4-8,11,13-14,26H,9-10H2,1-3H3,(H,30,31)	CC1CN(CC(N1)C)C2=C(C=C3C(=C2)N(C=C(C3=O)C(=O)O)C4=C(C=C(C=C4)F)C)F	YXOXXCCLXWLWBV-UHFFFAOYSA-N	7-(3,5-dimethylpiperazin-1-yl)-6-fluoro-1-(4-fluoro-2-methylphenyl)-4-oxoquinoline-3-carboxylic acid	427.171	427.171	0	1	0	2	0	2	0	0	0	1	0	0		Biological Test Results|Classification|Literature	3	16467|19420|26623|26833|69490|143596|143597|163111|203132|209769	20050801	ABI Chem|ChEMBL|ChemIDplus|DiscoveryGate|EPA DSSTox|Japan Chemical Substance Dictionary (Nikkaji)|MolGenie|NextBio|NIAID ChemDB|RR Scientific|Starshine Chemical|Thomson Pharma|ToxPlanet	Chemical Vendors|Curation Efforts|Governmental Organizations|Journal Publishers|Legacy Depositors|Research and Development|Subscription Services
464886	3-Quinolinecarboxylic acid, 7-(3,5-dimethyl-1-piperazinyl)-6-fluoro-1-(2-fluoro-4-methylphenyl)-1,4-dihydro-4-oxo-	164662-50-4|3-Quinolinecarboxylic acid, 7-(3,5-dimethyl-1-piperazinyl)-6-fluoro-1-(2-fluoro-4-methylphenyl)-1,4-dihydro-4-oxo-|CHEMBL328416|DTXSID20936973|7-(3,5-dimethylpiperazin-1-yl)-6-fluoro-1-(2-fluoro-4-methyl-phenyl)-4-oxo-quinoline-3-carboxylic acid|7-(3,5-Dimethylpiperazin-1-yl)-6-fluoro-1-(2-fluoro-4-methylphenyl)-4-oxo-1,4-dihydroquinoline-3-carboxylic acid	427.4	C23H23F2N3O3	72.9	738	1.3	31	2	8	3	InChI=1S/C23H23F2N3O3/c1-12-4-5-19(17(24)6-12)28-11-16(23(30)31)22(29)15-7-18(25)21(8-20(15)28)27-9-13(2)26-14(3)10-27/h4-8,11,13-14,26H,9-10H2,1-3H3,(H,30,31)	CC1CN(CC(N1)C)C2=C(C=C3C(=C2)N(C=C(C3=O)C(=O)O)C4=C(C=C(C=C4)C)F)F	CXSFFUFHKWSZFZ-UHFFFAOYSA-N	7-(3,5-dimethylpiperazin-1-yl)-6-fluoro-1-(2-fluoro-4-methylphenyl)-4-oxoquinoline-3-carboxylic acid	427.171	427.171	0	1	0	2	0	2	0	0	0	1	0	0		Biological Test Results|Classification|Literature	3	16467|19420|26623|26833|69490|143596|143597|163111|203132|209769	20050801	ABI Chem|ChEMBL|ChemIDplus|DiscoveryGate|EPA DSSTox|Japan Chemical Substance Dictionary (Nikkaji)|MolGenie|NextBio|NIAID ChemDB|RR Scientific|Starshine Chemical|Thomson Pharma|ToxPlanet	Chemical Vendors|Curation Efforts|Governmental Organizations|Journal Publishers|Legacy Depositors|Research and Development|Subscription Services
464887	3-Quinolinecarboxylic acid, 1-(2,4-dichlorophenyl)-7-(3,5-dimethyl-1-piperazinyl)-6-fluoro-1,4-dihydro-4-oxo-	164662-51-5|3-Quinolinecarboxylic acid, 1-(2,4-dichlorophenyl)-7-(3,5-dimethyl-1-piperazinyl)-6-fluoro-1,4-dihydro-4-oxo-|CHEMBL100939|DTXSID80936974|1-(2,4-Dichlorophenyl)-7-(3,5-dimethylpiperazin-1-yl)-6-fluoro-4-oxo-1,4-dihydroquinoline-3-carboxylic acid|1-(2,4-dichlorophenyl)-7-(3,5-dimethylpiperazin-1-yl)-6-fluoro-4-oxo-quinoline-3-carboxylic acid	464.3	C22H20Cl2FN3O3	72.9	744	2.1	31	2	7	3	InChI=1S/C22H20Cl2FN3O3/c1-11-8-27(9-12(2)26-11)20-7-19-14(6-17(20)25)21(29)15(22(30)31)10-28(19)18-4-3-13(23)5-16(18)24/h3-7,10-12,26H,8-9H2,1-2H3,(H,30,31)	CC1CN(CC(N1)C)C2=C(C=C3C(=C2)N(C=C(C3=O)C(=O)O)C4=C(C=C(C=C4)Cl)Cl)F	NWTWOYMYGSVYDB-UHFFFAOYSA-N	1-(2,4-dichlorophenyl)-7-(3,5-dimethylpiperazin-1-yl)-6-fluoro-4-oxoquinoline-3-carboxylic acid	463.087	463.087	0	1	0	2	0	2	0	0	0	1	0	0		Biological Test Results|Classification|Literature	3	16467|19420|26623|26833|69490|143596|143597|163111|203132|209769	20050801	ABI Chem|ChEMBL|ChemIDplus|DiscoveryGate|EPA DSSTox|Japan Chemical Substance Dictionary (Nikkaji)|MolGenie|NextBio|NIAID ChemDB|RR Scientific|Starshine Chemical|Thomson Pharma|ToxPlanet	Chemical Vendors|Curation Efforts|Governmental Organizations|Journal Publishers|Legacy Depositors|Research and Development|Subscription Services
464895	7-[(7S)-7-amino-5-azaspiro[2.4]heptan-5-yl]-8-chloro-6-fluoro-1-(2-fluorocyclopropyl)-4-oxoquinoline-3-carboxylic acid	CHEMBL419573|SCHEMBL8509346	409.8	C19H18ClF2N3O3	86.9	761	0.7	28	2	8	3	InChI=1S/C19H18ClF2N3O3/c20-14-15-8(17(26)9(18(27)28)5-25(15)12-4-10(12)21)3-11(22)16(14)24-6-13(23)19(7-24)1-2-19/h3,5,10,12-13H,1-2,4,6-7,23H2,(H,27,28)/t10?,12?,13-/m1/s1	C1CC12CN(C[C@H]2N)C3=C(C=C4C(=C3Cl)N(C=C(C4=O)C(=O)O)C5CC5F)F	PNUZDKCDAWUEGK-KGPNIALWSA-N	7-[(7S)-7-amino-5-azaspiro[2.4]heptan-5-yl]-8-chloro-6-fluoro-1-(2-fluorocyclopropyl)-4-oxoquinoline-3-carboxylic acid	409.1	409.1	0	1	0	3	1	2	0	0	0	1	1	1		Biological Test Results|Classification|Literature|Patents	4	68529|69640|93896|163270|163417|205847|206358|208037|209253|209772	20050801	ABI Chem|ChEMBL|DiscoveryGate|Japan Chemical Substance Dictionary (Nikkaji)|MolGenie|NextBio|SureChEMBL|Thomson Pharma	Chemical Vendors|Curation Efforts|Governmental Organizations|Journal Publishers|Legacy Depositors|Research and Development|Subscription Services
465448	1-Tert-butyl-6-fluoro-7-(4-isopropylpiperazin-1-yl)-4-oxo-1,8-naphthyridine-3-carboxylic acid	PD163052|1,8-Naphthyridine-3-carboxylic acid, 1-(1,1-dimethylethyl)-7-(4-isopropyl-1-piperazinyl)-6-fluoro-1,4-dihydro-4-oxo-|1-tert-butyl-6-fluoro-7-(4-isopropylpiperazin-1-yl)-4-oxo-1,8-naphthyridine-3-carboxylic acid	390.5	C20H27FN4O3	77	652	1.7	28	1	8	4	InChI=1S/C20H27FN4O3/c1-12(2)23-6-8-24(9-7-23)18-15(21)10-13-16(26)14(19(27)28)11-25(17(13)22-18)20(3,4)5/h10-12H,6-9H2,1-5H3,(H,27,28)	CC(C)N1CCN(CC1)C2=C(C=C3C(=O)C(=CN(C3=N2)C(C)(C)C)C(=O)O)F	KCIZLOMEJHGGKL-UHFFFAOYSA-N	1-tert-butyl-6-fluoro-4-oxo-7-(4-propan-2-ylpiperazin-1-yl)-1,8-naphthyridine-3-carboxylic acid	390.207	390.207	0	1	0	0	0	0	0	0	0	2	0	0		Classification|Literature	2		20050801	ABI Chem|NextBio|NIAID ChemDB	Chemical Vendors|Curation Efforts|Governmental Organizations|Legacy Depositors|Research and Development|Subscription Services
465449	3-Quinolinecarboxylic acid, 8-chloro-1-cyclopropyl-6-fluoro-1,4-dihydro-4-oxo-7-(1-piperazinyl)-	99696-22-7|PD 129603|3-Quinolinecarboxylic acid, 8-chloro-1-cyclopropyl-6-fluoro-1,4-dihydro-4-oxo-7-(1-piperazinyl)-|DTXSID20244207|DTXCID80166698|8-chloro-1-cyclopropyl-6-fluoro-4-oxo-7-(piperazin-1-yl)-1,4-dihydroquinoline-3-carboxylic acid|CHEMBL278036|SCHEMBL5570963|NS00133241|8-chloro-1-cyclopropyl-6-fluoro-4-oxo-7-piperazin-1-yl-quinoline-3-carboxylic acid	365.8	C17H17ClFN3O3	72.9	606	-0.4	25	2	7	3	InChI=1S/C17H17ClFN3O3/c18-13-14-10(7-12(19)15(13)21-5-3-20-4-6-21)16(23)11(17(24)25)8-22(14)9-1-2-9/h7-9,20H,1-6H2,(H,24,25)	C1CC1N2C=C(C(=O)C3=CC(=C(C(=C32)Cl)N4CCNCC4)F)C(=O)O	UGQWPWIPFYFCFJ-UHFFFAOYSA-N	8-chloro-1-cyclopropyl-6-fluoro-4-oxo-7-piperazin-1-ylquinoline-3-carboxylic acid	365.094	365.094	0	1	0	0	0	0	0	0	0	8	19	7		Biological Test Results|Classification|Literature|Patents	4	51918|54107|57388|63898|63899|64251|64254|64404|64405|68519|69048|69339|69340|74723|74727|74734|74853|93881|94001|94123|117654|117655|150908|151052|151373|151374|163051|163093|197877|197882|198020|198021|198174|198176|198316|198317|200230|200231|207974|207975|208301|209247|209759|230838|230840	20050801	001Chemical|ABI Chem|BLD Pharm|ChEMBL|ChemIDplus|ChemTik|DiscoveryGate|EPA DSSTox|Google Patents|IBM|J&H Chemical Co.,ltd|Japan Chemical Substance Dictionary (Nikkaji)|MolCore|MolGenie|NextBio|NIAID ChemDB|NORMAN Suspect List Exchange|PATENTSCOPE (WIPO)|PubChem Reference Collection|RR Scientific|Springer Nature|Starshine Chemical|SureChEMBL|Thomson Pharma|ToxPlanet|Wikidata	Chemical Vendors|Curation Efforts|Governmental Organizations|Journal Publishers|Legacy Depositors|Research and Development|Subscription Services
465450	1-Cyclopropyl-6,8-difluoro-7-(3-hydroxypyrrolidin-1-yl)-4-oxo-quinoline-3-carboxylic acid	PD121285|SCHEMBL10784551|JXHDOAFSJCDZAD-UHFFFAOYSA-N|1-cyclopropyl-6,8-difluoro-7-(3-hydroxypyrrolidin-1-yl)-4-oxo-quinoline-3-carboxylic acid|1-Cyclopropyl-6,8-difluoro-1,4-dihydro-7-(3-hydroxy-1-pyrrolidinyl)-4-oxo-3-quinolinecarboxylic acid|1-Cyclopropyl-6,8-difluoro-7-(3-hydroxy-pyrrolidin-1-yl)-4-oxo-1,4-dihydro-quinoline-3-carboxylic acid	350.32	C17H16F2N2O4	81.1	624	1.5	25	2	8	3	InChI=1S/C17H16F2N2O4/c18-12-5-10-14(13(19)15(12)20-4-3-9(22)6-20)21(8-1-2-8)7-11(16(10)23)17(24)25/h5,7-9,22H,1-4,6H2,(H,24,25)	C1CC1N2C=C(C(=O)C3=CC(=C(C(=C32)F)N4CCC(C4)O)F)C(=O)O	JXHDOAFSJCDZAD-UHFFFAOYSA-N	1-cyclopropyl-6,8-difluoro-7-(3-hydroxypyrrolidin-1-yl)-4-oxoquinoline-3-carboxylic acid	350.108	350.108	0	1	0	1	0	1	0	0	0	2	4	3		Classification|Literature|Patents	3		20050801	ABI Chem|Google Patents|IBM|NextBio|NextMove Software|NIAID ChemDB|PATENTSCOPE (WIPO)|SureChEMBL	Chemical Vendors|Curation Efforts|Governmental Organizations|Legacy Depositors|Research and Development|Subscription Services
465451	1,8-Naphthyridine-3-carboxylic acid, 1-cyclopropyl-6-fluoro-1,4-dihydro-4-oxo-7-(1-piperazinyl)-	A 60919|PD118106|1,8-Naphthyridine-3-carboxylic acid, 1-cyclopropyl-6-fluoro-1,4-dihydro-4-oxo-7-(1-piperazinyl)-|99735-41-8|CHEMBL61949|SCHEMBL311935|DTXSID80244228|SKYHBWSFRMRRRT-UHFFFAOYSA-N|BDBM50230837|1-cyclopropyl-6-fluoro-4-oxo-7-piperazin-1-yl-1,8-naphthyridine-3-carboxylic acid|1-cyclopropyl-6-fluoro-1,4- dihydro-4-oxo-7-(1-piperazinyl)-1,8-naphthyridine-3-carboxylic acid|1-cyclopropyl-…	332.33	C16H17FN4O3	85.8	574	0	24	2	8	3	InChI=1S/C16H17FN4O3/c17-12-7-10-13(22)11(16(23)24)8-21(9-1-2-9)14(10)19-15(12)20-5-3-18-4-6-20/h7-9,18H,1-6H2,(H,23,24)	C1CC1N2C=C(C(=O)C3=CC(=C(N=C32)N4CCNCC4)F)C(=O)O	SKYHBWSFRMRRRT-UHFFFAOYSA-N	1-cyclopropyl-6-fluoro-4-oxo-7-piperazin-1-yl-1,8-naphthyridine-3-carboxylic acid	332.128	332.128	0	1	0	0	0	0	0	0	0	9	91	41		Biological Test Results|Classification|Literature|Patents	4	51918|53313|53322|64076|64077|64394|67225|68179|68519|69048|69339|69340|70289|70290|70583|70612|74727|74728|74729|74853|74854|74856|93881|94133|94135|95532|103832|117654|117655|117656|117657|117682|117684|125255|151055|151056|162741|163051|163093|163944|164720|197880|197881|205392|205821|207409|207974|207975|208301|209247|209759|1973697|1973698	20050801	ABI Chem|BindingDB|ChEMBL|ChemIDplus|DiscoveryGate|EPA DSSTox|Google Patents|IBM|Japan Chemical Substance Dictionary (Nikkaji)|MolGenie|NextBio|NextMove Software|NIAID ChemDB|PATENTSCOPE (WIPO)|RR Scientific|Starshine Chemical|SureChEMBL|Thomson Pharma|ToxPlanet|Wikidata	Chemical Vendors|Curation Efforts|Governmental Organizations|Journal Publishers|Legacy Depositors|Research and Development|Subscription Services
465452	7-(1,4-Diazabicyclo[3.2.1]octan-4-yl)-1-ethyl-6-fluoro-4-oxo-1,8-naphthyridine-3-carboxylic acid	PD 121054|SCHEMBL9670611|ISAQBIWYAQHPKI-UHFFFAOYSA-N|7-(1,4-diazabicyclo[3.2.1]octan-4-yl)-1-ethyl-6-fluoro-4-oxo-1,8-naphthyridine-3-carboxylic acid|1-Ethyl-7-(1,4-diazabicyclo[3.2.1]oct-4-yl)-6-fluoro-4-oxo-1,4-dihydro-1,8-naphthyridine-3-carboxylic acid|7-(1,4-Diaza-bicyclo[3.2.1]oct-4-yl)-1-ethyl-6-fluoro-4-oxo-1,4-dihydro-[1,8]naphthyridine-3-carboxylic acid	346.36	C17H19FN4O3	77	613	0.5	25	1	8	3	InChI=1S/C17H19FN4O3/c1-2-21-9-12(17(24)25)14(23)11-7-13(18)16(19-15(11)21)22-6-5-20-4-3-10(22)8-20/h7,9-10H,2-6,8H2,1H3,(H,24,25)	CCN1C=C(C(=O)C2=CC(=C(N=C21)N3CCN4CCC3C4)F)C(=O)O	ISAQBIWYAQHPKI-UHFFFAOYSA-N	7-(1,4-diazabicyclo[3.2.1]octan-4-yl)-1-ethyl-6-fluoro-4-oxo-1,8-naphthyridine-3-carboxylic acid	346.144	346.144	0	1	0	1	0	1	0	0	0	2	7	3		Classification|Literature|Patents	3		20050801	ABI Chem|Google Patents|IBM|J&H Chemical Co.,ltd|NextBio|NextMove Software|NIAID ChemDB|PATENTSCOPE (WIPO)|SureChEMBL	Chemical Vendors|Curation Efforts|Governmental Organizations|Legacy Depositors|Research and Development|Subscription Services
465453	7-(4-Butylpiperazin-1-yl)-1-cyclopropyl-6-fluoro-4-oxo-quinoline-3-carboxylic acid	PD161649|CHEMBL15089|SCHEMBL17350870|7-(4-butylpiperazin-1-yl)-1-cyclopropyl-6-fluoro-4-oxo-quinoline-3-carboxylic acid|7-(4-Butyl-piperazin-1-yl)-1-cyclopropyl-6-fluoro-4-oxo-1,4-dihydro-quinoline-3-carboxylic acid	387.4	C21H26FN3O3	64.099	643	0.6	28	1	7	6	InChI=1S/C21H26FN3O3/c1-2-3-6-23-7-9-24(10-8-23)19-12-18-15(11-17(19)22)20(26)16(21(27)28)13-25(18)14-4-5-14/h11-14H,2-10H2,1H3,(H,27,28)	CCCCN1CCN(CC1)C2=C(C=C3C(=C2)N(C=C(C3=O)C(=O)O)C4CC4)F	VDVCEGADBLZSHB-UHFFFAOYSA-N	7-(4-butylpiperazin-1-yl)-1-cyclopropyl-6-fluoro-4-oxoquinoline-3-carboxylic acid	387.196	387.196	0	1	0	0	0	0	0	0	0	4	6	2		Biological Test Results|Classification|Literature|Patents	4	15883|69602|69639|144009|144438|164235|206857|209122	20050801	ABI Chem|ChEMBL|DiscoveryGate|Google Patents|IBM|Japan Chemical Substance Dictionary (Nikkaji)|MolGenie|NextBio|NIAID ChemDB|PATENTSCOPE (WIPO)|SCRIPDB|SureChEMBL|Thomson Pharma	Chemical Vendors|Curation Efforts|Governmental Organizations|Journal Publishers|Legacy Depositors|Research and Development|Subscription Services
465454	1-Tert-butyl-6-fluoro-7-(4-isobutylpiperazin-1-yl)-4-oxo-quinoline-3-carboxylic acid	PD163054|PD 163054|1-tert-butyl-6-fluoro-7-(4-isobutylpiperazin-1-yl)-4-oxo-quinoline-3-carboxylic acid|1-tert-Butyl-6-fluoro-7-(4-isobutyl-piperazin-1-yl)-4-oxo-1,4-dihydro-quinoline-3-carboxylic acid	403.5	C22H30FN3O3	64.099	665	2.2	29	1	7	5	InChI=1S/C22H30FN3O3/c1-14(2)12-24-6-8-25(9-7-24)19-11-18-15(10-17(19)23)20(27)16(21(28)29)13-26(18)22(3,4)5/h10-11,13-14H,6-9,12H2,1-5H3,(H,28,29)	CC(C)CN1CCN(CC1)C2=C(C=C3C(=C2)N(C=C(C3=O)C(=O)O)C(C)(C)C)F	XFDBYRLTQVNQRW-UHFFFAOYSA-N	1-tert-butyl-6-fluoro-7-[4-(2-methylpropyl)piperazin-1-yl]-4-oxoquinoline-3-carboxylic acid	403.227	403.227	0	1	0	0	0	0	0	0	0	2	0	0		Classification|Literature	2		20050801	ABI Chem|NextBio|NIAID ChemDB	Chemical Vendors|Curation Efforts|Governmental Organizations|Legacy Depositors|Research and Development|Subscription Services
465455	1-(2,4-Difluorophenyl)-7-(3-ethylpiperazin-1-yl)-6-fluoro-4-oxo-1,8-naphthyridine-3-carboxylic acid	PD161147|1-(2,4-difluorophenyl)-7-(3-ethylpiperazin-1-yl)-6-fluoro-4-oxo-1,8-naphthyridine-3-carboxylic acid|1-(2,4-Difluoro-phenyl)-7-(3-ethyl-piperazin-1-yl)-6-fluoro-4-oxo-1,4-dihydro-[1,8]naphthyridine-3-carboxylic acid	432.4	C21H19F3N4O3	85.8	739	1.4	31	2	10	4	InChI=1S/C21H19F3N4O3/c1-2-12-9-27(6-5-25-12)20-16(24)8-13-18(29)14(21(30)31)10-28(19(13)26-20)17-4-3-11(22)7-15(17)23/h3-4,7-8,10,12,25H,2,5-6,9H2,1H3,(H,30,31)	CCC1CN(CCN1)C2=C(C=C3C(=O)C(=CN(C3=N2)C4=C(C=C(C=C4)F)F)C(=O)O)F	DMOIRCGNHKIPDI-UHFFFAOYSA-N	1-(2,4-difluorophenyl)-7-(3-ethylpiperazin-1-yl)-6-fluoro-4-oxo-1,8-naphthyridine-3-carboxylic acid	432.141	432.141	0	1	0	1	0	1	0	0	0	2	0	0		Classification|Literature	2		20050801	ABI Chem|NextBio|NIAID ChemDB	Chemical Vendors|Curation Efforts|Governmental Organizations|Legacy Depositors|Research and Development|Subscription Services
465464	7-(3,5-Dimethylpiperazin-1-yl)-6-fluoro-1-isopropyl-4-oxo-quinoline-3-carboxylic acid	PD163755|CHEMBL15371|PD 163755|7-(3,5-dimethylpiperazin-1-yl)-6-fluoro-1-isopropyl-4-oxo-quinoline-3-carboxylic acid|7-(3,5-Dimethyl-piperazin-1-yl)-6-fluoro-1-isopropyl-4-oxo-1,4-dihydro-quinoline-3-carboxylic acid	361.4	C19H24FN3O3	72.9	599	0.1	26	2	7	3	InChI=1S/C19H24FN3O3/c1-10(2)23-9-14(19(25)26)18(24)13-5-15(20)17(6-16(13)23)22-7-11(3)21-12(4)8-22/h5-6,9-12,21H,7-8H2,1-4H3,(H,25,26)	CC1CN(CC(N1)C)C2=C(C=C3C(=C2)N(C=C(C3=O)C(=O)O)C(C)C)F	HRUIQWXIUSSRCD-UHFFFAOYSA-N	7-(3,5-dimethylpiperazin-1-yl)-6-fluoro-4-oxo-1-propan-2-ylquinoline-3-carboxylic acid	361.18	361.18	0	1	0	2	0	2	0	0	0	4	0	0		Biological Test Results|Classification|Literature	3	15883|69602|69639|144009|144438|164235|206857|209122	20050801	ABI Chem|ChEMBL|DiscoveryGate|Japan Chemical Substance Dictionary (Nikkaji)|MolGenie|NextBio|NIAID ChemDB|Thomson Pharma	Chemical Vendors|Curation Efforts|Governmental Organizations|Journal Publishers|Legacy Depositors|Research and Development|Subscription Services
465465	1-Cyclopropyl-7-(3-ethylpiperazin-1-yl)-6-fluoro-4-oxo-1,8-naphthyridine-3-carboxylic acid	PD160826|1-cyclopropyl-7-(3-ethylpiperazin-1-yl)-6-fluoro-4-oxo-1,8-naphthyridine-3-carboxylic acid|1,8-Naphthyridine-3-carboxylic acid, 1-cyclopropyl-7-(3-ethyl-1-piperazinyl)-6-fluoro-1,4-dihydro-4-oxo-	360.4	C18H21FN4O3	85.8	624	0.9	26	2	8	4	InChI=1S/C18H21FN4O3/c1-2-10-8-22(6-5-20-10)17-14(19)7-12-15(24)13(18(25)26)9-23(11-3-4-11)16(12)21-17/h7,9-11,20H,2-6,8H2,1H3,(H,25,26)	CCC1CN(CCN1)C2=C(C=C3C(=O)C(=CN(C3=N2)C4CC4)C(=O)O)F	QZLVHVDNYLOKBQ-UHFFFAOYSA-N	1-cyclopropyl-7-(3-ethylpiperazin-1-yl)-6-fluoro-4-oxo-1,8-naphthyridine-3-carboxylic acid	360.16	360.16	0	1	0	1	0	1	0	0	0	2	0	0		Classification|Literature	2		20050801	ABI Chem|NextBio|NIAID ChemDB	Chemical Vendors|Curation Efforts|Governmental Organizations|Legacy Depositors|Research and Development|Subscription Services
465467	1-(2,4-Difluorophenyl)-7-(3-ethylpiperazin-1-yl)-6-fluoro-4-oxo-quinoline-3-carboxylic acid	PD160829|CHEMBL15431|1-(2,4-Difluoro-phenyl)-7-(3-ethyl-piperazin-1-yl)-6-fluoro-4-oxo-1,4-dihydro-quinoline-3-carboxylic acid|1-(2,4-difluorophenyl)-7-(3-ethylpiperazin-1-yl)-6-fluoro-4-oxo-quinoline-3-carboxylic acid	431.4	C22H20F3N3O3	72.9	736	1.2	31	2	9	4	InChI=1S/C22H20F3N3O3/c1-2-13-10-27(6-5-26-13)20-9-19-14(8-17(20)25)21(29)15(22(30)31)11-28(19)18-4-3-12(23)7-16(18)24/h3-4,7-9,11,13,26H,2,5-6,10H2,1H3,(H,30,31)	CCC1CN(CCN1)C2=C(C=C3C(=C2)N(C=C(C3=O)C(=O)O)C4=C(C=C(C=C4)F)F)F	GKEQCPSVAHRKLP-UHFFFAOYSA-N	1-(2,4-difluorophenyl)-7-(3-ethylpiperazin-1-yl)-6-fluoro-4-oxoquinoline-3-carboxylic acid	431.146	431.146	0	1	0	1	0	1	0	0	0	4	0	0		Biological Test Results|Classification|Literature	3	15883|69602|69639|144009|144438|164235|206857|209122	20050801	ABI Chem|ChEMBL|DiscoveryGate|Japan Chemical Substance Dictionary (Nikkaji)|MolGenie|NextBio|NIAID ChemDB|Thomson Pharma	Chemical Vendors|Curation Efforts|Governmental Organizations|Journal Publishers|Legacy Depositors|Research and Development|Subscription Services
465469	1-Ethyl-6-fluoro-7-(4-isopropylpiperazin-1-yl)-4-oxo-quinoline-3-carboxylic acid	PD162278|SCHEMBL12665447|1-ethyl-6-fluoro-7-(4-isopropylpiperazin-1-yl)-4-oxo-quinoline-3-carboxylic acid|1-Ethyl-6-fluoro-7-(4-isopropyl-piperazin-1-yl)-4-oxo-1,4-dihydro-quinoline-3-carboxylic acid	361.4	C19H24FN3O3	64.099	587	1.1	26	1	7	4	InChI=1S/C19H24FN3O3/c1-4-21-11-14(19(25)26)18(24)13-9-15(20)17(10-16(13)21)23-7-5-22(6-8-23)12(2)3/h9-12H,4-8H2,1-3H3,(H,25,26)	CCN1C=C(C(=O)C2=CC(=C(C=C21)N3CCN(CC3)C(C)C)F)C(=O)O	CPSYGCFRGMVHFY-UHFFFAOYSA-N	1-ethyl-6-fluoro-4-oxo-7-(4-propan-2-ylpiperazin-1-yl)quinoline-3-carboxylic acid	361.18	361.18	0	1	0	0	0	0	0	0	0	2	3	2		Classification|Literature|Patents	3		20050801	ABI Chem|Google Patents|NextBio|NIAID ChemDB|PATENTSCOPE (WIPO)|SCRIPDB|SureChEMBL	Chemical Vendors|Curation Efforts|Governmental Organizations|Legacy Depositors|Research and Development|Subscription Services
465470	3-Quinolinecarboxylic acid, 1-(2,4-difluorophenyl)-6,8-difluoro-1,4-dihydro-4-oxo-7-(1-piperazinyl)-	105859-17-4|PD161142|3-Quinolinecarboxylic acid, 1-(2,4-difluorophenyl)-6,8-difluoro-1,4-dihydro-4-oxo-7-(1-piperazinyl)-|1-(2,4-Difluorophenyl)-6,8-difluoro-4-oxo-7-(piperazin-1-yl)-1,4-dihydroquinoline-3-carboxylic acid|CHEMBL147591|SCHEMBL9870883|DTXSID50147373|1-(2,4-difluorophenyl)-6,8-difluoro-4-oxo-7-piperazin-1-yl-quinoline-3-carboxylic acid	421.3	C20H15F4N3O3	72.9	717	0.3	30	2	10	3	InChI=1S/C20H15F4N3O3/c21-10-1-2-15(13(22)7-10)27-9-12(20(29)30)19(28)11-8-14(23)18(16(24)17(11)27)26-5-3-25-4-6-26/h1-2,7-9,25H,3-6H2,(H,29,30)	C1CN(CCN1)C2=C(C=C3C(=C2F)N(C=C(C3=O)C(=O)O)C4=C(C=C(C=C4)F)F)F	SOOLNUOIXZEEPO-UHFFFAOYSA-N	1-(2,4-difluorophenyl)-6,8-difluoro-4-oxo-7-piperazin-1-ylquinoline-3-carboxylic acid	421.105	421.105	0	1	0	0	0	0	0	0	0	4	3	1		Biological Test Results|Classification|Literature|Patents	4	30270|67684|68802|68808|70409|96096|164554|164878|206215|207943|207944|209294|209567	20050801	ABI Chem|Achemica|BLD Pharm|ChEMBL|ChemIDplus|ChemTik|DiscoveryGate|EPA DSSTox|IBM|J&H Chemical Co.,ltd|Japan Chemical Substance Dictionary (Nikkaji)|MolGenie|NextBio|NIAID ChemDB|RR Scientific|Starshine Chemical|SureChEMBL|ToxPlanet|Wikidata	Chemical Vendors|Curation Efforts|Governmental Organizations|Legacy Depositors|Research and Development|Subscription Services
465471	5H-Thiazolo(3,2-a)quinoline-4-carboxylic acid, 8-(3-((ethylamino)methyl)-1-pyrrolidinyl)-7,9-difluoro-1,2-dihydro-5-oxo-	PD120755|PD-120755|183135-68-4|UNII-13O10D507I|PD 120755|13O10D507I|5H-Thiazolo(3,2-a)quinoline-4-carboxylic acid, 8-(3-((ethylamino)methyl)-1-pyrrolidinyl)-7,9-difluoro-1,2-dihydro-5-oxo-|5H-Thiazolo[3,2-a]quinoline-4-carboxylic acid, 8-[3-[(ethylamino)methyl]-1-pyrrolidinyl]-7,9-difluoro-1,2-dihydro-5-oxo-|DTXSID60939685|Q27251534|8-[3-(ethylaminomethyl)pyrrolidin-1-yl]-7,9-difluoro-5-oxo-1,2-d…	409.5	C19H21F2N3O3S	98.2	691	0.8	28	2	9	5	InChI=1S/C19H21F2N3O3S/c1-2-22-8-10-3-4-23(9-10)16-12(20)7-11-15(14(16)21)24-5-6-28-18(24)13(17(11)25)19(26)27/h7,10,22H,2-6,8-9H2,1H3,(H,26,27)	CCNCC1CCN(C1)C2=C(C=C3C(=C2F)N4CCSC4=C(C3=O)C(=O)O)F	FWEDMKLWKZKMBM-UHFFFAOYSA-N	8-[3-(ethylaminomethyl)pyrrolidin-1-yl]-7,9-difluoro-5-oxo-1,2-dihydro-[1,3]thiazolo[3,2-a]quinoline-4-carboxylic acid	409.127	409.127	0	1	0	1	0	1	0	0	0	2	0	0		Classification|Literature	2		20050801	ABI Chem|ChemIDplus|DiscoveryGate|Egon Willighagen, Department of Bioinformatics - BiGCaT, Maastricht University|EPA DSSTox|FDA Global Substance Registration System (GSRS)|NextBio|NIAID ChemDB|RR Scientific|Starshine Chemical|Thomson Pharma|ToxPlanet|Wikidata	Chemical Vendors|Curation Efforts|Governmental Organizations|Journal Publishers|Legacy Depositors|Research and Development|Subscription Services
465550	3-Quinolinecarboxylic acid, 1-cyclopropyl-6,8-difluoro-1,4-dihydro-7-(5-methyl-2,5-diazabicyclo(2.2.1)hept-2-yl)-4-oxo-	PD 120683|100936-58-1|3-Quinolinecarboxylic acid, 1-cyclopropyl-6,8-difluoro-1,4-dihydro-7-(5-methyl-2,5-diazabicyclo(2.2.1)hept-2-yl)-4-oxo-|3-Quinolinecarboxylic acid, 1-cyclopropyl-6,8-difluoro-1,4-dihydro-7-(5-methyl-2,5-diazabicyclo[2.2.1]hept-2-yl)-4-oxo-|SCHEMBL9376194|DTXSID90905853|2,5-Diazabicyclo[2.2.1]heptane, 3-quinolinecarboxylic acid deriv.|1-Cyclopropyl-6,8-difluoro-7-(5-methyl-2,…	375.4	C19H19F2N3O3	64.099	712	0.7	27	1	8	3	InChI=1S/C19H19F2N3O3/c1-22-6-11-4-10(22)7-23(11)17-14(20)5-12-16(15(17)21)24(9-2-3-9)8-13(18(12)25)19(26)27/h5,8-11H,2-4,6-7H2,1H3,(H,26,27)	CN1CC2CC1CN2C3=C(C=C4C(=C3F)N(C=C(C4=O)C(=O)O)C5CC5)F	ITXLERDKFZOJPO-UHFFFAOYSA-N	1-cyclopropyl-6,8-difluoro-7-(5-methyl-2,5-diazabicyclo[2.2.1]heptan-2-yl)-4-oxoquinoline-3-carboxylic acid	375.139	375.139	0	1	0	2	0	2	0	0	0	2	21	6		Classification|Literature|Patents	3		20050801	ABI Chem|ChemIDplus|EPA DSSTox|Google Patents|IBM|Japan Chemical Substance Dictionary (Nikkaji)|NextBio|NIAID ChemDB|PATENTSCOPE (WIPO)|RR Scientific|Starshine Chemical|SureChEMBL|ToxPlanet	Chemical Vendors|Curation Efforts|Governmental Organizations|Legacy Depositors|Research and Development|Subscription Services
465551	3-Quinolinecarboxylic acid, 1-cyclopropyl-7-(3,5-dimethyl-1-piperazinyl)-6-fluoro-1,4-dihydro-8-methoxy-4-oxo-	PD138926|183254-47-9|3-Quinolinecarboxylic acid, 1-cyclopropyl-7-(3,5-dimethyl-1-piperazinyl)-6-fluoro-1,4-dihydro-8-methoxy-4-oxo-|CHEMBL15426|SCHEMBL968200|DTXSID80939703|1-Cyclopropyl-7-(3,5-dimethylpiperazin-1-yl)-6-fluoro-8-methoxy-4-oxo-1,4-dihydroquinoline-3-carboxylic acid|1-cyclopropyl-7-(3,5-dimethylpiperazin-1-yl)-6-fluoro-8-methoxy-4-oxo-quinoline-3-carboxylic acid	389.4	C20H24FN3O4	82.1	672	-0.3	28	2	8	4	InChI=1S/C20H24FN3O4/c1-10-7-23(8-11(2)22-10)17-15(21)6-13-16(19(17)28-3)24(12-4-5-12)9-14(18(13)25)20(26)27/h6,9-12,22H,4-5,7-8H2,1-3H3,(H,26,27)	CC1CN(CC(N1)C)C2=C(C=C3C(=C2OC)N(C=C(C3=O)C(=O)O)C4CC4)F	PDLYJBPWYAMEFJ-UHFFFAOYSA-N	1-cyclopropyl-7-(3,5-dimethylpiperazin-1-yl)-6-fluoro-8-methoxy-4-oxoquinoline-3-carboxylic acid	389.175	389.175	0	1	0	2	0	2	0	0	0	7	7	5		Biological Test Results|Classification|Literature|Patents	4	41263|50848|50999|51918|68339|68675|68676|69639|74727|74853|96407|117862|118113|157244|160372|163740|165206|206764|206765|208121|209232|209612|213599	20050801	ABI Chem|ChEMBL|ChemIDplus|DiscoveryGate|EPA DSSTox|Google Patents|IBM|Japan Chemical Substance Dictionary (Nikkaji)|MolGenie|NextBio|NIAID ChemDB|PATENTSCOPE (WIPO)|RR Scientific|Starshine Chemical|SureChEMBL|Thomson Pharma|ToxPlanet	Chemical Vendors|Curation Efforts|Governmental Organizations|Journal Publishers|Legacy Depositors|Research and Development|Subscription Services
465552	3-Quinolinecarboxylic acid, 1-cyclopropyl-7-(3,5-dimethyl-1-piperazinyl)-6-fluoro-1,4-dihydro-4-oxo-	PD158804|93107-34-7|3-Quinolinecarboxylic acid, 1-cyclopropyl-7-(3,5-dimethyl-1-piperazinyl)-6-fluoro-1,4-dihydro-4-oxo-|CHEMBL15322|SCHEMBL10817829|DTXSID40918690|YTURORCTXHHHCR-UHFFFAOYSA-N|AKOS025401454|AC-18007|1-cyclopropyl-7-(3,5-dimethylpiperazin-1-yl)-6-fluoro-4-oxo-quinoline-3-carboxylic acid|1-cyclopropyl-6-fluoro-1,4-dihydro-4-oxo-7-(3,5-dimethyl-1-piperazinyl)-3-quinolinecarboxylic ac…	359.4	C19H22FN3O3	72.9	626	-0.2	26	2	7	3	InChI=1S/C19H22FN3O3/c1-10-7-22(8-11(2)21-10)17-6-16-13(5-15(17)20)18(24)14(19(25)26)9-23(16)12-3-4-12/h5-6,9-12,21H,3-4,7-8H2,1-2H3,(H,25,26)	CC1CN(CC(N1)C)C2=C(C=C3C(=C2)N(C=C(C3=O)C(=O)O)C4CC4)F	YTURORCTXHHHCR-UHFFFAOYSA-N	1-cyclopropyl-7-(3,5-dimethylpiperazin-1-yl)-6-fluoro-4-oxoquinoline-3-carboxylic acid	359.165	359.165	0	1	0	2	0	2	0	0	0	8	30	8		Biological Test Results|Classification|Literature|Patents	4	15883|51918|57388|63898|64251|64404|64405|69602|69639|74723|74727|74734|74853|94001|117691|117692|144009|144438|151052|151374|164235|197877|197882|198021|198176|198317|206857|209122	20050801	ABI Chem|AKos Consulting & Solutions|ChEMBL|ChemIDplus|ChemMol|DiscoveryGate|EPA DSSTox|Google Patents|Hangzhou APIChem Technology|IBM|Japan Chemical Substance Dictionary (Nikkaji)|MolGenie|NextBio|NextMove Software|NIAID ChemDB|PATENTSCOPE (WIPO)|RR Scientific|Starshine Chemical|SureChEMBL|Thomson Pharma|ToxPlanet	Chemical Vendors|Curation Efforts|Governmental Organizations|Journal Publishers|Legacy Depositors|Research and Development|Subscription Services
465553	3-Quinolinecarboxylic acid, 1-cyclopropyl-7-(3-ethyl-1-piperazinyl)-6,8-difluoro-1,4-dihydro-4-oxo-	PD160792|183254-49-1|3-Quinolinecarboxylic acid, 1-cyclopropyl-7-(3-ethyl-1-piperazinyl)-6,8-difluoro-1,4-dihydro-4-oxo-|SCHEMBL9634946|DTXSID40939704|1-cyclopropyl-7-(3-ethylpiperazin-1-yl)-6,8-difluoro-4-oxo-quinoline-3-carboxylic acid|1-Cyclopropyl-7-(3-ethylpiperazin-1-yl)-6,8-difluoro-4-oxo-1,4-dihydroquinoline-3-carboxylic acid	377.4	C19H21F2N3O3	72.9	654	-0.1	27	2	8	4	InChI=1S/C19H21F2N3O3/c1-2-10-8-23(6-5-22-10)17-14(20)7-12-16(15(17)21)24(11-3-4-11)9-13(18(12)25)19(26)27/h7,9-11,22H,2-6,8H2,1H3,(H,26,27)	CCC1CN(CCN1)C2=C(C=C3C(=C2F)N(C=C(C3=O)C(=O)O)C4CC4)F	RJORMICSPQRMQV-UHFFFAOYSA-N	1-cyclopropyl-7-(3-ethylpiperazin-1-yl)-6,8-difluoro-4-oxoquinoline-3-carboxylic acid	377.155	377.155	0	1	0	1	0	1	0	0	0	3	11	3		Classification|Literature|Patents	3		20050801	ABI Chem|ChemIDplus|DiscoveryGate|EPA DSSTox|Google Patents|IBM|NextBio|NIAID ChemDB|PATENTSCOPE (WIPO)|RR Scientific|Starshine Chemical|SureChEMBL|Thomson Pharma|ToxPlanet	Chemical Vendors|Curation Efforts|Governmental Organizations|Journal Publishers|Legacy Depositors|Research and Development|Subscription Services
465554	3-Quinolinecarboxylic acid, 1-cyclopropyl-7-(3-ethyl-1-piperazinyl)-6-fluoro-1,4-dihydro-4-oxo-	PD160793|93107-33-6|3-Quinolinecarboxylic acid, 1-cyclopropyl-7-(3-ethyl-1-piperazinyl)-6-fluoro-1,4-dihydro-4-oxo-|PD-160793|1-cyclopropyl-7-(3-ethylpiperazin-1-yl)-6-fluoro-4-oxoquinoline-3-carboxylic acid|CHEMBL15531|SCHEMBL10883705|DTXSID00918691|1-cyclopropyl-7-(3-ethylpiperazin-1-yl)-6-fluoro-4-oxo-quinoline-3-carboxylic acid|1-Cyclopropyl-7-(3-ethylpiperazin-1-yl)-6-fluoro-4-oxo-1,4-dihydr…	359.4	C19H22FN3O3	72.9	621	-0.1	26	2	7	4	InChI=1S/C19H22FN3O3/c1-2-11-9-22(6-5-21-11)17-8-16-13(7-15(17)20)18(24)14(19(25)26)10-23(16)12-3-4-12/h7-8,10-12,21H,2-6,9H2,1H3,(H,25,26)	CCC1CN(CCN1)C2=C(C=C3C(=C2)N(C=C(C3=O)C(=O)O)C4CC4)F	PJDBOWKFHAMMHJ-UHFFFAOYSA-N	1-cyclopropyl-7-(3-ethylpiperazin-1-yl)-6-fluoro-4-oxoquinoline-3-carboxylic acid	359.165	359.165	0	1	0	1	0	1	0	0	0	10	28	8		Biological Test Results|Classification|Literature|Patents|Pharmacology and Biochemistry|Biological Test Results: Active	6	15883|69602|69639|144009|144438|164235|206857|209122|498790|498792|498794|498796|498799|498800|498801	20050801	ABI Chem|BenchChem|ChEMBL|ChemIDplus|DiscoveryGate|EPA DSSTox|Google Patents|IBM|Japan Chemical Substance Dictionary (Nikkaji)|MolGenie|NextBio|NextMove Software|NIAID ChemDB|PATENTSCOPE (WIPO)|Probes & Drugs portal|RR Scientific|Starshine Chemical|SureChEMBL|THE BioTek|Thomson Pharma|ToxPlanet	Chemical Vendors|Curation Efforts|Governmental Organizations|Journal Publishers|Legacy Depositors|Research and Development|Subscription Services	D000890 - Anti-Infective Agents > D000900 - Anti-Bacterial Agents > D024841 - Fluoroquinolones|D000970 - Antineoplastic Agents > D059003 - Topoisomerase Inhibitors > D059005 - Topoisomerase II Inhibitors|D004791 - Enzyme Inhibitors
465555	3-Quinolinecarboxylic acid, 8-chloro-1-cyclopropyl-7-(3-ethyl-1-piperazinyl)-6-fluoro-1,4-dihydro-4-oxo-	PD160790|183135-59-3|3-Quinolinecarboxylic acid, 8-chloro-1-cyclopropyl-7-(3-ethyl-1-piperazinyl)-6-fluoro-1,4-dihydro-4-oxo-|DTXSID40939683|8-Chloro-1-cyclopropyl-7-(3-ethylpiperazin-1-yl)-6-fluoro-4-oxo-1,4-dihydroquinoline-3-carboxylic acid|8-chloro-1-cyclopropyl-7-(3-ethylpiperazin-1-yl)-6-fluoro-4-oxo-quinoline-3-carboxylic acid	393.8	C19H21ClFN3O3	72.9	656	0.4	27	2	7	4	InChI=1S/C19H21ClFN3O3/c1-2-10-8-23(6-5-22-10)17-14(21)7-12-16(15(17)20)24(11-3-4-11)9-13(18(12)25)19(26)27/h7,9-11,22H,2-6,8H2,1H3,(H,26,27)	CCC1CN(CCN1)C2=C(C=C3C(=C2Cl)N(C=C(C3=O)C(=O)O)C4CC4)F	PNZGBOONIUJWJM-UHFFFAOYSA-N	8-chloro-1-cyclopropyl-7-(3-ethylpiperazin-1-yl)-6-fluoro-4-oxoquinoline-3-carboxylic acid	393.126	393.126	0	1	0	1	0	1	0	0	0	2	1	1		Classification|Literature|Patents	3		20050801	ABI Chem|ChemIDplus|EPA DSSTox|Google Patents|NextBio|NIAID ChemDB|RR Scientific|Starshine Chemical|ToxPlanet	Chemical Vendors|Curation Efforts|Governmental Organizations|Legacy Depositors|Research and Development|Subscription Services
465556	1,8-Naphthyridine-3-carboxylic acid, 1-(1,1-dimethylethyl)-7-(3-ethyl-1-piperazinyl)-6-fluoro-1,4-dihydro-4-oxo-	PD163051|183135-60-6|1,8-Naphthyridine-3-carboxylic acid, 1-(1,1-dimethylethyl)-7-(3-ethyl-1-piperazinyl)-6-fluoro-1,4-dihydro-4-oxo-|DTXSID00939684|1-tert-butyl-7-(3-ethylpiperazin-1-yl)-6-fluoro-4-oxo-1,8-naphthyridine-3-carboxylic acid|1-tert-Butyl-7-(3-ethylpiperazin-1-yl)-6-fluoro-4-oxo-1,4-dihydro-1,8-naphthyridine-3-carboxylic acid	376.4	C19H25FN4O3	85.8	633	1.4	27	2	8	4	InChI=1S/C19H25FN4O3/c1-5-11-9-23(7-6-21-11)17-14(20)8-12-15(25)13(18(26)27)10-24(16(12)22-17)19(2,3)4/h8,10-11,21H,5-7,9H2,1-4H3,(H,26,27)	CCC1CN(CCN1)C2=C(C=C3C(=O)C(=CN(C3=N2)C(C)(C)C)C(=O)O)F	ATSNBKVIGTXETC-UHFFFAOYSA-N	1-tert-butyl-7-(3-ethylpiperazin-1-yl)-6-fluoro-4-oxo-1,8-naphthyridine-3-carboxylic acid	376.191	376.191	0	1	0	1	0	1	0	0	0	2	0	0		Classification|Literature	2		20050801	ABI Chem|ChemIDplus|EPA DSSTox|NextBio|NIAID ChemDB|RR Scientific|Starshine Chemical|ToxPlanet	Chemical Vendors|Curation Efforts|Governmental Organizations|Legacy Depositors|Research and Development|Subscription Services
465557	1-Tert-butyl-7-(3-ethylpiperazin-1-yl)-6-fluoro-4-oxo-quinoline-3-carboxylic acid	PD 161317|1-tert-butyl-7-(3-ethylpiperazin-1-yl)-6-fluoro-4-oxo-quinoline-3-carboxylic acid|1-tert-Butyl-7-(3-ethyl-piperazin-1-yl)-6-fluoro-4-oxo-1,4-dihydro-quinoline-3-carboxylic acid	375.4	C20H26FN3O3	72.9	630	0.4	27	2	7	4	InChI=1S/C20H26FN3O3/c1-5-12-10-23(7-6-22-12)17-9-16-13(8-15(17)21)18(25)14(19(26)27)11-24(16)20(2,3)4/h8-9,11-12,22H,5-7,10H2,1-4H3,(H,26,27)	CCC1CN(CCN1)C2=C(C=C3C(=C2)N(C=C(C3=O)C(=O)O)C(C)(C)C)F	IFZOEFXNKPZKMH-UHFFFAOYSA-N	1-tert-butyl-7-(3-ethylpiperazin-1-yl)-6-fluoro-4-oxoquinoline-3-carboxylic acid	375.196	375.196	0	1	0	1	0	1	0	0	0	2	0	0		Classification|Literature	2		20050801	ABI Chem|NextBio|NIAID ChemDB	Chemical Vendors|Curation Efforts|Governmental Organizations|Legacy Depositors|Research and Development|Subscription Services
465558	3-Quinolinecarboxylic acid, 8-bromo-1-cyclopropyl-7-(3,5-dimethyl-1-piperazinyl)-6-fluoro-1,4-dihydro-4-oxo-	PD163450|182868-38-8|PD 163450|3-Quinolinecarboxylic acid, 8-bromo-1-cyclopropyl-7-(3,5-dimethyl-1-piperazinyl)-6-fluoro-1,4-dihydro-4-oxo-|DTXSID50939639|8-Bromo-1-cyclopropyl-7-(3,5-dimethylpiperazin-1-yl)-6-fluoro-4-oxo-1,4-dihydroquinoline-3-carboxylic acid|8-bromo-1-cyclopropyl-7-(3,5-dimethylpiperazin-1-yl)-6-fluoro-4-oxo-quinoline-3-carboxylic acid	438.3	C19H21BrFN3O3	72.9	661	0.4	27	2	7	3	InChI=1S/C19H21BrFN3O3/c1-9-6-23(7-10(2)22-9)17-14(21)5-12-16(15(17)20)24(11-3-4-11)8-13(18(12)25)19(26)27/h5,8-11,22H,3-4,6-7H2,1-2H3,(H,26,27)	CC1CN(CC(N1)C)C2=C(C=C3C(=C2Br)N(C=C(C3=O)C(=O)O)C4CC4)F	LJEBGJQHONMAJY-UHFFFAOYSA-N	8-bromo-1-cyclopropyl-7-(3,5-dimethylpiperazin-1-yl)-6-fluoro-4-oxoquinoline-3-carboxylic acid	437.075	437.075	0	1	0	2	0	2	0	0	0	4	0	0		Classification|Literature	2		20050801	ABI Chem|ChemIDplus|DiscoveryGate|EPA DSSTox|Japan Chemical Substance Dictionary (Nikkaji)|NextBio|NIAID ChemDB|RR Scientific|Starshine Chemical|Thomson Pharma|ToxPlanet	Chemical Vendors|Curation Efforts|Governmental Organizations|Journal Publishers|Legacy Depositors|Research and Development|Subscription Services
465559	N-Isopropylciprofloxacin	N-Isopropylciprofloxacin|PD161645|93126-18-2|DTXSID70239289|3-Quinolinecarboxylic acid, 1-cyclopropyl-6-fluoro-1,4-dihydro-7-(4-(1-methylethyl)-1-piperazinyl)-4-oxo-|3-Quinolinecarboxylic acid, 1-cyclopropyl-6-fluoro-1,4-dihydro-7-[4-(1-methylethyl)-1-piperazinyl]-4-oxo-|DTXCID40161780|CHEMBL15362|SCHEMBL10838616|1-cyclopropyl-6-fluoro-7-(4-isopropylpiperazin-1-yl)-4-oxo-quinoline-3-carboxylic ac…	373.4	C20H24FN3O3	64.099	640	0.2	27	1	7	4	InChI=1S/C20H24FN3O3/c1-12(2)22-5-7-23(8-6-22)18-10-17-14(9-16(18)21)19(25)15(20(26)27)11-24(17)13-3-4-13/h9-13H,3-8H2,1-2H3,(H,26,27)	CC(C)N1CCN(CC1)C2=C(C=C3C(=C2)N(C=C(C3=O)C(=O)O)C4CC4)F	ILBBQDQPZLDEBO-UHFFFAOYSA-N	1-cyclopropyl-6-fluoro-4-oxo-7-(4-propan-2-ylpiperazin-1-yl)quinoline-3-carboxylic acid	373.18	373.18	0	1	0	0	0	0	0	0	0	7	16	8		Biological Test Results|Classification|Literature|Patents	4	15883|69602|69639|144009|144438|164235|206857|209122	20050801	ABI Chem|ChEMBL|ChemIDplus|DiscoveryGate|EPA DSSTox|Google Patents|IBM|MolGenie|NextBio|NIAID ChemDB|NovoSeek|PATENTSCOPE (WIPO)|PubChem Reference Collection|RR Scientific|SCRIPDB|Springer Nature|SureChEMBL|Thomson Pharma|ToxPlanet|Wikidata	Chemical Vendors|Curation Efforts|Governmental Organizations|Journal Publishers|Legacy Depositors|Research and Development|Subscription Services
465560	1-Tert-butyl-6-fluoro-7-(4-isopropylpiperazin-1-yl)-4-oxo-quinoline-3-carboxylic acid	PD162287|PD 162287|1-tert-butyl-6-fluoro-7-(4-isopropylpiperazin-1-yl)-4-oxo-quinoline-3-carboxylic acid|1-tert-Butyl-6-fluoro-7-(4-isopropyl-piperazin-1-yl)-4-oxo-1,4-dihydro-quinoline-3-carboxylic acid	389.5	C21H28FN3O3	64.099	650	1.7	28	1	7	4	InChI=1S/C21H28FN3O3/c1-13(2)23-6-8-24(9-7-23)18-11-17-14(10-16(18)22)19(26)15(20(27)28)12-25(17)21(3,4)5/h10-13H,6-9H2,1-5H3,(H,27,28)	CC(C)N1CCN(CC1)C2=C(C=C3C(=C2)N(C=C(C3=O)C(=O)O)C(C)(C)C)F	UKNGWYOQIFIXGB-UHFFFAOYSA-N	1-tert-butyl-6-fluoro-4-oxo-7-(4-propan-2-ylpiperazin-1-yl)quinoline-3-carboxylic acid	389.211	389.211	0	1	0	0	0	0	0	0	0	2	0	0		Classification|Literature	2		20050801	ABI Chem|NextBio|NIAID ChemDB	Chemical Vendors|Curation Efforts|Governmental Organizations|Legacy Depositors|Research and Development|Subscription Services
465561	1-Tert-butyl-7-(4-ethylpiperazin-1-yl)-6-fluoro-4-oxo-quinoline-3-carboxylic acid	PD161316|CHEMBL15350|PD 161316|1-tert-butyl-7-(4-ethylpiperazin-1-yl)-6-fluoro-4-oxo-quinoline-3-carboxylic acid|1-tert-Butyl-7-(4-ethyl-piperazin-1-yl)-6-fluoro-4-oxo-1,4-dihydro-quinoline-3-carboxylic acid	375.4	C20H26FN3O3	64.099	622	1.3	27	1	7	4	InChI=1S/C20H26FN3O3/c1-5-22-6-8-23(9-7-22)17-11-16-13(10-15(17)21)18(25)14(19(26)27)12-24(16)20(2,3)4/h10-12H,5-9H2,1-4H3,(H,26,27)	CCN1CCN(CC1)C2=C(C=C3C(=C2)N(C=C(C3=O)C(=O)O)C(C)(C)C)F	WMZXJTVNBGZFCT-UHFFFAOYSA-N	1-tert-butyl-7-(4-ethylpiperazin-1-yl)-6-fluoro-4-oxoquinoline-3-carboxylic acid	375.196	375.196	0	1	0	0	0	0	0	0	0	5	0	0		Biological Test Results|Classification|Literature	3	15883|69602|69639|144009|144438|164235|206857|209122	20050801	ABI Chem|ChEMBL|DiscoveryGate|Japan Chemical Substance Dictionary (Nikkaji)|MolGenie|NextBio|NIAID ChemDB|Thieme Chemistry|Thomson Pharma	Chemical Vendors|Curation Efforts|Governmental Organizations|Journal Publishers|Legacy Depositors|Research and Development|Subscription Services
465562	PD 135042	1-Cyclopropyl-6-fluoro-8-methoxy-4-oxo-7-(piperazin-1-yl)-1,4-dihydroquinoline-3-carboxylic acid|Desmethyl Gatifloxacin|1-cyclopropyl-6-fluoro-8-methoxy-4-oxo-7-piperazin-1-ylquinoline-3-carboxylic acid|8-methoxyciprofloxacin|BOB2CYB4VW|PD135042|PD 135042|UNII-BOB2CYB4VW|AM 1147|DTXSID70150187|1-Cyclopropyl-6-fluoro-1,4-dihydro-8-methoxy-4-oxo-7-(1-piperazinyl)-3-quinolinecarboxylic Acid|PD-13504…	361.4	C18H20FN3O4	82.1	618	-1.1	26	2	8	4	InChI=1S/C18H20FN3O4/c1-26-17-14-11(8-13(19)15(17)21-6-4-20-5-7-21)16(23)12(18(24)25)9-22(14)10-2-3-10/h8-10,20H,2-7H2,1H3,(H,24,25)	COC1=C2C(=CC(=C1N3CCNCC3)F)C(=O)C(=CN2C4CC4)C(=O)O	XJCSNIFKGXSDGN-UHFFFAOYSA-N	1-cyclopropyl-6-fluoro-8-methoxy-4-oxo-7-piperazin-1-ylquinoline-3-carboxylic acid	361.144	361.144	0	1	0	0	0	0	0	0	0	14	58	21		Biological Test Results|Classification|Literature|Patents|Pharmacology and Biochemistry|Safety and Hazards|Biological Test Results: Active|Biological Test Results: Micromolar	8	41263|50848|50999|51918|68339|68675|68676|69639|74727|74853|96407|157244|160372|163740|165206|206764|206765|208121|209232|209612|213599|566037|566038|566039|566040|566041|584111|584112|584113|1916608|1916609	20050801	001Chemical|10X CHEM|A&J Pharmtech CO., LTD.|A2B Chem|AA BLOCKS|Aaron Chemicals LLC|AbaChemScene|abcr GmbH|ABI Chem|Accel Scientific|Achemica|Achemo Scientific Limited|Achemtek|Acmec Biochemical|Activate Scientific|AEchem Scientific Corp., USA|AiFChem, an XtalPi Company|Alichem|Allbio Pharm Co., Ltd|Amadis Chemical|Ambeed|Ambinter|Amfluoro|Angel Pharmatech Ltd.|Angene Chemical|AppChem|Assembly Bl…	Chemical Vendors|Curation Efforts|Governmental Organizations|Journal Publishers|Legacy Depositors|Research and Development|Subscription Services	D000890 - Anti-Infective Agents > D000900 - Anti-Bacterial Agents > D024841 - Fluoroquinolones|D000970 - Antineoplastic Agents > D059003 - Topoisomerase Inhibitors > D059005 - Topoisomerase II Inhibitors|D004791 - Enzyme Inhibitors
465563	3-Quinolinecarboxylic acid, 8-chloro-1-cyclopropyl-6-fluoro-1,4-dihydro-7-(4-(1-methylethyl)-1-piperazinyl)-4-oxo-	PD162280|183135-63-9|3-Quinolinecarboxylic acid, 8-chloro-1-cyclopropyl-6-fluoro-1,4-dihydro-7-(4-(1-methylethyl)-1-piperazinyl)-4-oxo-|3-Quinolinecarboxylic acid, 8-chloro-1-cyclopropyl-6-fluoro-1,4-dihydro-7-[4-(1-methylethyl)-1-piperazinyl]-4-oxo-|SCHEMBL14453816|DTXSID50171390|8-chloro-1-cyclopropyl-6-fluoro-7-(4-isopropylpiperazin-1-yl)-4-oxo-quinoline-3-carboxylic acid	407.9	C20H23ClFN3O3	64.099	676	1.4	28	1	7	4	InChI=1S/C20H23ClFN3O3/c1-11(2)23-5-7-24(8-6-23)18-15(22)9-13-17(16(18)21)25(12-3-4-12)10-14(19(13)26)20(27)28/h9-12H,3-8H2,1-2H3,(H,27,28)	CC(C)N1CCN(CC1)C2=C(C=C3C(=C2Cl)N(C=C(C3=O)C(=O)O)C4CC4)F	DLNPUAYZCMIBLE-UHFFFAOYSA-N	8-chloro-1-cyclopropyl-6-fluoro-4-oxo-7-(4-propan-2-ylpiperazin-1-yl)quinoline-3-carboxylic acid	407.141	407.141	0	1	0	0	0	0	0	0	0	2	1	1		Classification|Literature|Patents	3		20050801	ABI Chem|ChemIDplus|EPA DSSTox|Google Patents|NextBio|NIAID ChemDB|PATENTSCOPE (WIPO)|RR Scientific|SCRIPDB|Starshine Chemical|SureChEMBL|ToxPlanet|Wikidata	Chemical Vendors|Curation Efforts|Governmental Organizations|Legacy Depositors|Research and Development|Subscription Services
465564	1,8-Naphthyridine-3-carboxylic acid, 1-(1,1-dimethylethyl)-7-(4-ethyl-1-piperazinyl)-6-fluoro-1,4-dihydro-4-oxo-	PD163050|1,8-Naphthyridine-3-carboxylic acid, 1-(1,1-dimethylethyl)-7-(4-ethyl-1-piperazinyl)-6-fluoro-1,4-dihydro-4-oxo-|182869-01-8|DTXSID10171351|1-tert-butyl-7-(4-ethylpiperazin-1-yl)-6-fluoro-4-oxo-1,8-naphthyridine-3-carboxylic acid	376.4	C19H25FN4O3	77	625	1.3	27	1	8	4	InChI=1S/C19H25FN4O3/c1-5-22-6-8-23(9-7-22)17-14(20)10-12-15(25)13(18(26)27)11-24(16(12)21-17)19(2,3)4/h10-11H,5-9H2,1-4H3,(H,26,27)	CCN1CCN(CC1)C2=C(C=C3C(=O)C(=CN(C3=N2)C(C)(C)C)C(=O)O)F	OVHAOWSQROVGGI-UHFFFAOYSA-N	1-tert-butyl-7-(4-ethylpiperazin-1-yl)-6-fluoro-4-oxo-1,8-naphthyridine-3-carboxylic acid	376.191	376.191	0	1	0	0	0	0	0	0	0	3	0	0		Classification|Literature	2		20050801	ABI Chem|ChemIDplus|DiscoveryGate|EPA DSSTox|Japan Chemical Substance Dictionary (Nikkaji)|NextBio|NIAID ChemDB|RR Scientific|Starshine Chemical|ToxPlanet|Wikidata	Chemical Vendors|Curation Efforts|Governmental Organizations|Legacy Depositors|Research and Development|Subscription Services
465565	3-Quinolinecarboxylic acid, 1-cyclopropyl-6-fluoro-1,4-dihydro-8-methoxy-7-(4-(1-methylethyl)-1-piperazinyl)-4-oxo-	PD162282|183135-65-1|3-Quinolinecarboxylic acid, 1-cyclopropyl-6-fluoro-1,4-dihydro-8-methoxy-7-(4-(1-methylethyl)-1-piperazinyl)-4-oxo-|3-Quinolinecarboxylic acid, 1-cyclopropyl-6-fluoro-1,4-dihydro-8-methoxy-7-[4-(1-methylethyl)-1-piperazinyl]-4-oxo-|SCHEMBL14453814|DTXSID70171392|1-cyclopropyl-6-fluoro-7-(4-isopropylpiperazin-1-yl)-8-methoxy-4-oxo-quinoline-3-carboxylic acid	403.4	C21H26FN3O4	73.3	687	0.8	29	1	8	5	InChI=1S/C21H26FN3O4/c1-12(2)23-6-8-24(9-7-23)18-16(22)10-14-17(20(18)29-3)25(13-4-5-13)11-15(19(14)26)21(27)28/h10-13H,4-9H2,1-3H3,(H,27,28)	CC(C)N1CCN(CC1)C2=C(C=C3C(=C2OC)N(C=C(C3=O)C(=O)O)C4CC4)F	AFQHQDNOTGYNLP-UHFFFAOYSA-N	1-cyclopropyl-6-fluoro-8-methoxy-4-oxo-7-(4-propan-2-ylpiperazin-1-yl)quinoline-3-carboxylic acid	403.191	403.191	0	1	0	0	0	0	0	0	0	3	1	1		Classification|Literature|Patents	3		20050801	ABI Chem|ChemIDplus|EPA DSSTox|Google Patents|NextBio|NIAID ChemDB|PATENTSCOPE (WIPO)|RR Scientific|SCRIPDB|Starshine Chemical|SureChEMBL|ToxPlanet|Wikidata	Chemical Vendors|Curation Efforts|Governmental Organizations|Legacy Depositors|Research and Development|Subscription Services
465566	3-Quinolinecarboxylic acid, 1-cyclopropyl-6,8-difluoro-1,4-dihydro-7-(4-(1-methylethyl)-1-piperazinyl)-4-oxo-	PD162281|183135-64-0|3-Quinolinecarboxylic acid, 1-cyclopropyl-6,8-difluoro-1,4-dihydro-7-(4-(1-methylethyl)-1-piperazinyl)-4-oxo-|3-Quinolinecarboxylic acid, 1-cyclopropyl-6,8-difluoro-1,4-dihydro-7-[4-(1-methylethyl)-1-piperazinyl]-4-oxo-|SCHEMBL10401137|DTXSID10171391|1-cyclopropyl-6,8-difluoro-7-(4-isopropylpiperazin-1-yl)-4-oxo-quinoline-3-carboxylic acid	391.4	C20H23F2N3O3	64.099	674	0.9	28	1	8	4	InChI=1S/C20H23F2N3O3/c1-11(2)23-5-7-24(8-6-23)18-15(21)9-13-17(16(18)22)25(12-3-4-12)10-14(19(13)26)20(27)28/h9-12H,3-8H2,1-2H3,(H,27,28)	CC(C)N1CCN(CC1)C2=C(C=C3C(=C2F)N(C=C(C3=O)C(=O)O)C4CC4)F	RKMQZLAWAPJYNO-UHFFFAOYSA-N	1-cyclopropyl-6,8-difluoro-4-oxo-7-(4-propan-2-ylpiperazin-1-yl)quinoline-3-carboxylic acid	391.171	391.171	0	1	0	0	0	0	0	0	0	3	4	1		Classification|Literature|Patents	3		20050801	ABI Chem|ChemIDplus|EPA DSSTox|Google Patents|IBM|NextBio|NextMove Software|NIAID ChemDB|PATENTSCOPE (WIPO)|RR Scientific|Starshine Chemical|SureChEMBL|ToxPlanet|Wikidata	Chemical Vendors|Curation Efforts|Governmental Organizations|Legacy Depositors|Research and Development|Subscription Services
465567	1,8-Naphthyridine-3-carboxylic acid, 1-cyclopropyl-6-fluoro-1,4-dihydro-7-(4-(1-methylethyl)-1-piperazinyl)-4-oxo-	104866-28-6|PD162279|1,8-Naphthyridine-3-carboxylic acid, 1-cyclopropyl-6-fluoro-1,4-dihydro-7-(4-(1-methylethyl)-1-piperazinyl)-4-oxo-|1,8-Naphthyridine-3-carboxylic acid, 1-cyclopropyl-6-fluoro-1,4-dihydro-7-[4-(1-methylethyl)-1-piperazinyl]-4-oxo-|SCHEMBL10549152|DTXSID40146794|1-cyclopropyl-6-fluoro-7-(4-isopropylpiperazin-1-yl)-4-oxo-1,8-naphthyridine-3-carboxylic acid	374.4	C19H23FN4O3	77	643	1.3	27	1	8	4	InChI=1S/C19H23FN4O3/c1-11(2)22-5-7-23(8-6-22)18-15(20)9-13-16(25)14(19(26)27)10-24(12-3-4-12)17(13)21-18/h9-12H,3-8H2,1-2H3,(H,26,27)	CC(C)N1CCN(CC1)C2=C(C=C3C(=O)C(=CN(C3=N2)C4CC4)C(=O)O)F	GMAUTLXWBQWSHY-UHFFFAOYSA-N	1-cyclopropyl-6-fluoro-4-oxo-7-(4-propan-2-ylpiperazin-1-yl)-1,8-naphthyridine-3-carboxylic acid	374.175	374.175	0	1	0	0	0	0	0	0	0	2	3	1		Classification|Literature|Patents	3		20050801	ABI Chem|Achemica|ChemIDplus|ChemTik|EPA DSSTox|Google Patents|IBM|J&H Chemical Co.,ltd|NextBio|NIAID ChemDB|PATENTSCOPE (WIPO)|RR Scientific|Starshine Chemical|SureChEMBL|ToxPlanet	Chemical Vendors|Curation Efforts|Governmental Organizations|Legacy Depositors|Research and Development|Subscription Services
465568	1,8-Naphthyridine-3-carboxylic acid, 7-(3-amino-8-azabicyclo(3.2.1)oct-8-yl)-1-cyclopropyl-6-fluoro-1,4-dihydro-4-oxo-	PD120114|183254-50-4|1,8-Naphthyridine-3-carboxylic acid, 7-(3-amino-8-azabicyclo(3.2.1)oct-8-yl)-1-cyclopropyl-6-fluoro-1,4-dihydro-4-oxo-|1,8-Naphthyridine-3-carboxylic acid, 7-(3-amino-8-azabicyclo[3.2.1]oct-8-yl)-1-cyclopropyl-6-fluoro-1,4-dihydro-4-oxo-|PD1 20114|SCHEMBL9837344|DTXSID00939705|7-(3-amino-8-azabicyclo[3.2.1]octan-8-yl)-1-cyclopropyl-6-fluoro-4-oxo-1,8-naphthyridine-3-carboxyli…	372.4	C19H21FN4O3	99.8	682	0.9	27	2	8	3	InChI=1S/C19H21FN4O3/c20-15-7-13-16(25)14(19(26)27)8-23(10-1-2-10)17(13)22-18(15)24-11-3-4-12(24)6-9(21)5-11/h7-12H,1-6,21H2,(H,26,27)	C1CC1N2C=C(C(=O)C3=CC(=C(N=C32)N4C5CCC4CC(C5)N)F)C(=O)O	RWFIYXVDRNEYKO-UHFFFAOYSA-N	7-(3-amino-8-azabicyclo[3.2.1]octan-8-yl)-1-cyclopropyl-6-fluoro-4-oxo-1,8-naphthyridine-3-carboxylic acid	372.16	372.16	0	1	0	2	0	2	0	0	0	2	3	1		Classification|Literature|Patents	3		20050801	ABI Chem|ChemIDplus|EPA DSSTox|IBM|NextBio|NIAID ChemDB|PATENTSCOPE (WIPO)|RR Scientific|SureChEMBL|ToxPlanet	Chemical Vendors|Curation Efforts|Governmental Organizations|Legacy Depositors|Research and Development|Subscription Services
465570	1,8-Naphthyridine-3-carboxylic acid, 1-(2,4-difluorophenyl)-6-fluoro-1,4-dihydro-4-oxo-7-(1-piperazinyl)-	100490-19-5|A 62917|1,8-Naphthyridine-3-carboxylic acid, 1-(2,4-difluorophenyl)-6-fluoro-1,4-dihydro-4-oxo-7-(1-piperazinyl)-|PD161141|PD 161141|T 3136|A 57274|1-(2,4-difluorophenyl)-6-fluoro-4-oxo-7-piperazin-1-yl-1,8-naphthyridine-3-carboxylic acid|1-(2,4-difluorophenyl)-6-fluoro-4-oxo-7-(piperazin-1-yl)-1,4-dihydro-1,8-naphthyridine-3-carboxylic acid|Oprea1_100730|CHEMBL61948|SCHEMBL312827|DTX…	404.3	C19H15F3N4O3	85.8	688	0.5	29	2	10	3	InChI=1S/C19H15F3N4O3/c20-10-1-2-15(13(21)7-10)26-9-12(19(28)29)16(27)11-8-14(22)18(24-17(11)26)25-5-3-23-4-6-25/h1-2,7-9,23H,3-6H2,(H,28,29)	C1CN(CCN1)C2=C(C=C3C(=O)C(=CN(C3=N2)C4=C(C=C(C=C4)F)F)C(=O)O)F	CVAQZAKLVQJAQT-UHFFFAOYSA-N	1-(2,4-difluorophenyl)-6-fluoro-4-oxo-7-piperazin-1-yl-1,8-naphthyridine-3-carboxylic acid	404.11	404.11	0	1	0	0	0	0	0	0	0	6	33	13		Biological Test Results|Classification|Literature|Patents	4	30422|40338|53330|64402|67225|67685|68179|70418|70583|74728|74854|95532|95881|113339|113341|113345|113347|115940|115942|117684|125255|162741|164560|164561|164720|205392|205588|205821|207960|207961|209298|209569|210197	20050801	A2B Chem|ABI Chem|Achemica|BenchChem|ChemBank|ChEMBL|ChemIDplus|ChemMol|ChemTik|Debye Scientific Co., Ltd|DiscoveryGate|EPA DSSTox|Google Patents|IBM|J&H Chemical Co.,ltd|Japan Chemical Substance Dictionary (Nikkaji)|LeadScope|MolGenie|Nanjing SerPharm|NextBio|NextMove Software|NIAID ChemDB|PATENTSCOPE (WIPO)|RR Scientific|SCRIPDB|Starshine Chemical|SureChEMBL|Thomson Pharma|ToxPlanet|Tractus|Wik…	Chemical Vendors|Curation Efforts|Governmental Organizations|Journal Publishers|Legacy Depositors|Research and Development|Subscription Services
465572	3-Quinolinecarboxylic acid, 7-(3-((ethylamino)methyl)-1-pyrrolidinyl)-6,8-difluoro-1,4-dihydro-1-(1-methylcyclopropyl)-4-oxo-	PD120316|99735-15-6|3-Quinolinecarboxylic acid, 7-(3-((ethylamino)methyl)-1-pyrrolidinyl)-6,8-difluoro-1,4-dihydro-1-(1-methylcyclopropyl)-4-oxo-|3-Quinolinecarboxylic acid, 7-[3-[(ethylamino)methyl]-1-pyrrolidinyl]-6,8-difluoro-1,4-dihydro-1-(1-methylcyclopropyl)-4-oxo-|CHEMBL6276|SCHEMBL10680318|DTXSID80912516|IPQMSQPETCRJAK-UHFFFAOYSA-N|7-[3-(ethylaminomethyl)pyrrolidin-1-yl]-6,8-difluoro-1-(1…	405.4	C21H25F2N3O3	72.9	711	0.2	29	2	8	6	InChI=1S/C21H25F2N3O3/c1-3-24-9-12-4-7-25(10-12)18-15(22)8-13-17(16(18)23)26(21(2)5-6-21)11-14(19(13)27)20(28)29/h8,11-12,24H,3-7,9-10H2,1-2H3,(H,28,29)	CCNCC1CCN(C1)C2=C(C=C3C(=C2F)N(C=C(C3=O)C(=O)O)C4(CC4)C)F	IPQMSQPETCRJAK-UHFFFAOYSA-N	7-[3-(ethylaminomethyl)pyrrolidin-1-yl]-6,8-difluoro-1-(1-methylcyclopropyl)-4-oxoquinoline-3-carboxylic acid	405.186	405.186	0	1	0	1	0	1	0	0	0	3	6	4		Biological Test Results|Classification|Literature|Patents	4	68506|69469|69470|78550|78687|93887|163052|163100|205531|205543|208310|209248|209763|222085	20050801	ABI Chem|ChEMBL|ChemIDplus|DiscoveryGate|EPA DSSTox|Google Patents|IBM|MolGenie|NextBio|NextMove Software|NIAID ChemDB|PATENTSCOPE (WIPO)|RR Scientific|Starshine Chemical|SureChEMBL|ToxPlanet	Chemical Vendors|Curation Efforts|Governmental Organizations|Legacy Depositors|Research and Development|Subscription Services
465573	3-Quinolinecarboxylic acid, 1-(2,4-difluorophenyl)-6-fluoro-1,4-dihydro-8-methoxy-4-oxo-7-(1-piperazinyl)-	PD161318|114213-72-8|3-Quinolinecarboxylic acid, 1-(2,4-difluorophenyl)-6-fluoro-1,4-dihydro-8-methoxy-4-oxo-7-(1-piperazinyl)-|SCHEMBL9773828|DTXSID80150678|1-(2,4-difluorophenyl)-6-fluoro-8-methoxy-4-oxo-7-piperazin-1-yl-quinoline-3-carboxylic acid	433.4	C21H18F3N3O4	82.1	733	0.1	31	2	10	4	InChI=1S/C21H18F3N3O4/c1-31-20-17-12(9-15(24)18(20)26-6-4-25-5-7-26)19(28)13(21(29)30)10-27(17)16-3-2-11(22)8-14(16)23/h2-3,8-10,25H,4-7H2,1H3,(H,29,30)	COC1=C2C(=CC(=C1N3CCNCC3)F)C(=O)C(=CN2C4=C(C=C(C=C4)F)F)C(=O)O	IMLGJAKOVVNZSV-UHFFFAOYSA-N	1-(2,4-difluorophenyl)-6-fluoro-8-methoxy-4-oxo-7-piperazin-1-ylquinoline-3-carboxylic acid	433.125	433.125	0	1	0	0	0	0	0	0	0	3	3	2		Classification|Literature|Patents	3		20050801	ABI Chem|ChemIDplus|DiscoveryGate|EPA DSSTox|Google Patents|IBM|Japan Chemical Substance Dictionary (Nikkaji)|NextBio|NIAID ChemDB|PATENTSCOPE (WIPO)|RR Scientific|Starshine Chemical|SureChEMBL|ToxPlanet|Wikidata	Chemical Vendors|Curation Efforts|Governmental Organizations|Legacy Depositors|Research and Development|Subscription Services
465574	1-Ethyl-7-(3-ethylpiperazin-1-yl)-6-fluoro-4-oxo-quinoline-3-carboxylic acid	PD162277|PD 162277|1-Ethyl-7-(3-ethyl-piperazin-1-yl)-6-fluoro-4-oxo-1,4-dihydro-quinoline-3-carboxylic acid|1-ethyl-7-(3-ethylpiperazin-1-yl)-6-fluoro-4-oxo-quinoline-3-carboxylic acid	347.4	C18H22FN3O3	72.9	568	-0.2	25	2	7	4	InChI=1S/C18H22FN3O3/c1-3-11-9-22(6-5-20-11)16-8-15-12(7-14(16)19)17(23)13(18(24)25)10-21(15)4-2/h7-8,10-11,20H,3-6,9H2,1-2H3,(H,24,25)	CCC1CN(CCN1)C2=C(C=C3C(=C2)N(C=C(C3=O)C(=O)O)CC)F	KPMRYHTXDCQWOM-UHFFFAOYSA-N	1-ethyl-7-(3-ethylpiperazin-1-yl)-6-fluoro-4-oxoquinoline-3-carboxylic acid	347.165	347.165	0	1	0	1	0	1	0	0	0	2	0	0		Classification|Literature	2		20050801	ABI Chem|NextBio|NIAID ChemDB	Chemical Vendors|Curation Efforts|Governmental Organizations|Legacy Depositors|Research and Development|Subscription Services
465575	3-Quinolinecarboxylic acid, 8-bromo-1-cyclopropyl-6-fluoro-1,4-dihydro-7-(3-((methylamino)methyl)-1-pyrrolidinyl)-4-oxo-	104456-05-5|PD163451|3-Quinolinecarboxylic acid, 8-bromo-1-cyclopropyl-6-fluoro-1,4-dihydro-7-(3-((methylamino)methyl)-1-pyrrolidinyl)-4-oxo-|8-Bromo-1-cyclopropyl-6-fluoro-7-(3-((methylamino)methyl)pyrrolidin-1-yl)-4-oxo-1,4-dihydroquinoline-3-carboxylic acid|8-Bromo-1-cyclopropyl-6-fluoro-7-{3-[(methylamino)methyl]pyrrolidin-1-yl}-4-oxo-1,4-dihydroquinoline-3-carboxylic acid|3-Quinolinecarboxyl…	438.3	C19H21BrFN3O3	72.9	656	1.1	27	2	7	5	InChI=1S/C19H21BrFN3O3/c1-22-7-10-4-5-23(8-10)17-14(21)6-12-16(15(17)20)24(11-2-3-11)9-13(18(12)25)19(26)27/h6,9-11,22H,2-5,7-8H2,1H3,(H,26,27)	CNCC1CCN(C1)C2=C(C=C3C(=C2Br)N(C=C(C3=O)C(=O)O)C4CC4)F	GSKPQEGYUOKWAR-UHFFFAOYSA-N	8-bromo-1-cyclopropyl-6-fluoro-7-[3-(methylaminomethyl)pyrrolidin-1-yl]-4-oxoquinoline-3-carboxylic acid	437.075	437.075	0	1	0	1	0	1	0	0	0	3	6	1		Classification|Literature|Patents	3		20050801	001Chemical|ABI Chem|Achemica|BLD Pharm|ChemIDplus|ChemTik|DiscoveryGate|EPA DSSTox|Google Patents|J&H Chemical Co.,ltd|Japan Chemical Substance Dictionary (Nikkaji)|MolCore|NextBio|NIAID ChemDB|PATENTSCOPE (WIPO)|RR Scientific|Starshine Chemical|SureChEMBL|Thomson Pharma|ToxPlanet	Chemical Vendors|Curation Efforts|Governmental Organizations|Journal Publishers|Legacy Depositors|Research and Development|Subscription Services
465576	1,8-Naphthyridine-3-carboxylic acid, 1-cyclopropyl-6-fluoro-1,4-dihydro-7-(1H-imidazol-1-yl)-4-oxo-	PD120261|106892-14-2|Pd 120261|1,8-Naphthyridine-3-carboxylic acid, 1-cyclopropyl-6-fluoro-1,4-dihydro-7-(1H-imidazol-1-yl)-4-oxo-|SCHEMBL10875036|DTXSID20147805|1-cyclopropyl-6-fluoro-7-imidazol-1-yl-4-oxo-1,8-naphthyridine-3-carboxylic acid	314.27	C15H11FN4O3	88.3	565	2	23	1	7	3	InChI=1S/C15H11FN4O3/c16-11-5-9-12(21)10(15(22)23)6-20(8-1-2-8)13(9)18-14(11)19-4-3-17-7-19/h3-8H,1-2H2,(H,22,23)	C1CC1N2C=C(C(=O)C3=CC(=C(N=C32)N4C=CN=C4)F)C(=O)O	VIOPQLLWKHIKIR-UHFFFAOYSA-N	1-cyclopropyl-6-fluoro-7-imidazol-1-yl-4-oxo-1,8-naphthyridine-3-carboxylic acid	314.082	314.082	0	1	0	0	0	0	0	0	0	2	1	1		Classification|Literature|Patents	3		20050801	ABI Chem|Achemica|ChemIDplus|ChemTik|EPA DSSTox|NextBio|NIAID ChemDB|RR Scientific|Starshine Chemical|SureChEMBL|ToxPlanet|Wikidata	Chemical Vendors|Curation Efforts|Governmental Organizations|Legacy Depositors|Research and Development|Subscription Services
465578	3-Quinolinecarboxylic acid, 7-(4-ethyl-1-piperazinyl)-6-fluoro-1,4-dihydro-1-(1-methylethyl)-4-oxo-	PD163655|174358-34-0|3-Quinolinecarboxylic acid, 7-(4-ethyl-1-piperazinyl)-6-fluoro-1,4-dihydro-1-(1-methylethyl)-4-oxo-|CHEMBL275411|DTXSID10169819|7-(4-ethylpiperazin-1-yl)-6-fluoro-1-isopropyl-4-oxo-quinoline-3-carboxylic acid	361.4	C19H24FN3O3	64.099	587	1.1	26	1	7	4	InChI=1S/C19H24FN3O3/c1-4-21-5-7-22(8-6-21)17-10-16-13(9-15(17)20)18(24)14(19(25)26)11-23(16)12(2)3/h9-12H,4-8H2,1-3H3,(H,25,26)	CCN1CCN(CC1)C2=C(C=C3C(=C2)N(C=C(C3=O)C(=O)O)C(C)C)F	RZZKOYSNEUOTGK-UHFFFAOYSA-N	7-(4-ethylpiperazin-1-yl)-6-fluoro-4-oxo-1-propan-2-ylquinoline-3-carboxylic acid	361.18	361.18	0	1	0	0	0	0	0	0	0	4	0	0		Biological Test Results|Classification|Literature	3	15883|69602|69639|144009|144438|164235|206857|209122	20050801	ABI Chem|ChEMBL|ChemIDplus|DiscoveryGate|EPA DSSTox|Japan Chemical Substance Dictionary (Nikkaji)|MolGenie|NextBio|NIAID ChemDB|RR Scientific|Starshine Chemical|Thomson Pharma|ToxPlanet|Wikidata	Chemical Vendors|Curation Efforts|Governmental Organizations|Journal Publishers|Legacy Depositors|Research and Development|Subscription Services
465907	N-Methylciprofloxacin	N-Methylciprofloxacin|DTXSID90878316|86483-46-7|DTXCID501016370|nocas_878316|CHEMBL429961|SCHEMBL2780752|TXJIOKSSHCOKKH-UHFFFAOYSA-N|BDBM50470984|1-cyclopropyl-6-fluoro-7-(4-methylpiperazin-1-yl)-4-oxoquinoline-3-carboxylic acid|1-cyclopropyl-6-fluoro-7-(4-methylpiperazin-1-yl)-4-oxo-quinoline-3-carboxylic acid|1-cyclopropyl-7-(4-methylpiperazinyl)-6-fluoro-1,4-dihydro-4-oxo-3-quinolinecarboxylic…	345.4	C18H20FN3O3	64.099	598	-0.6	25	1	7	3	InChI=1S/C18H20FN3O3/c1-20-4-6-21(7-5-20)16-9-15-12(8-14(16)19)17(23)13(18(24)25)10-22(15)11-2-3-11/h8-11H,2-7H2,1H3,(H,24,25)	CN1CCN(CC1)C2=C(C=C3C(=C2)N(C=C(C3=O)C(=O)O)C4CC4)F	TXJIOKSSHCOKKH-UHFFFAOYSA-N	1-cyclopropyl-6-fluoro-7-(4-methylpiperazin-1-yl)-4-oxoquinoline-3-carboxylic acid	345.149	345.149	0	1	0	0	0	0	0	0	0	14	146	60		Biological Test Results|Classification|Literature|Patents	4	15679|15883|20922|21062|64048|64239|67244|67245|68193|69602|69639|70917|70919|70937|78703|85976|96251|144009|144438|162750|163242|164235|165040|165052|205853|205854|205855|205856|205857|206289|206291|206294|206295|206857|209122|209465|210223|228942|228943|244871|244878|244897|244930|1646193|1646194|1646195	20050801	ABI Chem|BindingDB|ChEMBL|DiscoveryGate|EPA DSSTox|EvitaChem|Google Patents|IBM|Japan Chemical Substance Dictionary (Nikkaji)|Mcule|MolGenie|NextBio|NextMove Software|NIAID ChemDB|PATENTSCOPE (WIPO)|PubChem Reference Collection|RR Scientific|SCRIPDB|Springer Nature|SureChEMBL|Thieme Chemistry|Thomson Pharma|Wikidata|ZINC	Chemical Vendors|Curation Efforts|Governmental Organizations|Journal Publishers|Legacy Depositors|Research and Development|Subscription Services
465912	1-Cyclopropyl-6-fluoro-7-(4-isobutylpiperazin-1-yl)-4-oxo-quinoline-3-carboxylic acid	CHEMBL276516|1-cyclopropyl-6-fluoro-7-(4-isobutylpiperazin-1-yl)-4-oxo-quinoline-3-carboxylic acid|1-Cyclopropyl-6-fluoro-7-(4-isobutyl-piperazin-1-yl)-4-oxo-1,4-dihydro-quinoline-3-carboxylic acid	387.4	C21H26FN3O3	64.099	655	0.7	28	1	7	5	InChI=1S/C21H26FN3O3/c1-13(2)11-23-5-7-24(8-6-23)19-10-18-15(9-17(19)22)20(26)16(21(27)28)12-25(18)14-3-4-14/h9-10,12-14H,3-8,11H2,1-2H3,(H,27,28)	CC(C)CN1CCN(CC1)C2=C(C=C3C(=C2)N(C=C(C3=O)C(=O)O)C4CC4)F	PTPXTAZSWDQYTP-UHFFFAOYSA-N	1-cyclopropyl-6-fluoro-7-[4-(2-methylpropyl)piperazin-1-yl]-4-oxoquinoline-3-carboxylic acid	387.196	387.196	0	1	0	0	0	0	0	0	0	2	0	0		Biological Test Results|Classification|Literature	3	15883|69602|69639|144009|144438|164235|206857|209122	20050801	ABI Chem|ChEMBL|DiscoveryGate|MolGenie|NextBio|NIAID ChemDB|Thomson Pharma	Chemical Vendors|Curation Efforts|Governmental Organizations|Journal Publishers|Legacy Depositors|Research and Development|Subscription Services
465914	7-(3-Aminopyrrolidin-1-yl)-1-cyclopropyl-6-fluoro-4-oxo-quinoline-3-carboxylic acid	CHEMBL15087|SCHEMBL5571931|BDBM50230839|7-(3-aminopyrrolidin-1-yl)-1-cyclopropyl-6-fluoro-4-oxo-quinoline-3-carboxylic acid|7-(3-Amino-pyrrolidin-1-yl)-1-cyclopropyl-6-fluoro-4-oxo-1,4-dihydro-quinoline-3-carboxylic acid	331.34	C17H18FN3O3	86.9	592	-1.2	24	2	7	3	InChI=1S/C17H18FN3O3/c18-13-5-11-14(6-15(13)20-4-3-9(19)7-20)21(10-1-2-10)8-12(16(11)22)17(23)24/h5-6,8-10H,1-4,7,19H2,(H,23,24)	C1CC1N2C=C(C(=O)C3=CC(=C(C=C32)N4CCC(C4)N)F)C(=O)O	VUMRNUPUQAZDBX-UHFFFAOYSA-N	7-(3-aminopyrrolidin-1-yl)-1-cyclopropyl-6-fluoro-4-oxoquinoline-3-carboxylic acid	331.133	331.133	0	1	0	1	0	1	0	0	0	11	56	23		Biological Test Results|Classification|Literature|Patents	4	15883|41263|50848|50999|51918|53322|53451|54107|56591|56593|63899|63900|64064|64254|64255|65234|65235|67532|67884|68019|68339|68675|68676|69602|69639|69759|70282|70283|70704|70705|74727|74728|74853|74854|94123|94125|95531|96058|96407|103830|117652|117664|117682|117684|117861|117862|118113|122563|133761|144009|144438|150900|150908|151366|151373|157244|160372|161378|163733|163740|163914|163915|1639…	20050801	ABI Chem|BindingDB|ChEMBL|DiscoveryGate|Google Patents|IBM|Japan Chemical Substance Dictionary (Nikkaji)|LeadScope|MolGenie|NextBio|NIAID ChemDB|PATENTSCOPE (WIPO)|SureChEMBL|Thieme Chemistry|Thomson Pharma	Chemical Vendors|Curation Efforts|Governmental Organizations|Journal Publishers|Legacy Depositors|Research and Development|Subscription Services
465915	1-Cyclopropyl-6-fluoro-7-[3-(methylaminomethyl)pyrrolidin-1-yl]-4-oxo-quinoline-3-carboxylic acid	CHEMBL279853|SCHEMBL8921123|1-Cyclopropyl-6-fluoro-7-(3-methylaminomethyl-pyrrolidin-1-yl)-4-oxo-1,4-dihydro-quinoline-3-carboxylic acid|1-cyclopropyl-6-fluoro-7-[3-(methylaminomethyl)pyrrolidin-1-yl]-4-oxo-quinoline-3-carboxylic acid	359.4	C19H22FN3O3	72.9	621	-0.5	26	2	7	5	InChI=1S/C19H22FN3O3/c1-21-8-11-4-5-22(9-11)17-7-16-13(6-15(17)20)18(24)14(19(25)26)10-23(16)12-2-3-12/h6-7,10-12,21H,2-5,8-9H2,1H3,(H,25,26)	CNCC1CCN(C1)C2=C(C=C3C(=C2)N(C=C(C3=O)C(=O)O)C4CC4)F	UWKZRDHAKLMDEI-UHFFFAOYSA-N	1-cyclopropyl-6-fluoro-7-[3-(methylaminomethyl)pyrrolidin-1-yl]-4-oxoquinoline-3-carboxylic acid	359.165	359.165	0	1	0	1	0	1	0	0	0	5	3	1		Biological Test Results|Classification|Literature|Patents	4	15883|67884|68019|68519|69048|69339|69340|69602|69639|69759|70282|70283|93881|96058|133956|144009|144438|163051|163093|163733|164235|164375|206857|207045|207046|207974|207975|208301|209122|209130|209247|209727|209759|210070|210071	20050801	ABI Chem|ChEMBL|DiscoveryGate|Google Patents|IBM|MolGenie|NextBio|NIAID ChemDB|SureChEMBL|Thieme Chemistry	Chemical Vendors|Curation Efforts|Governmental Organizations|Journal Publishers|Legacy Depositors|Research and Development|Subscription Services
465916	1-Cyclopropyl-7-[3-(ethylaminomethyl)pyrrolidin-1-yl]-6-fluoro-4-oxo-quinoline-3-carboxylic acid	CHEMBL15266|SCHEMBL10677791|1-Cyclopropyl-7-(3-ethylaminomethyl-pyrrolidin-1-yl)-6-fluoro-4-oxo-1,4-dihydro-quinoline-3-carboxylic acid|1-cyclopropyl-7-[3-(ethylaminomethyl)pyrrolidin-1-yl]-6-fluoro-4-oxo-quinoline-3-carboxylic acid	373.4	C20H24FN3O3	72.9	636	-0.1	27	2	7	6	InChI=1S/C20H24FN3O3/c1-2-22-9-12-5-6-23(10-12)18-8-17-14(7-16(18)21)19(25)15(20(26)27)11-24(17)13-3-4-13/h7-8,11-13,22H,2-6,9-10H2,1H3,(H,26,27)	CCNCC1CCN(C1)C2=C(C=C3C(=C2)N(C=C(C3=O)C(=O)O)C4CC4)F	RRGOWYKIBMTSOP-UHFFFAOYSA-N	1-cyclopropyl-7-[3-(ethylaminomethyl)pyrrolidin-1-yl]-6-fluoro-4-oxoquinoline-3-carboxylic acid	373.18	373.18	0	1	0	1	0	1	0	0	0	7	5	4		Biological Test Results|Classification|Literature|Patents	4	15883|41277|51918|56591|56593|57388|63898|64251|64404|64405|65234|65235|67532|67884|68019|69602|69639|69668|69759|70282|70283|70704|70705|74723|74727|74734|74853|94001|95531|96058|117861|122563|133761|144009|144438|151052|151374|161378|163281|163733|163916|164235|164375|197877|197882|198021|198176|198317|202110|202111|203106|203107|205944|205945|205946|206021|206857|207045|207046|209122|209130|20…	20050801	ABI Chem|ChEMBL|DiscoveryGate|Google Patents|IBM|Japan Chemical Substance Dictionary (Nikkaji)|MolGenie|NextBio|NextMove Software|NIAID ChemDB|PATENTSCOPE (WIPO)|SureChEMBL	Chemical Vendors|Curation Efforts|Governmental Organizations|Legacy Depositors|Research and Development|Subscription Services
465917	1-Cyclopropyl-6-fluoro-7-[3-[(isopropylamino)methyl]pyrrolidin-1-yl]-4-oxo-quinoline-3-carboxylic acid	CHEMBL277730|1-Cyclopropyl-6-fluoro-7-[3-(isopropylamino-methyl)-pyrrolidin-1-yl]-4-oxo-1,4-dihydro-quinoline-3-carboxylic acid|1-cyclopropyl-6-fluoro-7-[3-[(isopropylamino)methyl]pyrrolidin-1-yl]-4-oxo-quinoline-3-carboxylic acid	387.4	C21H26FN3O3	72.9	663	0.3	28	2	7	6	InChI=1S/C21H26FN3O3/c1-12(2)23-9-13-5-6-24(10-13)19-8-18-15(7-17(19)22)20(26)16(21(27)28)11-25(18)14-3-4-14/h7-8,11-14,23H,3-6,9-10H2,1-2H3,(H,27,28)	CC(C)NCC1CCN(C1)C2=C(C=C3C(=C2)N(C=C(C3=O)C(=O)O)C4CC4)F	RILZGKZVARWTMN-UHFFFAOYSA-N	1-cyclopropyl-6-fluoro-4-oxo-7-[3-[(propan-2-ylamino)methyl]pyrrolidin-1-yl]quinoline-3-carboxylic acid	387.196	387.196	0	1	0	1	0	1	0	0	0	2	0	0		Biological Test Results|Classification|Literature	3	15883|69602|69639|144009|144438|164235|206857|209122	20050801	ABI Chem|ChEMBL|DiscoveryGate|Japan Chemical Substance Dictionary (Nikkaji)|MolGenie|NextBio|NIAID ChemDB|Thomson Pharma	Chemical Vendors|Curation Efforts|Governmental Organizations|Journal Publishers|Legacy Depositors|Research and Development|Subscription Services
465918	1-Cyclopropyl-7-[3-(dimethylaminomethyl)pyrrolidin-1-yl]-6-fluoro-4-oxo-quinoline-3-carboxylic acid	CHEMBL15324|1-Cyclopropyl-7-(3-dimethylaminomethyl-pyrrolidin-1-yl)-6-fluoro-4-oxo-1,4-dihydro-quinoline-3-carboxylic acid|1-cyclopropyl-7-[3-(dimethylaminomethyl)pyrrolidin-1-yl]-6-fluoro-4-oxo-quinoline-3-carboxylic acid	373.4	C20H24FN3O3	64.099	648	0	27	1	7	5	InChI=1S/C20H24FN3O3/c1-22(2)9-12-5-6-23(10-12)18-8-17-14(7-16(18)21)19(25)15(20(26)27)11-24(17)13-3-4-13/h7-8,11-13H,3-6,9-10H2,1-2H3,(H,26,27)	CN(C)CC1CCN(C1)C2=C(C=C3C(=C2)N(C=C(C3=O)C(=O)O)C4CC4)F	QTMADRQVOXAJAJ-UHFFFAOYSA-N	1-cyclopropyl-7-[3-[(dimethylamino)methyl]pyrrolidin-1-yl]-6-fluoro-4-oxoquinoline-3-carboxylic acid	373.18	373.18	0	1	0	1	0	1	0	0	0	3	0	0		Biological Test Results|Classification|Literature	3	15883|68519|69048|69339|69340|69602|69639|93881|117654|117655|117656|117657|117659|117660|144009|144438|163051|163093|164235|206857|207974|207975|208301|209122|209247|209759	20050801	ABI Chem|ChEMBL|DiscoveryGate|MolGenie|NextBio|NIAID ChemDB	Chemical Vendors|Curation Efforts|Governmental Organizations|Legacy Depositors|Research and Development|Subscription Services
465919	7-[3-(Aminomethyl)-3-methyl-pyrrolidin-1-yl]-1-cyclopropyl-6-fluoro-4-oxo-quinoline-3-carboxylic acid	CHEMBL278648|SCHEMBL9376080|BDBM50469847|7-(3-Aminomethyl-3-methyl-pyrrolidin-1-yl)-1-cyclopropyl-6-fluoro-4-oxo-1,4-dihydro-quinoline-3-carboxylic acid|7-[3-(aminomethyl)-3-methyl-pyrrolidin-1-yl]-1-cyclopropyl-6-fluoro-4-oxo-quinoline-3-carboxylic acid	359.4	C19H22FN3O3	86.9	650	-0.6	26	2	7	4	InChI=1S/C19H22FN3O3/c1-19(9-21)4-5-22(10-19)16-7-15-12(6-14(16)20)17(24)13(18(25)26)8-23(15)11-2-3-11/h6-8,11H,2-5,9-10,21H2,1H3,(H,25,26)	CC1(CCN(C1)C2=C(C=C3C(=C2)N(C=C(C3=O)C(=O)O)C4CC4)F)CN	AIWSQUJKUKZFDQ-UHFFFAOYSA-N	7-[3-(aminomethyl)-3-methylpyrrolidin-1-yl]-1-cyclopropyl-6-fluoro-4-oxoquinoline-3-carboxylic acid	359.165	359.165	0	1	0	1	0	1	0	0	0	8	3	1		Biological Test Results|Classification|Literature|Patents	4	15883|41263|50848|50999|51918|53451|54107|56591|56593|63899|64254|65234|65235|67532|67884|68019|69602|69639|69759|70282|70283|70704|70705|74727|74853|94123|95531|96058|117861|117862|118115|122563|133761|144009|144438|150908|151373|157244|160372|161378|163733|163916|164235|164375|198020|198174|198316|200230|200231|201952|201953|203106|203107|205944|205945|205946|206857|207045|207046|209122|209130|…	20050801	ABI Chem|BindingDB|ChEMBL|DiscoveryGate|IBM|Japan Chemical Substance Dictionary (Nikkaji)|MolGenie|NextBio|NIAID ChemDB|SureChEMBL	Chemical Vendors|Curation Efforts|Governmental Organizations|Legacy Depositors|Research and Development|Subscription Services
465920	1-(2,4-Difluorophenyl)-6-fluoro-7-(4-methylpiperazin-1-yl)-4-oxo-quinoline-3-carboxylic acid	CHEMBL15112|SCHEMBL10666385|1-(2,4-difluorophenyl)-6-fluoro-7-(4-methylpiperazin-1-yl)-4-oxo-quinoline-3-carboxylic acid|3-Quinolinecarboxylic acid, 1-(2,4-difluorophenyl)-6-fluoro-1,4-dihydro-7-(4-methyl-1-piperazinyl)-4-oxo-	417.4	C21H18F3N3O3	64.099	713	1.7	30	1	9	3	InChI=1S/C21H18F3N3O3/c1-25-4-6-26(7-5-25)19-10-18-13(9-16(19)24)20(28)14(21(29)30)11-27(18)17-3-2-12(22)8-15(17)23/h2-3,8-11H,4-7H2,1H3,(H,29,30)	CN1CCN(CC1)C2=C(C=C3C(=C2)N(C=C(C3=O)C(=O)O)C4=C(C=C(C=C4)F)F)F	MSEARFWMWBPUNS-UHFFFAOYSA-N	1-(2,4-difluorophenyl)-6-fluoro-7-(4-methylpiperazin-1-yl)-4-oxoquinoline-3-carboxylic acid	417.13	417.13	0	1	0	0	0	0	0	0	0	5	2	2		Biological Test Results|Classification|Literature|Patents	4	15883|30551|66387|69602|69639|70458|70800|95882|144009|144438|163921|163922|164235|206205|206857|207550|207573|209122|209583|210401|244871|244878|244897|244930	20050801	ABI Chem|ChEMBL|DiscoveryGate|IBM|Japan Chemical Substance Dictionary (Nikkaji)|MolGenie|NextBio|NIAID ChemDB|PATENTSCOPE (WIPO)|SureChEMBL	Chemical Vendors|Curation Efforts|Governmental Organizations|Legacy Depositors|Research and Development|Subscription Services
[truncated: 3,269 more rows]

## Sheet: Final_filtered_3397
Compound_CID	Name	Synonyms	Molecular_Weight	Molecular_Formula	Polar_Area	Complexity	XLogP	Heavy_Atom_Count	H-Bond_Donor_Count	H-Bond_Acceptor_Count	Rotatable_Bond_Count	InChI	SMILES	InChIKey	IUPAC_Name	Exact_Mass	Monoisotopic_Mass	Charge	Covalent_Unit_Count	Isotopic_Atom_Count	Total_Atom_Stereo_Count	Defined_Atom_Stereo_Count	Undefined_Atom_Stereo_Count	Total_Bond_Stereo_Count	Defined_Bond_Stereo_Count	Undefined_Bond_Stereo_Count	Linked_PubChem_Literature_Count	Linked_PubChem_Patent_Count	Linked_PubChem_Patent_Family_Count	MeSH_Headings	Annotation_Content	Annotation_Type_Count	Linked_BioAssays	Create_Date	Data_Source	Data_Source_Category	Tagged_by_PubChem
[truncated: 3,397 more rows]
