# Supplementary material for: A dual functional inhibitory molecule to combat GyrA-ParC and associated mutants in fluoroquinolone-resistant Shigella flexneri causing shigellosis: an ML guided and quantum simulation-based in silico approach
Source: Front Bioinform. 2026 Jun 10;6:1765216. doi: 10.3389/fbinf.2026.1765216 (PMC13291547; doi:10.3389/fbinf.2026.1765216)
Supplement: Supplementary file 5 [file Table1.xlsx]

## Sheet: FQR global data 2010-25_S.flex 
Run Accession	Country Code	Country Name	Collection Date	QUINOLONE	ST
ERR10074355	ZA	South Africa	2015	aac(6')-Ib-cr5	245
ERR10074585	ZA	South Africa	2011	gyrA_D87N,gyrA_S83L,parC_S80I	245
ERR10074609	ZA	South Africa	2013	gyrA_S83L	5288
ERR11596982	LB	Lebanon	2012	gyrA_D87Y	145
ERR11596993	LB	Lebanon	2012	gyrA_D87Y	145
ERR11596995	LB	Lebanon	2013	gyrA_D87Y	145
ERR11597003	LB	Lebanon	2014	gyrA_D87Y	145
ERR11597017	LB	Lebanon	2017	gyrA_S83L	245
SRR8148869	GB	United Kingdom	2018	qnrB4	245
SRR8172601	GB	United Kingdom	2018	gyrA_S83L,parC_S80I,qnrS1	1025
SRR8237816	GB	United Kingdom	2018	gyrA_D87N,gyrA_S83L,parC_S80I	245
SRR8237810	GB	United Kingdom	2018	qnrS1	245
SRR8238023	GB	United Kingdom	2018	gyrA_D87N,gyrA_S83L,parC_S80I	245
SRR8237827	GB	United Kingdom	2018	qnrS1	245
SRR18401510	GB	United Kingdom	2022	gyrA_D87N,gyrA_S83L,parC_S80I	245
SRR18753520	CN	China	2010	gyrA_S83L,parC_S80I	245
SRR18753517	CN	China	2010	gyrA_S83L,parC_S80I	245
SRR18753460	CN	China	2010	gyrA_S83L,parC_S80I,qnrS1	245
SRR18753328	CN	China	2010	gyrA_D87N,gyrA_S83L,parC_S80I	245
SRR18753322	CN	China	2016	gyrA_S83L,parC_S80I,qnrS1	245
SRR18753321	CN	China	2016	gyrA_S83L,parC_S80I,qnrS1	245
SRR18753320	CN	China	2016	gyrA_S83L,parC_S80I	245
SRR18753319	CN	China	2016	gyrA_D87N,gyrA_S83L,parC_S80I	245
SRR18753318	CN	China	2016	gyrA_D87N,gyrA_S83L,parC_S80I	245
SRR18753316	CN	China	2016	gyrA_D87N,gyrA_S83L,parC_S80I	245
SRR18753315	CN	China	2016	gyrA_S83L,parC_S80I	245
SRR18753314	CN	China	2016	gyrA_D87N,gyrA_S83L,parC_S80I	245
SRR18753311	CN	China	2017	aac(6')-Ib-cr5,gyrA_S83L,parC_S80I,qnrB6	245
SRR18753307	CN	China	2017	gyrA_S83L,parC_S80I	245
SRR18753511	CN	China	2017	gyrA_S83L,parC_S80I	245
SRR18753506	CN	China	2017	gyrA_S83L,parC_S80I	245
SRR18753505	CN	China	2017	gyrA_D87G,gyrA_S83L,parC_S80I	245
SRR18753504	CN	China	2017	gyrA_S83L,parC_S80I	245
SRR18753500	CN	China	2017	gyrA_S83L,parC_S80I	245
SRR18753494	CN	China	2016	gyrA_S83L,parC_S80I,qnrS1	245
SRR18568212	US	United States	2022	qnrS1	245
SRR18568332	GB	United Kingdom	2022	gyrA_D87N,gyrA_S83L,parC_S80I	245
SRR18568454	GB	United Kingdom	2022	gyrA_D87N,gyrA_S83L,parC_S80I	245
SRR18568466	GB	United Kingdom	2022	gyrA_D87G,gyrA_S83L,parC_S80I	1025
SRR18568469	GB	United Kingdom	2022	gyrA_D87N,gyrA_S83L,parC_S80I	245
SRR18589146	GB	United Kingdom	2022	gyrA_D87N,gyrA_S83L,parC_S80I	245
SRR18589161	GB	United Kingdom	2022	gyrA_D87N,gyrA_S83L,parC_S80I	245
SRR18592173	US	United States	2022	qnrS1	245
SRR18592176	US	United States	2022	gyrA_D87N,gyrA_S83L,parC_S80I,qnrS13	245
SRR18693843	GB	United Kingdom	2022	gyrA_D87N,gyrA_S83L,parC_S80I	245
SRR18693847	GB	United Kingdom	2022	gyrA_D87N,gyrA_S83L,parC_S80I	245
SRR18759918	GB	United Kingdom	2022	qnrS1	245
SRR18759928	GB	United Kingdom	2022	gyrA_D87N,gyrA_S83L,parC_S80I	245
SRR18759941	GB	United Kingdom	2022	gyrA_D87Y	145
SRR18820682	GB	United Kingdom	2022	gyrA_D87N,gyrA_S83L,parC_S80I	245
SRR18893215	GB	United Kingdom	2022	gyrA_D87N,gyrA_S83L,parC_S80I,parE_S458A	245
SRR18893214	GB	United Kingdom	2022	qnrS1	245
SRR18893600	GB	United Kingdom	2022	gyrA_D87N,gyrA_S83L,parC_S80I	245
SRR18963346	US	United States	2022	gyrA_D87N,gyrA_S83L,parC_S80I,parE_S458A	245
SRR18964870	GB	United Kingdom	2022	gyrA_D87N,gyrA_S83L,parC_S80I	245
SRR18964944	GB	United Kingdom	2022	gyrA_D87N,gyrA_S83L,parC_S80I	245
SRR18965155	GB	United Kingdom	2022	gyrA_D87N,gyrA_S83L,parC_S80I	245
SRR19010564	GB	United Kingdom	2022	gyrA_D87N,gyrA_S83L,parC_S80I	245
SRR19010571	GB	United Kingdom	2022	qnrS1	245
SRR19010567	GB	United Kingdom	2022	gyrA_D87N,gyrA_S83L,parC_S80I	245
SRR19008535	GB	United Kingdom	2022	gyrA_D87N,gyrA_S83L,parC_S80I,parE_S458A	245
SRR18979412	GB	United Kingdom	2022	gyrA_D87N,gyrA_S83L,parC_S80I	245
SRR19019346	GB	United Kingdom	2022	qnrS1	245
SRR19019349	GB	United Kingdom	2022	gyrA_D87N,gyrA_S83L,parC_S80I	245
SRR19023143	GB	United Kingdom	2022	gyrA_D87N,gyrA_S83L,parC_S80I	245
SRR19023377	GB	United Kingdom	2022	gyrA_D87N,gyrA_S83L,parC_S80I	245
SRR19023382	GB	United Kingdom	2022	gyrA_D87N,gyrA_S83L,parC_S80I	245
SRR19139259	GB	United Kingdom	2022	gyrA_D87N,gyrA_S83L,parC_S80I	245
SRR19139385	GB	United Kingdom	2022	gyrA_D87G,gyrA_S83L,parC_S80I	1025
SRR19139233	GB	United Kingdom	2022	gyrA_D87Y	145
SRR19146896	US	United States	2022	qnrB19,qnrS1	245
SRR19171307	GB	United Kingdom	2022	qnrS1	245
SRR19171663	GB	United Kingdom	2022	gyrA_D87N,gyrA_S83L,parC_S80I	245
SRR19217643	US	United States	2022	qnrS1	245
SRR19221730	US	United States	2022	gyrA_D87N,gyrA_S83L,parC_S80I,parE_S458A	245
SRR19227063	US	United States	2022	gyrA_S83L	1025
SRR19324827	GB	United Kingdom	2022	gyrA_D87N,gyrA_S83L,parC_S80I	245
SRR19324846	GB	United Kingdom	2022	gyrA_D87N,gyrA_S83L,parC_S80I,parE_S458A	245
SRR19333071	GB	United Kingdom	2022	qnrS1	245
SRR19347546	GB	United Kingdom	2022	gyrA_D87N,gyrA_S83L,parC_S80I	245
SRR19347569	GB	United Kingdom	2022	gyrA_D87N,gyrA_S83L,parC_S80I	245
SRR19347585	GB	United Kingdom	2022	gyrA_D87N,gyrA_S83L,parC_S80I	245
SRR19347598	GB	United Kingdom	2022	gyrA_D87N,gyrA_S83L,parC_S80I	245
SRR19349885	GB	United Kingdom	2022	gyrA_D87N,gyrA_S83L,parC_S80I	245
SRR19362666	US	United States	2022	gyrA_D87N,gyrA_S83L,parC_S80I	245
SRR19362882	US	United States	2022	qnrS1	245
SRR19363226	GB	United Kingdom	2022	qnrS1	245
SRR19403684	GB	United Kingdom	2022	gyrA_D87N,gyrA_S83L,parC_S80I	245
SRR19403980	GB	United Kingdom	2022	gyrA_D87N,parC_S80I,qnrS1	245
SRR19405238	GB	United Kingdom	2022	gyrA_D87N,gyrA_S83L,parC_S80I	245
SRR19431951	GB	United Kingdom	2022	gyrA_D87N,gyrA_S83L,parC_S80I	245
SRR19509790	GB	United Kingdom	2022	gyrA_D87N,gyrA_S83L,parC_S80I	245
SRR19540039	GB	United Kingdom	2022	gyrA_D87N,gyrA_S83L,parC_S80I	245
SRR19551956	BE	Belgium	2018	qnrS1	245
SRR19551936	BE	Belgium	2018	qnrS1	245
SRR19552017	BE	Belgium	2018	qnrB4	8878
SRR19551745	US	United States	2022	qnrS1	245
SRR19600434	GB	United Kingdom	2022	gyrA_D87Y,gyrA_S83L	145
SRR19638636	GB	United Kingdom	2022	gyrA_D87Y	145
SRR19638789	GB	United Kingdom	2022	gyrA_D87N,gyrA_S83L,parC_S80I	245
SRR19638815	GB	United Kingdom	2022	qnrS1	245
SRR19664360	GB	United Kingdom	2022	qnrS1	245
SRR19691582	GB	United Kingdom	2022	gyrA_D87N,gyrA_S83L,parC_S80I,parE_S458A	245
SRR19691581	GB	United Kingdom	2022	gyrA_D87N,gyrA_S83L,parC_S80I	245
SRR19749616	GB	United Kingdom	2022	qnrS1	245
SRR19749619	GB	United Kingdom	2022	gyrA_D87Y,qnrB4	145
SRR19785326	GB	United Kingdom	2022	gyrA_D87N,gyrA_S83L,parC_S80I	245
SRR19794572	US	United States	2022	gyrA_D87N,gyrA_S83L,parC_S80I	245
SRR19846865	US	United States	2022	qnrS13	245
SRR19854661	GB	United Kingdom	2022	gyrA_S83L,parC_S80I,qnrS1	1025
SRR19854686	GB	United Kingdom	2022	gyrA_D87N,gyrA_S83L,parC_S80I	245
SRR19854690	GB	United Kingdom	2022	gyrA_D87N,gyrA_S83L,parC_S80I	245
SRR19868402	GB	United Kingdom	2022	gyrA_D87N,gyrA_S83L,parC_S80I	245
SRR19868400	GB	United Kingdom	2022	gyrA_D87N,gyrA_S83L,parC_S80I	245
SRR19902686	GB	United Kingdom	2022	qnrS1	630
SRR19902789	GB	United Kingdom	2022	qnrS1	245
SRR19982143	US	United States	2022	qnrS13	245
SRR19982153	US	United States	2022	gyrA_D87N,gyrA_S83L,parC_S80I	245
SRR19984312	US	United States	2022	qnrS1	245
SRR20002732	GB	United Kingdom	2022	gyrA_D87N,gyrA_S83L,parC_S80I	245
SRR20002731	GB	United Kingdom	2022	gyrA_D87N,gyrA_S83L,parC_S80I	245
SRR20002753	GB	United Kingdom	2022	gyrA_D87N,gyrA_S83L,parC_S80I	245
SRR20002788	GB	United Kingdom	2022	qnrS1	245
SRR20052722	GB	United Kingdom	2022	gyrA_D87N,gyrA_S83L,parC_S80I,qnrS13	245
SRR20052726	GB	United Kingdom	2022	gyrA_D87N,gyrA_S83L,parC_S80I	245
SRR20053064	GB	United Kingdom	2022	gyrA_D87N,gyrA_S83L,parC_S80I,qnrS13	245
SRR20076397	US	United States	2022	gyrA_D87N,gyrA_S83L,parC_S80I	245
SRR20081586	US	United States	2022	gyrA_D87N,gyrA_S83L,parC_S80I	245
SRR20106664	GB	United Kingdom	2022	gyrA_D87N,gyrA_S83L,parC_S80I	245
SRR20210763	GB	United Kingdom	2022	gyrA_D87N,gyrA_S83L,parC_S80I	245
SRR20210812	GB	United Kingdom	2022	gyrA_D87N,gyrA_S83L,parC_S80I	245
SRR20230830	GB	United Kingdom	2022	gyrA_D87N,gyrA_S83L,parC_S80I,qnrS1	245
SRR20230813	GB	United Kingdom	2022	gyrA_D87N,gyrA_S83L,parC_S80I	245
SRR20331377	GB	United Kingdom	2022	gyrA_D87N,gyrA_S83L,parC_S80I	245
SRR20331357	GB	United Kingdom	2022	gyrA_D87N,gyrA_S83L,parC_S80I	245
SRR20352877	GB	United Kingdom	2022	gyrA_D87N,gyrA_S83L,parC_S80I	245
SRR20351834	GB	United Kingdom	2022	gyrA_D87N,gyrA_S83L,parC_S80I	245
SRR20363518	US	United States	2022	gyrA_S83L	13446
SRR20424142	US	United States	2022	gyrA_D87N,gyrA_S83L,parC_S80I	245
SRR20652560	US	United States	2021	qnrS1	245
SRR20652549	US	United States	2021	gyrA_D87N,gyrA_S83L,parC_S80I	245
SRR20652538	US	United States	2021	gyrA_D87N,gyrA_S83L,parC_S80I	245
SRR20652520	US	United States	2021	gyrA_D87N,gyrA_S83L,parC_S80I	245
SRR20652570	US	United States	2021	gyrA_D87N,gyrA_S83L,parC_S80I	245
SRR20652569	US	United States	2021	qnrS13	245
SRR20652565	US	United States	2021	gyrA_D87N,gyrA_S83L,parC_S80I	245
SRR20652564	US	United States	2021	gyrA_D87N,gyrA_S83L,parC_S80I	245
SRR20652563	US	United States	2021	gyrA_D87N,gyrA_S83L,parC_S80I	245
SRR20652561	US	United States	2021	gyrA_D87N,gyrA_S83L,parC_S80I	245
SRR20652559	US	United States	2021	gyrA_D87N,gyrA_S83L,parC_S80I	245
SRR20652558	US	United States	2021	gyrA_D87N,gyrA_S83L,parC_S80I	novel
SRR20652557	US	United States	2021	gyrA_D87N,gyrA_S83L,parC_S80I	245
SRR20652554	US	United States	2021	gyrA_D87N,gyrA_S83L,parC_S80I	245
SRR20652553	US	United States	2021	gyrA_D87N,gyrA_S83L,parC_S80I	245
SRR20652552	US	United States	2021	gyrA_D87N,gyrA_S83L,parC_S80I	245
SRR20652548	US	United States	2021	gyrA_D87N,gyrA_S83L,parC_S80I	245
SRR20652547	US	United States	2021	gyrA_D87N,gyrA_S83L,parC_S80I	245
SRR20652546	US	United States	2021	gyrA_D87N,gyrA_S83L,parC_S80I	245
SRR20652544	US	United States	2021	gyrA_D87N,gyrA_S83L,parC_S80I	novel
SRR20652541	US	United States	2021	gyrA_D87N,gyrA_S83L,parC_S80I	245
SRR20652539	US	United States	2021	gyrA_D87N,gyrA_S83L,parC_S80I	245
SRR20652537	US	United States	2022	gyrA_D87N,gyrA_S83L,parC_S80I	245
SRR20673641	GB	United Kingdom	2022	gyrA_D87N,gyrA_S83L,parC_S80I	245
SRR20673752	GB	United Kingdom	2022	qnrS1	245
SRR20696468	GB	United Kingdom	2022	gyrA_D87N,gyrA_S83L,parC_S80I	245
SRR20697503	GB	United Kingdom	2022	gyrA_D87N,gyrA_S83L,parC_S80I,parE_S458A	245
SRR20721000	GB	United Kingdom	2022	gyrA_D87Y,gyrA_S83L	145
SRR20728100	ES	Spain	2021	gyrA_D87N,gyrA_S83L,parC_S80I	245
SRR20728099	ES	Spain	2021	gyrA_D87N,gyrA_S83L,parC_S80I	245
SRR20728094	ES	Spain	2021	qnrS1	245
SRR20728091	ES	Spain	2020	gyrA_D87N,gyrA_S83L,parC_S80I	245
SRR20728090	ES	Spain	2020	qnrS13	245
SRR20728078	ES	Spain	2021	gyrA_D87G	1025
SRR20728075	ES	Spain	2021	gyrA_D87N,gyrA_S83L,parC_S80I,parE_S458A	245
SRR20728074	ES	Spain	2021	gyrA_D87N,gyrA_S83L,parC_S80I,parE_S458A	245
SRR20728068	ES	Spain	2021	gyrA_D87N,gyrA_S83L,parC_S80I,parE_S458A	novel
SRR20728063	ES	Spain	2021	gyrA_D87N,gyrA_S83L,parC_S80I,parE_S458A	245
SRR20728059	ES	Spain	2021	gyrA_D87N,gyrA_S83L,parC_S80I	245
SRR20728057	ES	Spain	2021	gyrA_D87N,gyrA_S83L,parC_S80I,parE_S458A	245
SRR20749098	US	United States	2022	gyrA_D87N,gyrA_S83L,parC_S80I,parE_S458A,qnrS1	245
SRR20752894	GB	United Kingdom	2022	gyrA_S83L,parC_S80I,qnrS1	1025
SRR20828804	GB	United Kingdom	2022	qnrS1	245
SRR20829155	GB	United Kingdom	2022	gyrA_D87N,gyrA_S83L,parC_S80I	245
SRR20862258	GB	United Kingdom	2022	gyrA_D87N,gyrA_S83L,parC_S80I	245
SRR21007708	GB	United Kingdom	2022	gyrA_S83L,parC_S80I,qnrS1	1025
SRR21026223	US	United States	2022	qnrS1	245
SRR21026222	US	United States	2022	qnrS1	245
SRR21129279	GB	United Kingdom	2022	qnrS13	245
SRR21129235	GB	United Kingdom	2022	qnrS1	245
SRR21128847	GB	United Kingdom	2022	qnrS1	245
SRR21142893	GB	United Kingdom	2022	gyrA_D87N,gyrA_S83L,parC_S80I	245
SRR21143246	GB	United Kingdom	2022	gyrA_D87N,gyrA_S83L,parC_S80I	245
SRR21205756	GB	United Kingdom	2022	gyrA_D87N,gyrA_S83L,parC_S80I	245
SRR21229808	US	United States	2022	gyrA_D87N,gyrA_S83L,parC_S80I	245
SRR21205749	GB	United Kingdom	2022	qnrS1	245
SRR21224449	US	United States	2021	gyrA_D87N,gyrA_S83L,parC_S80I	245
SRR21237611	US	United States	2022	gyrA_D87N,gyrA_S83L,parC_S80I	245
SRR21237627	US	United States	2022	gyrA_D87N,gyrA_S83L,parC_S80I,qnrS13	245
SRR21237261	US	United States	2022	gyrA_D87N,gyrA_S83L,parC_S80I	245
SRR21237266	US	United States	2022	gyrA_D87N,gyrA_S83L,parC_S80I	245
SRR21237263	US	United States	2022	gyrA_D87N,gyrA_S83L,parC_S80I,parE_S458A	245
SRR21292487	US	United States	2022	gyrA_D87N,gyrA_S83L,parC_S80I,qnrS1	245
SRR21292495	US	United States	2022	gyrA_D87N,gyrA_S83L,parC_S80I	245
SRR21295119	US	United States	2022	qnrS1	1753
SRR21387370	US	United States	2022	gyrA_D87N,gyrA_S83L,parC_S80I	245
SRR21390319	GB	United Kingdom	2022	qnrS1	245
SRR21413051	GB	United Kingdom	2022	gyrA_D87N,gyrA_S83L,parC_S80I	245
SRR21413083	GB	United Kingdom	2022	qnrS1	245
SRR21465927	GB	United Kingdom	2022	gyrA_D87N,gyrA_S83L,parC_S80I,parE_S458A	245
SRR21468538	GB	United Kingdom	2022	gyrA_D87N,gyrA_S83L,parC_S80I	245
SRR21525066	GB	United Kingdom	2022	gyrA_D87N,gyrA_S83L,parC_S80I	245
SRR21525139	GB	United Kingdom	2022	gyrA_D87Y	145
SRR21533626	GB	United Kingdom	2022	gyrA_D87N,gyrA_S83L,parC_S80I,parE_S458A	245
SRR21535452	US	United States	2022	gyrA_D87N,gyrA_S83L,parC_S80I	245
SRR21535456	US	United States	2022	gyrA_D87N,gyrA_S83L,parC_S80I	245
SRR21608918	US	United States	2022	gyrA_D87N,gyrA_S83L,parC_S80I,parE_S458A	245
SRR21616132	GB	United Kingdom	2022	gyrA_D87N,gyrA_S83L,parC_S80I	245
SRR21616139	GB	United Kingdom	2022	qnrS1	245
SRR21616133	GB	United Kingdom	2022	gyrA_D87N,gyrA_S83L,parC_S80I	245
SRR21618953	GB	United Kingdom	2022	qnrS1	245
SRR21619091	GB	United Kingdom	2022	qnrS1	245
SRR21619096	GB	United Kingdom	2022	gyrA_D87N,gyrA_S83L,parC_S80I	245
SRR21631071	US	United States	2022	gyrA_D87N,gyrA_S83L,parC_S80I	245
SRR21632697	US	United States	2022	gyrA_D87N,gyrA_S83L,parC_S80I	245
SRR21632707	US	United States	2022	qnrS1	245
SRR21632711	US	United States	2022	qnrS1	245
SRR21662336	GB	United Kingdom	2022	gyrA_D87N,gyrA_S83L,parC_S80I	245
SRR21662366	GB	United Kingdom	2022	gyrA_D87N,gyrA_S83L,parC_S80I	245
SRR21677803	GB	United Kingdom	2022	gyrA_D87N,gyrA_S83L,parC_S80I	245
SRR21677852	GB	United Kingdom	2022	gyrA_D87N,gyrA_S83L,parC_S80I	245
SRR21918412	GB	United Kingdom	2022	qnrS1	245
SRR21918569	GB	United Kingdom	2022	gyrA_D87N,gyrA_S83L,parC_S80I	245
SRR21714920	US	United States	2022	qnrS1	245
SRR21742251	US	United States	2022	qnrS1	245
SRR21918414	GB	United Kingdom	2022	qnrS1	245
SRR21918583	GB	United Kingdom	2022	gyrA_D87N,gyrA_S83L,parC_S80I	245
SRR21918512	GB	United Kingdom	2022	gyrA_D87N,gyrA_S83L,parC_S80I	245
SRR21918513	GB	United Kingdom	2022	gyrA_S83A	245
SRR21910687	GB	United Kingdom	2022	gyrA_D87N,gyrA_S83L,parC_S80I,parE_S458A	245
SRR21918507	GB	United Kingdom	2022	qnrS1	245
SRR21910576	GB	United Kingdom	2022	qnrS1	245
SRR21910784	GB	United Kingdom	2022	qnrS1	245
SRR21910774	GB	United Kingdom	2022	gyrA_D87N,qnrS1	245
SRR21910391	GB	United Kingdom	2022	qnrS1	245
SRR21808015	US	United States	2022	qnrS1	245
SRR21814357	US	United States	2022	gyrA_D87N,gyrA_S83L,parC_S80I	245
SRR21814358	US	United States	2022	gyrA_D87N,gyrA_S83L,parC_S80I	245
SRR21824210	US	United States	2022	gyrA_D87N,gyrA_S83L,parC_S80I	245
SRR21918451	GB	United Kingdom	2022	gyrA_D87N,gyrA_S83L,parC_S80I,parE_S458A	245
SRR21910305	GB	United Kingdom	2022	gyrA_D87N,gyrA_S83L,parC_S80I	245
SRR21910445	GB	United Kingdom	2022	qnrS1	245
SRR21910807	GB	United Kingdom	2022	qnrS1	245
SRR21910580	GB	United Kingdom	2022	gyrA_D87N,gyrA_S83L,parC_S80I	245
SRR21910844	GB	United Kingdom	2022	gyrA_D87Y	145
SRR21841252	US	United States	2022	qnrS13	245
SRR21910742	GB	United Kingdom	2022	qnrS1	245
SRR21910581	GB	United Kingdom	2022	qnrS1	245
SRR21910547	GB	United Kingdom	2022	qnrS1	245
SRR21910288	GB	United Kingdom	2022	gyrA_D87N,gyrA_S83L,parC_S80I	245
SRR21910324	GB	United Kingdom	2022	qnrS1	245
SRR21910365	GB	United Kingdom	2022	gyrA_D87N,gyrA_S83L,parC_S80I	245
SRR21910346	GB	United Kingdom	2022	gyrA_D87N,gyrA_S83L,parC_S80I	245
SRR21980442	US	United States	2022	gyrA_D87N,gyrA_S83L,parC_S80I	245
SRR21980429	US	United States	2022	qnrS1	245
SRR21986791	GB	United Kingdom	2022	qnrS1	245
SRR22016555	GB	United Kingdom	2022	gyrA_D87N,gyrA_S83L,parC_S80I	245
SRR22016584	GB	United Kingdom	2022	qnrS1	245
SRR22016583	GB	United Kingdom	2022	gyrA_D87N,gyrA_S83L,parC_S80I	245
SRR22047935	US	United States	2022	qnrS1	245
SRR22048068	US	United States	2022	qnrS1	245
SRR22047971	US	United States	2022	gyrA_D87N,gyrA_S83L,parC_S80I	245
SRR22054864	US	United States	2022	gyrA_D87N,gyrA_S83L,parC_S80I,qnrS1	245
SRR22054868	US	United States	2022	gyrA_D87N,gyrA_S83L,parC_S80I	245
SRR22054866	US	United States	2022	gyrA_D87G,gyrA_S83L,parC_S80I,qnrS1	1025
SRR22084782	US	United States	2022	gyrA_D87N,gyrA_S83L,parC_S80I	245
SRR22085227	GB	United Kingdom	2022	gyrA_D87N,gyrA_S83L,parC_S80I	245
SRR22099619	GB	United Kingdom	2022	gyrA_D87N,gyrA_S83L,parC_S80I	245
SRR22099625	GB	United Kingdom	2022	gyrA_D87N,gyrA_S83L,parC_S80I	245
SRR22109875	US	United States	2022	gyrA_D87N,gyrA_S83L,parC_S80I	245
SRR22133326	GB	United Kingdom	2022	gyrA_D87N,gyrA_S83L,parC_S80I	245
SRR22133377	GB	United Kingdom	2022	gyrA_D87N,gyrA_S83L,parC_S80I	245
SRR22142436	US	United States	2022	qnrB19	630
SRR22142441	US	United States	2022	qnrB19	630
SRR22148693	GB	United Kingdom	2022	gyrA_D87N,gyrA_S83L,parC_S80I	245
SRR22148821	GB	United Kingdom	2022	qnrS1	245
SRR22147001	GB	United Kingdom	2022	qnrS1	245
SRR22179359	GB	United Kingdom	2022	gyrA_D87N,gyrA_S83L,parC_S80I	245
SRR22196944	GB	United Kingdom	2022	gyrA_D87N,gyrA_S83L,parC_S80I,parE_S458A,qnrS1	245
SRR22228957	US	United States	2022	gyrA_D87N,gyrA_S83L,parC_S80I,qnrS1	245
SRR22247557	US	United States	2022	qnrS1	245
SRR22247569	US	United States	2022	gyrA_D87N,gyrA_S83L,parC_S80I,qnrS1	245
SRR22270436	GB	United Kingdom	2022	gyrA_D87N,parC_S80I,qnrS1	245
SRR22270466	GB	United Kingdom	2022	gyrA_D87N,gyrA_S83L,parC_S80I,parE_S458A	245
SRR22283221	GB	United Kingdom	2022	gyrA_D87N	5400
SRR22301448	US	United States	2022	qnrS1	13881
SRR22301795	GB	United Kingdom	2022	qnrB4	245
SRR22340611	GB	United Kingdom	2022	qnrS1	245
SRR22340602	GB	United Kingdom	2022	gyrA_S83L,parC_S80I,qnrS1	1025
SRR22340634	GB	United Kingdom	2022	qnrS1	245
SRR22340627	GB	United Kingdom	2022	gyrA_D87Y	145
SRR22340635	GB	United Kingdom	2022	qnrB19	630
SRR22351295	GB	United Kingdom	2022	qnrS1	245
SRR22351286	GB	United Kingdom	2022	gyrA_D87N,gyrA_S83L,parC_S80I,parE_S458A	245
SRR22398811	US	United States	2022	gyrA_D87N,gyrA_S83L,parC_S80I	245
SRR22404911	GB	United Kingdom	2022	qnrS1	245
SRR22404915	GB	United Kingdom	2022	gyrA_D87Y	145
SRR22404925	GB	United Kingdom	2022	gyrA_D87N,gyrA_S83L,parC_S80I,parE_S458A	245
SRR22408526	US	United States	2022	gyrA_D87N,gyrA_S83L,parC_S80I	245
SRR22408615	US	United States	2022	gyrA_D87N,gyrA_S83L,parC_S80I,qnrS1	245
SRR22418076	GB	United Kingdom	2022	gyrA_D87G,gyrA_S83L,parC_S80I	1025
SRR22418634	GB	United Kingdom	2022	qnrS1	245
SRR22418159	GB	United Kingdom	2022	qnrS1	245
SRR22422869	GB	United Kingdom	2022	gyrA_D87Y,gyrA_S83L	13928
SRR22422888	GB	United Kingdom	2022	qnrS1	245
SRR22428409	US	United States	2022	gyrA_D87N,gyrA_S83L,parC_S80I	245
SRR22428410	US	United States	2022	gyrA_D87N,gyrA_S83L,parC_S80I,qnrS1	245
SRR22428468	US	United States	2022	gyrA_D87N,gyrA_S83L,parC_S80I	245
SRR22469489	GB	United Kingdom	2022	qnrS1	245
SRR22516078	GB	United Kingdom	2022	qnrS1	245
SRR22516086	GB	United Kingdom	2022	qnrS1	245
SRR22516091	GB	United Kingdom	2022	qnrS1	245
SRR22516101	GB	United Kingdom	2022	qnrS1	245
SRR22516092	GB	United Kingdom	2022	gyrA_D87G,gyrA_S83L,parC_S80I	1025
SRR22520717	GB	United Kingdom	2022	qnrS1	245
SRR22520750	GB	United Kingdom	2022	gyrA_D87N,gyrA_S83L,parC_S80I	245
SRR22536946	US	United States	2022	gyrA_D87N,gyrA_S83L,parC_S80I	245
SRR22537003	US	United States	2022	gyrA_D87N,gyrA_S83L,parC_S80I,qnrS1	245
SRR22578055	GB	United Kingdom	2022	gyrA_D87N,gyrA_S83L,parC_S80I,qnrS13	245
SRR22640843	GB	United Kingdom	2022	qnrS1	245
SRR22640844	GB	United Kingdom	2022	qnrS1	245
SRR22640849	GB	United Kingdom	2022	qnrS1	245
SRR22640874	GB	United Kingdom	2022	gyrA_S83L,parC_S80I,qnrS1	1025
SRR22677497	GB	United Kingdom	2022	gyrA_D87N,gyrA_S83L,parC_S80I,parE_S458A,qnrS13	245
SRR22782287	US	United States	2022	qnrS1	13881
SRR22797050	GB	United Kingdom	2022	gyrA_S83L,parC_S80I,qnrS1	245
SRR22797043	GB	United Kingdom	2022	gyrA_D87N,gyrA_S83L,parC_S80I	245
SRR22797056	GB	United Kingdom	2022	gyrA_D87N,parC_S80I,qnrS1	245
SRR22797062	GB	United Kingdom	2022	gyrA_S83L,parC_S80I,qnrS1	245
SRR22797070	GB	United Kingdom	2022	qnrS1	245
SRR22797066	GB	United Kingdom	2022	gyrA_D87N,gyrA_S83L,parC_S80I	245
SRR22797067	GB	United Kingdom	2022	gyrA_D87N,gyrA_S83L,parC_S80I	245
SRR22797075	GB	United Kingdom	2022	gyrA_D87N,gyrA_S83L,parC_S80I,qnrS13	245
SRR22809562	US	United States	2022	gyrA_D87N,gyrA_S83L,parC_S80I	245
SRR22811851	US	United States	2022	gyrA_D87N,gyrA_S83L,parC_S80I	245
SRR22851295	GB	United Kingdom	2022	qnrS1	245
SRR22851309	GB	United Kingdom	2022	gyrA_D87N,gyrA_S83L,parC_S80I	245
SRR22852578	GB	United Kingdom	2022	gyrA_D87N,gyrA_S83L,parC_S80I,parE_S458A	245
SRR22853639	US	United States	2022	gyrA_D87N,gyrA_S83L,parC_S80I	245
SRR22853640	US	United States	2022	gyrA_D87N,gyrA_S83L,parC_S80I,qnrS1	245
SRR22873581	US	United States	2022	gyrA_D87N,gyrA_S83L,parC_S80I,qnrS1	245
SRR22893606	GB	United Kingdom	2022	gyrA_D87N,gyrA_S83L,parC_S80I	245
SRR22893607	GB	United Kingdom	2022	gyrA_D87N,gyrA_S83L,parC_S80I,parE_S458A	245
SRR22893640	GB	United Kingdom	2022	gyrA_D87G,gyrA_S83L,parC_S80I	1025
SRR22901351	US	United States	2022	gyrA_D87N,gyrA_S83L,parC_S80I	245
SRR22942745	GB	United Kingdom	2022	qnrS1	245
SRR22957928	GB	United Kingdom	2022	gyrA_D87N,gyrA_S83L,parC_S80I	245
SRR22958295	GB	United Kingdom	2022	gyrA_D87N,gyrA_S83L,parC_S80I	245
SRR22959452	GB	United Kingdom	2022	gyrA_D87N,gyrA_S83L,parC_S80I,parE_S458A	245
SRR22970015	US	United States	2022	gyrA_D87N,gyrA_S83L,parC_S80I	245
SRR22989465	GB	United Kingdom	2022	gyrA_S83A,qnrS1	245
SRR22989493	GB	United Kingdom	2022	gyrA_D87N,gyrA_S83L,parC_S80I	245
SRR22989491	GB	United Kingdom	2022	gyrA_D87N,gyrA_S83L,parC_S80I	245
SRR22989546	GB	United Kingdom	2022	qnrS1	245
SRR23010335	GB	United Kingdom	2022	gyrA_D87N,gyrA_S83L,parC_S80I	245
SRR23010349	GB	United Kingdom	2022	qnrS1	245
SRR23010360	GB	United Kingdom	2022	qnrS1	245
SRR23025260	US	United States	2022	gyrA_D87N,gyrA_S83L,parC_S80I	245
SRR23025703	US	United States	2022	qnrS1	245
SRR23025670	US	United States	2022	qnrS1	245
SRR23037613	US	United States	2022	qnrS13	245
SRR23051537	GB	United Kingdom	2023	qnrS1	630
SRR23051626	GB	United Kingdom	2023	gyrA_D87N,gyrA_S83L,parC_S80I	245
SRR23051628	GB	United Kingdom	2023	qnrS1	245
SRR23051630	GB	United Kingdom	2023	gyrA_D87G,gyrA_S83L,parC_S80I	1025
SRR23051640	GB	United Kingdom	2023	gyrA_D87N,gyrA_S83L,parC_S80I	245
SRR23064379	US	United States	2022	gyrA_D87N,gyrA_S83L,parC_S80I	245
SRR23071806	US	United States	2022	gyrA_D87N,gyrA_S83L,parC_S80I,qnrS13	245
SRR23071807	US	United States	2022	gyrA_D87N,gyrA_S83L,parC_S80I,qnrS1	245
SRR23071804	US	United States	2022	gyrA_D87N,gyrA_S83L,parC_S80I,qnrS13	245
SRR23076488	GB	United Kingdom	2023	qnrS1	245
SRR23078066	US	United States	2022	qnrS1	245
SRR23078129	US	United States	2023	qnrS1	245
SRR23092760	GB	United Kingdom	2023	gyrA_D87N,gyrA_S83L,parC_S80I,parE_E460K	245
SRR23092775	GB	United Kingdom	2023	gyrA_D87N,gyrA_S83L,parC_S80I	245
SRR23092774	GB	United Kingdom	2023	qnrS1	245
SRR23092777	GB	United Kingdom	2023	gyrA_D87N,gyrA_S83L,parC_S80I	245
SRR23097776	US	United States	2022	gyrA_D87N,gyrA_S83L,parC_S80I	245
SRR23128767	GB	United Kingdom	2023	qnrS1	5400
SRR23129964	GB	United Kingdom	2023	gyrA_D87N,gyrA_S83L,parC_S80I	245
SRR23168523	US	United States	2022	gyrA_D87N,gyrA_S83L,parC_S80I	245
SRR23168521	US	United States	2023	gyrA_D87N,gyrA_S83L,parC_S80I	245
SRR23185573	GB	United Kingdom	2023	gyrA_D87Y	145
SRR23185585	GB	United Kingdom	2023	qnrS1	245
SRR23185588	GB	United Kingdom	2023	qnrS1	245
SRR23185594	GB	United Kingdom	2023	gyrA_D87N,gyrA_S83L,parC_S80I	245
SRR23185597	GB	United Kingdom	2023	gyrA_D87Y	145
SRR23185600	GB	United Kingdom	2023	qnrS1	245
SRR23185603	GB	United Kingdom	2023	qnrS1	245
SRR23209012	US	United States	2023	qnrS1	245
SRR23255051	US	United States	2023	qnrS1	245
SRR23270636	US	United States	2023	qnrS1	13881
SRR23271802	US	United States	2023	gyrA_D87N,gyrA_S83L,parC_S80I	245
SRR23271870	US	United States	2023	qnrS13	245
SRR23301953	US	United States	2023	gyrA_D87N,gyrA_S83L,parC_S80I	245
SRR23371455	US	United States	2023	gyrA_D87N,gyrA_S83L,parC_S80I	245
SRR23371746	US	United States	2023	gyrA_D87N,gyrA_S83L,parC_S80I	245
SRR23371889	US	United States	2023	gyrA_D87N,gyrA_S83L,parC_S80I,qnrS1	245
SRR23446938	US	United States	2023	gyrA_D87N,gyrA_S83L,parC_S80I,qnrS13	245
SRR23446937	US	United States	2023	qnrS13	245
SRR23462443	US	United States	2023	qnrS1	13881
SRR23581999	US	United States	2023	qnrS1	13881
SRR23628923	US	United States	2023	gyrA_D87N,gyrA_S83L,parC_S80I	245
SRR23677010	US	United States	2023	gyrA_D87N,gyrA_S83L,parC_S80I	245
SRR23700499	CA	Canada	2021	gyrA_D87N,gyrA_S83L,parC_S80I,qnrS1	245
SRR23701947	CA	Canada	2022	gyrA_D87N,gyrA_S83L,parC_S80I	245
SRR23701946	CA	Canada	2022	qnrS1	245
SRR23697551	CA	Canada	2022	gyrA_D87N,gyrA_S83L,parC_S80I,qnrS1	245
SRR23731352	US	United States	2023	gyrA_D87N,gyrA_S83L,parC_S80I	245
SRR23803047	US	United States	2023	gyrA_D87N,gyrA_S83L,parC_S80I,qnrS1	245
SRR23803060	US	United States	2023	gyrA_D87N,gyrA_S83L,parC_S80I	245
SRR23871764	US	United States	2023	gyrA_D87N,gyrA_S83L,parC_S80I	245
SRR23892800	US	United States	2023	gyrA_D87N,gyrA_S83L,parC_S80I,qnrS13	245
SRR23892801	US	United States	2023	gyrA_D87N,gyrA_S83L,parC_S80I	245
SRR23929761	US	United States	2023	qnrS1	245
SRR23929813	US	United States	2023	gyrA_D87N,gyrA_S83L,parC_S80I	245
SRR23955006	US	United States	2023	gyrA_D87N,gyrA_S83L,parC_S80I	245
SRR23955741	US	United States	2023	gyrA_D87N,gyrA_S83L,parC_S80I	245
SRR23955746	US	United States	2023	gyrA_D87N,gyrA_S83L,parC_S80I,qnrS13	245
SRR23983037	US	United States	2023	gyrA_D87N,gyrA_S83L,parC_S80I	245
SRR23983059	US	United States	2023	gyrA_D87N,gyrA_S83L,parC_S80I	245
SRR23983036	US	United States	2023	gyrA_D87N,gyrA_S83L,parC_S80I	245
SRR23983057	US	United States	2023	gyrA_D87N,gyrA_S83L,parC_S80I	245
SRR24005237	US	United States	2023	qnrS13	245
SRR24003723	US	United States	2023	gyrA_D87G,gyrA_S83L,parC_S80I	1025
SRR24006543	US	United States	2023	qnrS13	245
SRR24071940	US	United States	2023	gyrA_D87N,gyrA_S83L,parC_S80I,qnrS13	245
SRR24081132	US	United States	2023	gyrA_D87N,gyrA_S83L,parC_S80I	245
SRR24084709	US	United States	2023	qnrS13	245
SRR24128250	US	United States	2023	gyrA_D87N,gyrA_S83L,parC_S80I	245
SRR24128689	US	United States	2023	qnrS1	245
SRR24173814	US	United States	2023	qnrS13	245
SRR24174336	US	United States	2023	qnrS13	245
SRR24178970	US	United States	2023	gyrA_D87N,gyrA_S83L,parC_S80I	245
SRR24178969	US	United States	2023	gyrA_D87N,gyrA_S83L,parC_S80I	245
SRR24189373	US	United States	2023	qnrS13	245
SRR24189372	US	United States	2023	qnrS13	245
SRR24228519	US	United States	2023	gyrA_D87N,gyrA_S83L,parC_S80I	245
SRR24236490	US	United States	2023	qnrS1	245
SRR24285792	US	United States	2023	gyrA_D87N,gyrA_S83L,parC_S80I,qnrS1	245
SRR24302348	US	United States	2023	gyrA_D87N,gyrA_S83L,parC_S80I,qnrS1	245
SRR24326768	US	United States	2023	gyrA_D87N,gyrA_S83L,parC_S80I,qnrS1	245
SRR24385950	US	United States	2023	qnrS1	245
SRR24385951	US	United States	2023	gyrA_D87N,gyrA_S83L,parC_S80I	245
SRR24434731	US	United States	2023	gyrA_D87N,gyrA_S83L,parC_S80I,qnrS1	245
SRR24434375	US	United States	2023	qnrS1	245
SRR24477902	US	United States	2023	qnrS1	245
SRR24477903	US	United States	2023	gyrA_D87N,gyrA_S83L,parC_S80I	245
SRR24510328	US	United States	2023	qnrS1	245
SRR24523589	US	United States	2023	qnrS1	245
SRR24633546	US	United States	2023	qnrS1	245
SRR24622845	US	United States	2023	gyrA_D87N,gyrA_S83L,parC_S80I,qnrS1	245
SRR24627358	US	United States	2023	gyrA_D87N,gyrA_S83L,parC_S80I	245
SRR24622844	US	United States	2023	qnrS1	245
SRR24696196	US	United States	2023	qnrS1	13881
SRR24696311	US	United States	2023	qnrS1	13881
SRR24782887	US	United States	2023	qnrS1	245
SRR24783004	US	United States	2023	gyrA_D87N,gyrA_S83L,parC_S80I	245
SRR24795284	US	United States	2023	gyrA_D87N,gyrA_S83L,parC_S80I	245
SRR24806278	US	United States	2023	qnrS1	245
SRR25008767	US	United States	2021	gyrA_D87N,gyrA_S83L,parC_S80I	245
SRR25053834	US	United States	2023	gyrA_D87N,gyrA_S83L,parC_S80I	245
SRR25056558	US	United States	2023	qnrS1	245
SRR25232025	US	United States	2023	qnrS	245
SRR25243838	US	United States	2023	qnrS1	245
SRR25244052	US	United States	2023	gyrA_D87N,gyrA_S83L,parC_S80I,qnrS13	245
SRR25278707	US	United States	2023	gyrA_D87N,gyrA_S83L,parC_S80I	245
SRR25318873	US	United States	2023	gyrA_D87N,gyrA_S83L,parC_S80I	245
SRR25385640	US	United States	2023	gyrA_S83L,parC_S80I	245
SRR25402163	US	United States	2023	gyrA_D87N,gyrA_S83L,parC_S80I	245
SRR25405394	US	United States	2023	gyrA_S83L,parC_S80I	245
SRR25491809	US	United States	2023	qnrB4,qnrS1	245
SRR25491688	US	United States	2023	qnrB4,qnrS1	245
SRR25629137	US	United States	2023	gyrA_D87N,gyrA_S83L,parC_S80I,qnrS1	245
SRR25649777	US	United States	2023	gyrA_D87N,gyrA_S83L,parC_S80I	245
SRR25711875	US	United States	2023	qnrB19	630
SRR25739612	US	United States	2023	gyrA_D87N,gyrA_S83L,parC_S80I	245
SRR25761522	US	United States	2023	gyrA_D87N,gyrA_S83L,parC_S80I	245
SRR25923782	US	United States	2023	gyrA_D87N,gyrA_S83L,parC_S80I	245
SRR25939475	US	United States	2023	qnrS1	245
SRR25940717	US	United States	2023	qnrS1	245
SRR25940718	US	United States	2023	qnrS1	245
SRR25951166	US	United States	2023	gyrA_D87N,gyrA_S83L,parC_S80I	245
SRR26026180	US	United States	2023	gyrA_D87N,gyrA_S83L,parC_S80I	245
SRR26122060	US	United States	2023	qnrS1	245
SRR26125663	US	United States	2023	qnrS13	245
SRR26125806	US	United States	2023	gyrA_D87N,gyrA_S83L,parC_S80I	245
SRR26181996	US	United States	2023	gyrA_D87N,gyrA_S83L,parC_S80I	245
SRR26183221	US	United States	2023	qnrS13	245
SRR26183220	US	United States	2023	qnrS13	245
SRR26189860	US	United States	2023	gyrA_D87N,gyrA_S83L,parC_S80I	245
SRR26280408	US	United States	2023	gyrA_S83L,parC_S80I,qnrS1	245
SRR26347303	US	United States	2023	qnrS1	245
SRR26351262	US	United States	2023	gyrA_D87N,gyrA_S83L,parC_S80I	245
SRR26379363	US	United States	2023	gyrA_D87N,gyrA_S83L,parC_S80I,qnrS1	245
SRR26380397	US	United States	2023	gyrA_D87N,gyrA_S83L,parC_S80I	245
SRR26383000	US	United States	2023	gyrA_D87N,gyrA_S83L,parC_S80I	245
SRR26382983	US	United States	2023	gyrA_D87N,gyrA_S83L,parC_S80I	245
SRR26382982	US	United States	2023	gyrA_D87N,gyrA_S83L,parC_S80I	245
SRR26411532	US	United States	2023	gyrA_D87N,gyrA_S83L,parC_S80I	245
SRR26412537	US	United States	2023	gyrA_D87N,gyrA_S83L,parC_S80I	245
SRR26412529	US	United States	2023	gyrA_D87N,gyrA_S83L,parC_S80I,qnrS1	245
SRR26412536	US	United States	2023	gyrA_D87N,gyrA_S83L,parC_S80I	245
SRR26445451	US	United States	2023	qnrS1	1753
SRR26499660	US	United States	2023	qnrS1	245
SRR26511497	US	United States	2023	gyrA_D87N,qnrS1	5400
SRR26535573	US	United States	2023	gyrA_D87N,gyrA_S83L,parC_S80I	245
SRR26550012	US	United States	2023	qnrS1	245
SRR26626177	US	United States	2023	qnrS1	245
SRR26626179	US	United States	2023	gyrA_D87N,gyrA_S83L,parC_S80I,parE_S458A	245
SRR26639456	US	United States	2023	gyrA_D87N,gyrA_S83L,parC_S80I,qnrS13	245
SRR26639462	US	United States	2023	qnrS1	245
SRR26681938	US	United States	2023	gyrA_D87N,gyrA_S83L,parC_S80I	245
SRR26806934	US	United States	2023	gyrA_D87N,gyrA_S83L,parC_S80I,parE_S458A	245
SRR26807814	US	United States	2023	qnrS13	245
SRR26807815	US	United States	2023	qnrS1	245
SRR26854160	US	United States	2023	gyrA_D87N,gyrA_S83L,parC_S80I,parE_S458A	245
SRR26893564	US	United States	2023	gyrA_D87N,gyrA_S83L,parC_S80I,qnrS13	245
SRR26893565	US	United States	2023	gyrA_D87N,gyrA_S83L,parC_S80I	245
SRR26893568	US	United States	2023	gyrA_D87N,gyrA_S83L,parC_S80I,qnrS13	245
SRR26893573	US	United States	2023	gyrA_D87N,gyrA_S83L,parC_S80I	245
SRR26905603	US	United States	2023	gyrA_D87N,gyrA_S83L,parC_S80I	245
SRR26917988	US	United States	2023	qnrS1	245
SRR26961730	US	United States	2023	gyrA_D87N,gyrA_S83L,parC_S80I	245
SRR26961729	US	United States	2023	qnrS13	245
SRR27034820	US	United States	2023	gyrA_D87N,gyrA_S83L,parC_S80I	245
SRR27038447	US	United States	2023	gyrA_D87N,gyrA_S83L,parC_S80I	245
SRR27176518	US	United States	2023	qnrS13	245
SRR27185552	US	United States	2023	qnrS1	245
SRR27185553	US	United States	2023	gyrA_D87N,gyrA_S83L,parC_S80I	245
SRR27199712	US	United States	2023	qnrS1	245
SRR27199731	US	United States	2023	gyrA_S83L,parC_S80I,qnrS1	1025
SRR27201490	US	United States	2023	gyrA_D87N,gyrA_S83L,parC_S80I	245
SRR27223200	US	United States	2023	gyrA_S83L,parC_S80I,qnrS1	245
SRR27223199	US	United States	2023	gyrA_S83L,parC_S80I	245
SRR27295911	US	United States	2023	qnrS1	245
SRR27317077	US	United States	2023	gyrA_D87N,gyrA_S83L,parC_S80I	245
SRR27317071	US	United States	2023	qnrS1	245
SRR27317400	US	United States	2023	gyrA_D87N,gyrA_S83L,parC_S80I	245
SRR27326134	US	United States	2023	gyrA_D87N,gyrA_S83L,parC_S80I,parE_S458A	245
SRR27326135	US	United States	2023	qnrS1	245
SRR27326133	US	United States	2023	gyrA_D87N,gyrA_S83L,parC_S80I	245
SRR27330677	US	United States	2023	qnrB4	245
SRR27330291	US	United States	2023	gyrA_D87N,gyrA_S83L,parC_S80I	245
SRR27330294	US	United States	2023	qnrS13	245
SRR27345602	US	United States	2023	gyrA_D87N,gyrA_S83L,parC_S80I	245
SRR27351871	US	United States	2023	gyrA_D87N,gyrA_S83L,parC_S80I	245
SRR27363074	US	United States	2023	gyrA_D87N,gyrA_S83L,parC_S80I	245
SRR27364689	US	United States	2023	gyrA_D87N,gyrA_S83L,parC_S80I	245
SRR27378772	US	United States	2023	gyrA_D87N,gyrA_S83L,parC_S80I,parE_S458A	245
SRR27379606	US	United States	2023	qnrS1	245
SRR27379605	US	United States	2023	gyrA_D87N,gyrA_S83L,parC_S80I	245
SRR27399444	US	United States	2023	qnrS1	245
SRR27456561	US	United States	2023	gyrA_D87N,gyrA_S83L,parC_S80I	245
SRR27460667	US	United States	2023	qnrS13	245
SRR27467693	US	United States	2023	qnrB4,qnrS1	13881
SRR27468221	US	United States	2023	gyrA_D87N,gyrA_S83L,parC_S80I	245
SRR27480483	US	United States	2023	gyrA_D87Y,qnrB4	145
SRR27490794	US	United States	2023	gyrA_D87N,gyrA_S83L,parC_S80I	245
SRR27641044	US	United States	2023	qnrS1	245
SRR27713738	US	United States	2024	gyrA_D87N,gyrA_S83L,parC_S80I,qnrS1	245
SRR27733409	US	United States	2024	qnrS13	245
SRR27734453	US	United States	2024	gyrA_D87N,gyrA_S83L,parC_S80I	245
SRR27744602	US	United States	2024	gyrA_D87N,gyrA_S83L,parC_S80I	245
SRR27757317	US	United States	2024	gyrA_D87N,gyrA_S83L,parC_S80I	245
SRR27787436	US	United States	2024	gyrA_D87N,gyrA_S83L,parC_S80I,qnrS1	245
SRR27839962	US	United States	2023	qnrS1	245
SRR27872963	US	United States	2024	gyrA_D87N,gyrA_S83L,parC_S80I	245
SRR27928181	US	United States	2024	qnrS1	245
SRR27947654	US	United States	2024	qnrS1	245
SRR27988800	US	United States	2024	qnrS1	245
SRR28091834	US	United States	2024	gyrA_D87N,gyrA_S83L,parC_S80I	245
SRR28092774	US	United States	2024	gyrA_D87N,gyrA_S83L,parC_S80I	245
SRR28096498	US	United States	2024	gyrA_D87N,gyrA_S83L,parC_S80I	245
SRR28115552	GB	United Kingdom	2023	gyrA_D87G,gyrA_S83L,parC_S80I	1025
SRR28115609	GB	United Kingdom	2023	gyrA_D87N,gyrA_S83L,parC_S80I,parE_S458A	245
SRR28115615	GB	United Kingdom	2023	gyrA_D87N,gyrA_S83L,parC_S80I,parE_S458A	245
SRR28151794	US	United States	2024	qnrS1	245
SRR28158496	GB	United Kingdom	2023	gyrA_D87N,gyrA_S83L,parC_S80I,parE_S458A	245
SRR28158616	GB	United Kingdom	2023	gyrA_D87N,gyrA_S83L,parC_S80I	245
SRR28158611	GB	United Kingdom	2023	gyrA_D87N,qnrS1	245
SRR28158639	GB	United Kingdom	2023	qnrS1	245
SRR28158760	GB	United Kingdom	2023	qnrS1	245
SRR28158805	GB	United Kingdom	2023	qnrS1	245
SRR28158755	GB	United Kingdom	2023	gyrA_D87N,gyrA_S83L,parC_S80I	245
SRR28158810	GB	United Kingdom	2023	qnrS1	245
SRR28158785	GB	United Kingdom	2023	qnrS1	630
SRR28158794	GB	United Kingdom	2023	qnrS1	245
SRR28158824	GB	United Kingdom	2023	qnrS1	245
SRR28158814	GB	United Kingdom	2023	gyrA_D87N,gyrA_S83L,parC_S80I,qnrS13	245
SRR28158860	GB	United Kingdom	2023	gyrA_D87N,gyrA_S83L,parC_S80I	245
SRR28158807	GB	United Kingdom	2023	qnrS1	245
SRR28158864	GB	United Kingdom	2023	gyrA_D87N,gyrA_S83L,parC_S80I,parE_S458A	245
SRR28158841	GB	United Kingdom	2023	gyrA_D87N,qnrS1	245
SRR28159193	GB	United Kingdom	2023	qnrS1	245
SRR28158853	GB	United Kingdom	2023	qnrS1	245
SRR28159189	GB	United Kingdom	2023	gyrA_D87N,gyrA_S83L,parC_S80I	245
SRR28159195	GB	United Kingdom	2023	gyrA_D87N,gyrA_S83L,parC_S80I,qnrS1	245
SRR28172138	GB	United Kingdom	2023	qnrS1	245
SRR28172144	GB	United Kingdom	2023	gyrA_D87N,gyrA_S83L,parC_S80I	245
SRR28172163	GB	United Kingdom	2023	gyrA_D87N,gyrA_S83L,parC_S80I	245
SRR28172169	GB	United Kingdom	2023	gyrA_D87N,parC_S80I,qnrS1	245
SRR28172171	GB	United Kingdom	2023	qnrS1	245
SRR28172156	GB	United Kingdom	2023	gyrA_D87N,gyrA_S83L,parC_S80I	245
SRR28172233	GB	United Kingdom	2023	gyrA_D87N,gyrA_S83L,parC_S80I,parE_S458A	245
SRR28172219	GB	United Kingdom	2023	gyrA_D87N,gyrA_S83L,parC_S80I	245
SRR28172281	GB	United Kingdom	2023	qnrS1	245
SRR28172320	GB	United Kingdom	2023	gyrA_D87N,gyrA_S83L,parC_S80I	245
SRR28196883	US	United States	2024	qnrS1	245
SRR28200581	GB	United Kingdom	2023	gyrA_D87G,gyrA_S83L,parC_S80I	1025
SRR28200694	GB	United Kingdom	2023	gyrA_D87N,parC_S80R,qnrS1	245
SRR28200621	GB	United Kingdom	2023	gyrA_D87N,parC_S80I,qnrS1	245
SRR28200682	GB	United Kingdom	2023	gyrA_D87N,gyrA_S83L,parC_S80I	245
SRR28200673	GB	United Kingdom	2023	gyrA_S83A	245
SRR28200674	GB	United Kingdom	2023	gyrA_D87N,gyrA_S83L,parC_S80I,qnrS13	245
SRR28200659	GB	United Kingdom	2023	qnrS1	245
SRR28200649	GB	United Kingdom	2023	gyrA_D87N,qnrS13	245
SRR28204617	GB	United Kingdom	2023	qnrS1	245
SRR28204550	GB	United Kingdom	2023	qnrS1	245
SRR28204544	GB	United Kingdom	2023	gyrA_D87N	245
SRR28204664	GB	United Kingdom	2023	gyrA_D87N,gyrA_S83L,parC_S80I,parE_E460K	245
SRR28204655	GB	United Kingdom	2023	gyrA_D87N,gyrA_S83L,parC_S80I	245
SRR28204624	GB	United Kingdom	2023	gyrA_D87N,gyrA_S83L,parC_S80I	245
SRR28204627	GB	United Kingdom	2023	qnrS1	245
SRR28204626	GB	United Kingdom	2023	gyrA_D87N,gyrA_S83L,parC_S80I	245
SRR28204628	GB	United Kingdom	2023	gyrA_D87N,gyrA_S83L,parC_S80I,parE_E460K	245
SRR28204605	GB	United Kingdom	2023	qnrS1	245
SRR28204669	GB	United Kingdom	2023	gyrA_D87N,gyrA_S83L,parC_S80I	245
SRR28204672	GB	United Kingdom	2023	qnrS1	245
SRR28204693	GB	United Kingdom	2023	gyrA_D87N,gyrA_S83L,parC_S80I	245
SRR28204668	GB	United Kingdom	2023	qnrS1	245
SRR28204694	GB	United Kingdom	2023	gyrA_D87N,gyrA_S83L,parC_S80I	245
SRR28204700	GB	United Kingdom	2023	qnrS1	245
SRR28208654	GB	United Kingdom	2023	gyrA_D87N,gyrA_S83L,parC_S80I	245
SRR28208689	GB	United Kingdom	2023	qnrS1	245
SRR28208685	GB	United Kingdom	2023	qnrS1	245
SRR28208683	GB	United Kingdom	2023	gyrA_D87N,gyrA_S83L,parC_S80I	245
SRR28208678	GB	United Kingdom	2023	gyrA_D87N,gyrA_S83L,parC_S80I	245
SRR28208750	GB	United Kingdom	2023	gyrA_D87N,gyrA_S83L,parC_S80I,parE_S458A	245
SRR28208732	GB	United Kingdom	2023	qnrS1	245
SRR28208752	GB	United Kingdom	2023	gyrA_D87N,gyrA_S83L,parC_S80I	245
SRR28208751	GB	United Kingdom	2023	gyrA_D87N,gyrA_S83L,parC_S80I	245
SRR28208701	GB	United Kingdom	2023	qnrS1	245
SRR28213452	US	United States	2024	qnrS13	245
SRR28214319	US	United States	2024	gyrA_S83L,parC_S80I,qnrS1	1025
SRR28220640	GB	United Kingdom	2023	gyrA_D87N,gyrA_S83L,parC_S80I	245
SRR28220637	GB	United Kingdom	2024	qnrS1	245
SRR28220639	GB	United Kingdom	2023	gyrA_D87N,gyrA_S83L,parC_S80I	245
SRR28220622	GB	United Kingdom	2024	gyrA_D87G,gyrA_S83L,parC_S80I	1025
SRR28220658	GB	United Kingdom	2023	gyrA_D87N,gyrA_S83L,parC_S80I	245
SRR28220678	GB	United Kingdom	2023	gyrA_D87N,gyrA_S83L,parC_S80I	245
SRR28220686	GB	United Kingdom	2024	gyrA_D87N,gyrA_S83L,parC_S80I	245
SRR28220710	GB	United Kingdom	2023	qnrS1	245
SRR28220741	GB	United Kingdom	2024	gyrA_D87N,gyrA_S83L,parC_S80I	245
SRR28220859	GB	United Kingdom	2024	gyrA_D87N,gyrA_S83L,parC_S80I	245
SRR28232582	GB	United Kingdom	2024	qnrS1	245
SRR28232585	GB	United Kingdom	2024	gyrA_D87N,gyrA_S83L,parC_S80I	245
SRR28232586	GB	United Kingdom	2024	qnrS1	145
SRR28232635	GB	United Kingdom	2024	gyrA_D87N,gyrA_S83L,parC_S80I	245
SRR28232661	GB	United Kingdom	2024	gyrA_D87N,gyrA_S83L,parC_S80I	245
SRR28232762	GB	United Kingdom	2024	gyrA_D87N,gyrA_S83L,parC_S80I,parE_S458A	245
SRR28247374	US	United States	2024	qnrS13	245
SRR28249064	GB	United Kingdom	2024	qnrB19	630
SRR28249067	GB	United Kingdom	2024	gyrA_D87N,gyrA_S83L,parC_S80I	245
SRR28249061	GB	United Kingdom	2024	gyrA_D87N,gyrA_S83L,parC_S80I	245
SRR28249076	GB	United Kingdom	2024	gyrA_D87N,gyrA_S83L,parC_S80I	245
SRR28267084	US	United States	2024	gyrA_D87N,gyrA_S83L,parC_S80I	245
SRR28276216	US	United States	2024	gyrA_D87N,gyrA_S83L,parC_S80I	245
SRR28276885	GB	United Kingdom	2024	gyrA_D87N,gyrA_S83L,parC_S80I	245
SRR28276886	GB	United Kingdom	2024	gyrA_D87N,gyrA_S83L,parC_S80I,parE_S458A	245
SRR28284966	GB	United Kingdom	2024	gyrA_D87N,gyrA_S83L,parC_S80I	245
SRR28284957	GB	United Kingdom	2024	gyrA_S83A,qnrS1	245
SRR28298534	US	United States	2024	gyrA_D87N,gyrA_S83L,parC_S80I	245
SRR28334366	US	United States	2024	gyrA_D87N,gyrA_S83L,parC_S80I	245
SRR28339544	GB	United Kingdom	2024	gyrA_D87N,gyrA_S83L,parC_S80I,parE_S458A	245
SRR28349698	GB	United Kingdom	2024	gyrA_D87Y,gyrA_S83L	145
SRR28349723	GB	United Kingdom	2024	gyrA_D87N,gyrA_S83L,parC_S80I,parE_S458A	245
SRR28360677	US	United States	2024	gyrA_D87N,gyrA_S83L,parC_S80I	245
SRR28361573	GB	United Kingdom	2024	gyrA_D87N,gyrA_S83L,parC_S80I,parE_S458A	245
SRR28361585	GB	United Kingdom	2024	gyrA_D87N,gyrA_S83L,parC_S80I,parE_S458A	245
SRR28361607	GB	United Kingdom	2024	gyrA_D87N,gyrA_S83L,parC_S80I,parE_E460K	245
SRR28361601	GB	United Kingdom	2024	qnrS1	245
SRR28361602	GB	United Kingdom	2024	qnrS1	245
SRR28361598	GB	United Kingdom	2024	gyrA_D87N,gyrA_S83L,parC_S80I	245
SRR28361610	GB	United Kingdom	2024	gyrA_D87N,gyrA_S83L,parC_S80I,parE_S458A	245
SRR28361637	GB	United Kingdom	2024	qnrS1	245
SRR28361647	GB	United Kingdom	2024	qnrS1	245
SRR28361633	GB	United Kingdom	2024	gyrA_D87N	245
SRR28361644	GB	United Kingdom	2024	gyrA_D87N,gyrA_S83L,parC_S80I,parE_S458A	245
SRR28361658	GB	United Kingdom	2024	gyrA_D87N,parC_S80I,qnrS1	245
SRR28361641	GB	United Kingdom	2024	qnrS1	245
SRR28364765	GB	United Kingdom	2024	gyrA_D87N,gyrA_S83L,parC_S80I	245
SRR28364785	GB	United Kingdom	2024	gyrA_D87N,gyrA_S83L,parC_S80I	245
SRR28364790	GB	United Kingdom	2024	gyrA_D87N,gyrA_S83L,parC_S80I	245
SRR28364810	GB	United Kingdom	2024	gyrA_D87N,gyrA_S83L,parC_S80I	245
SRR28364842	GB	United Kingdom	2024	gyrA_D87N,gyrA_S83L,parC_S80I,qnrS1	245
SRR28368834	GB	United Kingdom	2024	gyrA_D87N,gyrA_S83L,parC_S80I	245
SRR28368859	GB	United Kingdom	2024	gyrA_D87Y	145
SRR28368860	GB	United Kingdom	2024	gyrA_D87N,parC_S80I,qnrS1	245
SRR28368841	GB	United Kingdom	2024	gyrA_D87N,gyrA_S83L,parC_S80I,parE_S458A	245
SRR28368855	GB	United Kingdom	2024	qnrS1	245
SRR28368889	GB	United Kingdom	2024	qnrS1	245
SRR28368866	GB	United Kingdom	2024	gyrA_D87N,gyrA_S83L,parC_S80I	245
SRR28368885	GB	United Kingdom	2024	gyrA_D87N,gyrA_S83L,parC_S80I	245
SRR28368921	GB	United Kingdom	2024	qnrS1	245
SRR28371284	US	United States	2024	qnrS1	245
SRR28372920	US	United States	2024	gyrA_D87N,gyrA_S83L,parC_S80I	245
SRR28382914	GB	United Kingdom	2024	gyrA_D87N,gyrA_S83L,parC_S80I	245
SRR28382940	GB	United Kingdom	2024	gyrA_D87N,gyrA_S83L,parC_S80I	245
SRR28382961	GB	United Kingdom	2024	qnrS1	245
SRR28385192	US	United States	2024	qnrS1	245
SRR28385189	US	United States	2024	gyrA_D87N,gyrA_S83L,parC_S80I	245
SRR28386970	US	United States	2024	gyrA_D87N,gyrA_S83L,parC_S80I	245
SRR28390890	GB	United Kingdom	2024	gyrA_D87N,gyrA_S83L,parC_S80I	245
SRR28390892	GB	United Kingdom	2024	qnrS1	245
SRR28390883	GB	United Kingdom	2024	gyrA_D87N,gyrA_S83L,parC_S80I	245
SRR28390867	GB	United Kingdom	2024	gyrA_D87N,gyrA_S83L,parC_S80I	245
SRR28391553	GB	United Kingdom	2024	gyrA_S83L,parC_S80I,qnrS1	245
SRR28390907	GB	United Kingdom	2024	gyrA_D87N,gyrA_S83L,parC_S80I	245
SRR28402174	GB	United Kingdom	2024	gyrA_D87N,gyrA_S83L,parC_S80I	245
SRR28402151	GB	United Kingdom	2024	gyrA_D87N,gyrA_S83L,parC_S80I	245
SRR28402154	GB	United Kingdom	2024	gyrA_D87N,gyrA_S83L,parC_S80I	245
SRR28402196	GB	United Kingdom	2024	gyrA_D87N,gyrA_S83L,parC_S80I,parE_S458A	245
SRR28413543	GB	United Kingdom	2024	gyrA_D87N,parC_S80R,qnrS1	245
SRR28413538	GB	United Kingdom	2024	gyrA_D87N,gyrA_S83L,parC_S80I,parE_S458A,qnrS13	245
SRR28413568	GB	United Kingdom	2024	gyrA_D87N,gyrA_S83L,parC_S80I	245
SRR28413565	GB	United Kingdom	2024	qnrS1	245
SRR28413577	GB	United Kingdom	2024	gyrA_D87N,gyrA_S83L,parC_S80I	245
SRR28424802	GB	United Kingdom	2024	gyrA_D87N,gyrA_S83L,parC_S80I	245
SRR28447832	GB	United Kingdom	2024	gyrA_D87N,gyrA_S83L,parC_S80I	245
SRR28476725	US	United States	2024	gyrA_D87N,gyrA_S83L,parC_S80I	245
SRR28493892	GB	United Kingdom	2024	gyrA_D87N,gyrA_S83L,parC_S80I,parE_S458A	245
SRR28493891	GB	United Kingdom	2024	gyrA_D87N,gyrA_S83L,parC_S80I	245
SRR28503466	GB	United Kingdom	2024	gyrA_D87N,gyrA_S83L,parC_S80I	245
SRR28508536	GB	United Kingdom	2024	gyrA_D87N,gyrA_S83L,parC_S80I	245
SRR28508544	GB	United Kingdom	2024	qnrS1	245
SRR28508550	GB	United Kingdom	2024	gyrA_S83L,parC_S80I,qnrS1	245
SRR28508553	GB	United Kingdom	2024	qnrS1	245
SRR28508554	GB	United Kingdom	2024	qnrS1	245
SRR28508556	GB	United Kingdom	2024	gyrA_D87N,parC_S80I	245
SRR28508560	GB	United Kingdom	2024	gyrA_D87N,parC_S80I	245
SRR28516695	US	United States	2024	gyrA_D87N,gyrA_S83L,parC_S80I	245
SRR28518161	US	United States	2024	gyrA_D87N,gyrA_S83L,parC_S80I	245
SRR28518162	US	United States	2024	gyrA_D87N,gyrA_S83L,parC_S80I,parE_S458A	novel
SRR28536018	GB	United Kingdom	2024	gyrA_S83L,parC_S80I,qnrB4,qnrS1	628
SRR28551548	GB	United Kingdom	2024	gyrA_D87N,gyrA_S83L,parC_S80I	245
SRR28572565	GB	United Kingdom	2024	gyrA_D87N,gyrA_S83L,parC_S80I,parE_S458A	15738
SRR28576419	GB	United Kingdom	2024	gyrA_S83L,parC_S80I,qnrS1	1025
SRR28587330	US	United States	2024	gyrA_D87N,gyrA_S83L,parC_S80I	245
SRR28607694	US	United States	2024	gyrA_D87N,gyrA_S83L,parC_S80I	245
SRR28621962	GB	United Kingdom	2024	gyrA_D87N,gyrA_S83L,parC_S80I	245
SRR28621796	GB	United Kingdom	2024	gyrA_S83L,parC_S80I,qnrS1	628
SRR28646878	GB	United Kingdom	2024	gyrA_D87N,gyrA_S83L,parC_S80I	245
SRR28646937	GB	United Kingdom	2024	qnrS1	245
SRR28646865	GB	United Kingdom	2024	qnrS1	245
SRR28671870	GB	United Kingdom	2024	gyrA_D87N,gyrA_S83L,parC_S80I	245
SRR28674168	GB	United Kingdom	2024	gyrA_D87N,gyrA_S83L,parC_S80I	245
SRR28674186	GB	United Kingdom	2024	qnrS1	245
SRR28674162	GB	United Kingdom	2024	gyrA_D87N,gyrA_S83L,parC_S80I,parE_S458A	245
SRR28674169	GB	United Kingdom	2024	gyrA_D87N,gyrA_S83L,parC_S80I,parE_S458A	245
SRR28740455	GB	United Kingdom	2024	gyrA_D87N,gyrA_S83L,parC_S80I	245
SRR28740471	GB	United Kingdom	2024	gyrA_D87N,gyrA_S83L,parC_S80I	245
SRR28797738	GB	United Kingdom	2024	gyrA_D87N,gyrA_S83L,parC_S80I	245
SRR28797753	GB	United Kingdom	2024	gyrA_D87N,gyrA_S83L,parC_S80I	245
SRR28824995	GB	United Kingdom	2024	gyrA_D87N,gyrA_S83L,parC_S80I	245
SRR28825010	GB	United Kingdom	2024	gyrA_D87N,gyrA_S83L,parC_S80I	245
SRR28869487	AU	Australia	2023	qnrB4	245
SRR28869410	AU	Australia	2015	qnrS1	245
SRR28869408	AU	Australia	2015	qnrS1	245
SRR28869406	AU	Australia	2015	qnrS1	245
SRR28869405	AU	Australia	2023	qnrS1	245
SRR28869404	AU	Australia	2015	gyrA_D87N,gyrA_S83L,parC_S80I,parE_S458A	245
SRR28869403	AU	Australia	2015	gyrA_D87N,gyrA_S83L,parC_S80I	6202
SRR28869397	AU	Australia	2019	gyrA_D87N,gyrA_S83L,parC_S80I,parE_S458A	245
SRR28869381	AU	Australia	2023	gyrA_D87G,gyrA_S83L,parC_S80I,qnrB4	1025
SRR28869371	AU	Australia	2016	gyrA_S83A	1513
SRR28869370	AU	Australia	2016	gyrA_D87Y,gyrA_S83L	145
SRR28869368	AU	Australia	2022	gyrA_D87Y,qnrB4	145
SRR28872876	US	United States	2024	gyrA_D87N,gyrA_S83L,parC_S80I,qnrS1	245
SRR28873960	US	United States	2024	gyrA_D87N,gyrA_S83L,parC_S80I,parE_S458A	245
SRR28878894	GB	United Kingdom	2024	parC_S80I,qnrS1	245
SRR24034172	US	United States	2023	qnrS1	245
SRR24116949	US	United States	2023	gyrA_D87N,gyrA_S83L,parC_S80I	245
SRR24196087	US	United States	2023	gyrA_S83L,qnrS1	1025
SRR24467414	US	United States	2023	qnrS1	245
SRR25281913	US	United States	2023	gyrA_D87N,gyrA_S83L,parC_S80I	245
SRR26222250	US	United States	2023	qnrS1	245
SRR26396399	US	United States	2023	gyrA_D87N,gyrA_S83L,parC_S80I,qnrS13	245
SRR26396403	US	United States	2023	gyrA_D87N,gyrA_S83L,parC_S80I	245
SRR26495084	US	United States	2023	qnrS1	245
SRR26586320	US	United States	2023	gyrA_D87Y,qnrS1	245
SRR26586281	US	United States	2023	gyrA_D87N,gyrA_S83L,parC_S80I	245
SRR26586311	US	United States	2023	gyrA_D87N,gyrA_S83L,parC_S80I	245
SRR26586305	US	United States	2023	gyrA_D87N,gyrA_S83L,parC_S80I	245
SRR26586300	US	United States	2023	gyrA_D87N,gyrA_S83L,parC_S80I,qnrS1	245
SRR26891746	US	United States	2023	gyrA_D87N,gyrA_S83L,parC_S80I	245
SRR26891748	US	United States	2023	gyrA_D87N,gyrA_S83L,parC_S80I	245
SRR26891743	US	United States	2023	gyrA_D87N,gyrA_S83L,parC_S80I	245
SRR26892294	US	United States	2023	qnrS1	245
SRR27176615	US	United States	2023	gyrA_S83L,parC_S80I,qnrS1	245
SRR27208454	US	United States	2023	qnrS1	245
SRR27327770	US	United States	2023	gyrA_D87N,gyrA_S83L,parC_S80I,parE_S458A	245
SRR27642162	US	United States	2023	qnrS1	245
SRR27642160	US	United States	2023	qnrS13	245
SRR27642165	US	United States	2023	gyrA_D87N,gyrA_S83L,parC_S80I	245
SRR28053836	US	United States	2024	gyrA_D87N,gyrA_S83L,parC_S80I	245
SRR28053838	US	United States	2024	qnrS1	245
SRR28053835	US	United States	2024	gyrA_D87N,gyrA_S83L,parC_S80I	245
SRR28053837	US	United States	2023	gyrA_D87N,gyrA_S83L,parC_S80I	245
SRR28164915	US	United States	2024	gyrA_D87N,gyrA_S83L,parC_S80I	245
SRR28164913	US	United States	2024	gyrA_D87N,gyrA_S83L,parC_S80I	245
SRR28226733	US	United States	2024	qnrS1	245
SRR28292427	US	United States	2024	gyrA_D87N,gyrA_S83L,parC_S80I	245
SRR28376576	US	United States	2024	gyrA_D87N,gyrA_S83L,parC_S80I	245
SRR28381212	US	United States	2024	gyrA_D87N,gyrA_S83L,parC_S80I	245
SRR28419930	US	United States	2024	qnrS1	245
SRR28547108	US	United States	2024	qnrS1	245
SRR28587283	US	United States	2024	qnrS1	245
SRR28618067	US	United States	2024	qnrS13	245
SRR26821753	US	United States	2023	gyrA_D87N,gyrA_S83L,parC_S80I	245
SRR26819814	US	United States	2023	gyrA_D87N,gyrA_S83L,parC_S80I	245
SRR26823050	US	United States	2023	gyrA_D87N,gyrA_S83L,parC_S80I	245
SRR28759661	GB	United Kingdom	2024	gyrA_D87N,gyrA_S83L,parC_S80I	245
SRR28810075	GB	United Kingdom	2024	qnrS1	245
SRR28822770	GB	United Kingdom	2024	gyrA_D87N,gyrA_S83L,parC_S80I	245
SRR28824997	GB	United Kingdom	2024	gyrA_D87N,gyrA_S83L,parC_S80I	245
SRR28824990	GB	United Kingdom	2024	gyrA_D87N,gyrA_S83L,parC_S80I	245
SRR28825101	GB	United Kingdom	2024	gyrA_D87N,gyrA_S83L,parC_S80I,parE_S458A	245
SRR28868145	GB	United Kingdom	2024	gyrA_D87N,gyrA_S83L,parC_S80I	novel
SRR28869411	AU	Australia	2023	gyrA_D87N,parC_S80I,qnrS1	15791
SRR28869407	AU	Australia	2015	qnrS1	245
SRR28869409	AU	Australia	2015	qnrS1	245
SRR28869395	AU	Australia	2023	gyrA_S83L	245
SRR28869393	AU	Australia	2023	gyrA_D87N,gyrA_S83L,parC_S80I,parE_S458A	245
SRR28869396	AU	Australia	2023	gyrA_D87N,gyrA_S83L,parC_S80I	245
SRR28869390	AU	Australia	2023	gyrA_D87N,gyrA_S83L,parC_S80I,parE_S458A	245
SRR28869387	AU	Australia	2023	gyrA_D87N,gyrA_S83L,parC_S80I	245
SRR28869372	AU	Australia	2015	gyrA_D87Y,gyrA_S83L	145
SRR28869373	AU	Australia	2023	gyrA_S83L,parC_S80I,qnrS1	1025
SRR28869366	AU	Australia	2023	gyrA_D87Y,gyrA_S83L	145
SRR28869478	AU	Australia	2016	gyrA_S83L	245
SRR28873962	US	United States	2024	qnrS1	630
SRR28878900	GB	United Kingdom	2024	qnrB19	630
SRR28878889	GB	United Kingdom	2024	gyrA_D87N,gyrA_S83L,parC_S80I	245
SRR28878901	GB	United Kingdom	2024	qnrS1	245
SRR28878917	GB	United Kingdom	2024	gyrA_D87N,gyrA_S83L,qnrS1	245
SRR28897125	GB	United Kingdom	2024	gyrA_D87N,gyrA_S83L,parC_S80I	245
SRR28891545	US	United States	2024	gyrA_D87N,gyrA_S83L,parC_S80I	245
SRR28897152	GB	United Kingdom	2024	qnrB19	630
SRR28958188	US	United States	2024	gyrA_D87N,gyrA_S83L,parC_S80I	245
SRR28963688	US	United States	2024	gyrA_D87N,gyrA_S83L,parC_S80I	245
SRR29000996	GB	United Kingdom	2024	gyrA_D87N,gyrA_S83L,parC_S80I	245
SRR29004181	GB	United Kingdom	2024	gyrA_D87N,gyrA_S83L,parC_S80I	245
SRR29001013	GB	United Kingdom	2024	gyrA_D87Y	145
SRR29004213	GB	United Kingdom	2024	gyrA_D87N,gyrA_S83L,parC_S80I	245
SRR29016547	US	United States	2024	gyrA_D87N,gyrA_S83L,parC_S80I	245
SRR29061243	GB	United Kingdom	2024	gyrA_D87N,gyrA_S83L,parC_S80I	245
SRR29061251	GB	United Kingdom	2024	qnrS1	630
SRR29061298	GB	United Kingdom	2023	gyrA_D87N,gyrA_S83L,parC_S80I	245
SRR29061337	GB	United Kingdom	2024	gyrA_D87N,gyrA_S83L,parC_S80I	245
SRR29061407	GB	United Kingdom	2024	gyrA_D87N,gyrA_S83L,parC_S80I	245
SRR29061335	GB	United Kingdom	2024	qnrS1	630
SRR29061451	GB	United Kingdom	2024	gyrA_D87N,gyrA_S83L,parC_S80I,parE_S458A	245
SRR29061447	GB	United Kingdom	2024	gyrA_D87N,gyrA_S83L,parC_S80I	245
SRR29061382	GB	United Kingdom	2024	qnrS1	245
SRR29061492	GB	United Kingdom	2023	gyrA_D87N,gyrA_S83L,parC_S80I,parE_L416F	245
SRR29061461	GB	United Kingdom	2023	gyrA_D87N,gyrA_S83L,parC_S80I,parE_S458A	245
SRR29070798	GB	United Kingdom	2023	gyrA_D87N,gyrA_S83L,parC_S80I	245
SRR29070860	GB	United Kingdom	2023	qnrB19	145
SRR29070834	GB	United Kingdom	2023	qnrS1	245
SRR29070992	GB	United Kingdom	2023	qnrS1	245
SRR29070902	GB	United Kingdom	2023	gyrA_D87N,gyrA_S83L,parC_S80I	245
SRR29074258	GB	United Kingdom	2023	qnrS1	245
SRR29071012	GB	United Kingdom	2023	gyrA_S83A,qnrS1	245
SRR29071009	GB	United Kingdom	2023	gyrA_S83L,parC_S80I,qnrS1	245
SRR29071070	GB	United Kingdom	2023	qnrS1	245
SRR29071011	GB	United Kingdom	2023	gyrA_D87N,gyrA_S83L,parC_S80I	245
SRR29077536	GB	United Kingdom	2024	gyrA_D87N,gyrA_S83L,parC_S80I	245
SRR29077564	GB	United Kingdom	2024	gyrA_D87N,gyrA_S83L,parC_S80I	245
SRR29077698	GB	United Kingdom	2023	gyrA_D87N,gyrA_S83L,parC_S80I	245
SRR29077682	GB	United Kingdom	2023	qnrS1	245
SRR29077656	GB	United Kingdom	2023	qnrS1	145
SRR29077790	GB	United Kingdom	2023	gyrA_S83A,qnrS1	245
SRR29077758	GB	United Kingdom	2023	gyrA_D87N,gyrA_S83L,parC_S80I	245
SRR29079954	GB	United Kingdom	2023	gyrA_D87N,gyrA_S83L,parC_S80I	245
SRR29079894	GB	United Kingdom	2023	gyrA_D87N,gyrA_S83L,parC_S80I	245
SRR29079881	GB	United Kingdom	2023	gyrA_D87Y,qnrB4	145
SRR29080027	GB	United Kingdom	2023	gyrA_D87G,gyrA_S83L,parC_S80I	1025
SRR29080088	GB	United Kingdom	2023	gyrA_D87N,gyrA_S83L,parC_S80I	245
SRR29091160	GB	United Kingdom	2023	gyrA_D87N,gyrA_S83L,parC_S80I	245
SRR29091155	GB	United Kingdom	2023	gyrA_D87Y,qnrS1	145
SRR29091251	GB	United Kingdom	2023	qnrS1	245
SRR29091328	GB	United Kingdom	2023	gyrA_D87N,gyrA_S83L,parC_S80I	245
SRR29091299	GB	United Kingdom	2024	gyrA_D87N,gyrA_S83L,parC_S80I	245
SRR29118791	GB	United Kingdom	2023	gyrA_D87N,gyrA_S83L,parC_S80I	245
SRR29119468	GB	United Kingdom	2023	gyrA_D87N,gyrA_S83L,parC_S80I	245
SRR29120072	GB	United Kingdom	2023	gyrA_D87N,gyrA_S83L,parC_S80I	245
SRR29120053	GB	United Kingdom	2023	gyrA_D87Y	145
SRR29119974	GB	United Kingdom	2023	gyrA_D87G,gyrA_S83L,parC_S80I	1025
SRR29120026	GB	United Kingdom	2023	gyrA_D87N,gyrA_S83L,parC_S80I	245
SRR29138080	GB	United Kingdom	2024	qnrS1	245
SRR29138416	GB	United Kingdom	2023	gyrA_D87N,gyrA_S83L,parC_S80I	245
SRR29138591	GB	United Kingdom	2023	qnrS1	245
SRR29138589	GB	United Kingdom	2023	gyrA_D87N,gyrA_S83L,parC_S80I,parE_S458A	245
SRR29154713	GB	United Kingdom	2024	gyrA_D87N,gyrA_S83L,parC_S80I	245
SRR29154798	GB	United Kingdom	2024	gyrA_D87N,gyrA_S83L,parC_S80I	245
SRR29154868	GB	United Kingdom	2024	gyrA_D87N,gyrA_S83L,parC_S80I,parE_S458A	245
SRR29154863	GB	United Kingdom	2023	gyrA_D87N	5400
SRR29154982	GB	United Kingdom	2023	qnrS1	245
SRR28809941	GB	United Kingdom	2024	gyrA_D87N,gyrA_S83L,parC_S80I,parE_S458A	245
SRR28810058	GB	United Kingdom	2024	gyrA_D87N,gyrA_S83L,parC_S80I	245
SRR28876425	US	United States	2024	gyrA_D87N,gyrA_S83L,parC_S80I	245
SRR28996392	GB	United Kingdom	2024	gyrA_D87N,gyrA_S83L,parC_S80I	245
SRR29000988	GB	United Kingdom	2024	qnrS1	245
SRR29000995	GB	United Kingdom	2024	gyrA_D87N,gyrA_S83L,parC_S80I	245
SRR29001021	GB	United Kingdom	2024	gyrA_D87N,gyrA_S83L,parC_S80I	245
SRR29004205	GB	United Kingdom	2024	gyrA_D87N,gyrA_S83L,parC_S80I,parE_S458A	245
SRR29011296	US	United States	2024	qnrS1	1024
SRR29045603	GB	United Kingdom	2024	qnrS13	245
SRR29046112	GB	United Kingdom	2024	gyrA_D87N,gyrA_S83L,parC_S80I	245
SRR29045569	GB	United Kingdom	2024	qnrS1	245
SRR29046668	GB	United Kingdom	2024	gyrA_D87N,gyrA_S83L,parC_S80I	245
SRR29046666	GB	United Kingdom	2024	gyrA_D87N,gyrA_S83L,parC_S80I	245
SRR29046113	GB	United Kingdom	2024	gyrA_D87N,gyrA_S83L,parC_S80I	245
SRR29046660	GB	United Kingdom	2024	gyrA_D87N,gyrA_S83L,parC_S80I	245
SRR29061231	GB	United Kingdom	2024	gyrA_D87N,gyrA_S83L,parC_S80I,parE_S458A	245
SRR29061291	GB	United Kingdom	2024	gyrA_D87N,gyrA_S83L,parC_S80I,parE_S458A	245
SRR29061267	GB	United Kingdom	2024	gyrA_D87N,gyrA_S83L,parC_S80I	245
SRR29061271	GB	United Kingdom	2024	gyrA_D87N,gyrA_S83L,parC_S80I	245
SRR29061367	GB	United Kingdom	2023	gyrA_D87N,gyrA_S83L,parC_S80I	245
SRR29061355	GB	United Kingdom	2023	gyrA_D87N,gyrA_S83L,parC_S80I	245
SRR29061346	GB	United Kingdom	2023	gyrA_S83L,parC_S80I,qnrS1	245
SRR29061393	GB	United Kingdom	2023	gyrA_D87N,gyrA_S83L,parC_S80I	245
SRR29061433	GB	United Kingdom	2024	qnrS1	245
SRR29061445	GB	United Kingdom	2024	gyrA_D87N,gyrA_S83L,parC_S80I	245
SRR29061491	GB	United Kingdom	2023	gyrA_D87N,gyrA_S83L,parC_S80I,parE_S458A	245
SRR29061512	GB	United Kingdom	2024	gyrA_D87N,gyrA_S83L,parC_S80I	245
SRR29061503	GB	United Kingdom	2024	gyrA_D87N,gyrA_S83L,parC_S80I	245
SRR29061487	GB	United Kingdom	2024	qnrS1	245
SRR29061493	GB	United Kingdom	2023	gyrA_D87N,gyrA_S83L,parC_S80I,parE_S458A	245
SRR29074271	GB	United Kingdom	2023	gyrA_D87N,gyrA_S83L,parC_S80I	245
SRR29070794	GB	United Kingdom	2023	gyrA_D87N,gyrA_S83L,parC_S80I,parE_L416F	245
SRR29070827	GB	United Kingdom	2023	qnrS1	245
SRR29071066	GB	United Kingdom	2023	gyrA_D87N,gyrA_S83L,parC_S80I	245
SRR29070919	GB	United Kingdom	2023	gyrA_S83A	245
SRR29070911	GB	United Kingdom	2023	qnrS1	245
SRR29070934	GB	United Kingdom	2023	gyrA_D87N,gyrA_S83L,parC_S80I,parE_S458A	245
SRR29074274	GB	United Kingdom	2023	gyrA_D87N,gyrA_S83L,parC_S80I,parE_S458A	245
SRR29070918	GB	United Kingdom	2023	gyrA_D87N,gyrA_S83L,parC_S80I	245
SRR29070909	GB	United Kingdom	2023	qnrS1	245
SRR29070999	GB	United Kingdom	2023	gyrA_D87N,gyrA_S83L,parC_S80I	245
SRR29070894	GB	United Kingdom	2023	qnrS1	245
SRR29070977	GB	United Kingdom	2023	gyrA_D87N,gyrA_S83L,parC_S80I,qnrS13	245
SRR29070886	GB	United Kingdom	2023	qnrS1	245
SRR29071031	GB	United Kingdom	2023	qnrS1	245
SRR29070952	GB	United Kingdom	2023	gyrA_D87N,gyrA_S83L,parC_S80I	245
SRR29071003	GB	United Kingdom	2023	gyrA_D87G,gyrA_S83L,parC_S80I	1025
SRR29071105	GB	United Kingdom	2023	gyrA_D87N,gyrA_S83L,parC_S80I	245
SRR29077567	GB	United Kingdom	2023	gyrA_D87N,gyrA_S83L,parC_S80I	245
SRR29077595	GB	United Kingdom	2024	qnrS1	245
SRR29077589	GB	United Kingdom	2023	qnrS1	245
SRR29077633	GB	United Kingdom	2023	qnrS1	245
SRR29077610	GB	United Kingdom	2024	gyrA_D87N,gyrA_S83L,parC_S80I	245
SRR29077676	GB	United Kingdom	2023	gyrA_D87N,gyrA_S83L,parC_S80I	245
SRR29077673	GB	United Kingdom	2023	qnrS1	245
SRR29077680	GB	United Kingdom	2023	qnrS1	1753
SRR29077719	GB	United Kingdom	2023	gyrA_D87G,gyrA_S83L,parC_S80I	1025
SRR29077785	GB	United Kingdom	2023	gyrA_D87N,gyrA_S83L,parC_S80I	245
SRR29077770	GB	United Kingdom	2023	qnrS13	245
SRR29077752	GB	United Kingdom	2023	gyrA_S83A,qnrS1	245
SRR29077791	GB	United Kingdom	2023	gyrA_D87N,gyrA_S83L,parC_S80I	245
SRR29077807	GB	United Kingdom	2023	gyrA_D87N,gyrA_S83L,parC_S80I	245
SRR29077810	GB	United Kingdom	2023	qnrS1	1753
SRR29077768	GB	United Kingdom	2023	gyrA_D87N,gyrA_S83L,parC_S80I	245
SRR29077795	GB	United Kingdom	2023	gyrA_D87N,gyrA_S83L,parC_S80I	245
SRR29077759	GB	United Kingdom	2023	gyrA_D87N,gyrA_S83L,parC_S80I,parE_S458A	245
SRR29077814	GB	United Kingdom	2024	gyrA_D87N,gyrA_S83L,parC_S80I	245
SRR29079929	GB	United Kingdom	2023	gyrA_D87N,gyrA_S83L,parC_S80I	245
SRR29079963	GB	United Kingdom	2023	gyrA_D87N,gyrA_S83L,parC_S80I,parE_S458A	245
SRR29079950	GB	United Kingdom	2023	qnrS1	245
SRR29079996	GB	United Kingdom	2023	qnrS1	8878
SRR29080073	GB	United Kingdom	2023	gyrA_D87N,parC_S80I,qnrS1	245
SRR29080052	GB	United Kingdom	2023	gyrA_D87Y,qnrS1	145
SRR29091104	GB	United Kingdom	2023	gyrA_D87N,gyrA_S83L,parC_S80I	245
SRR29091149	GB	United Kingdom	2023	gyrA_D87N,gyrA_S83L,parC_S80I	245
SRR29091150	GB	United Kingdom	2023	gyrA_D87N,gyrA_S83L,parC_S80I	245
SRR29091196	GB	United Kingdom	2024	qnrB4,qnrS1	245
SRR29091212	GB	United Kingdom	2024	qnrS1	245
SRR29091277	GB	United Kingdom	2023	gyrA_S83L,parC_S80I,qnrS1	1025
SRR29091300	GB	United Kingdom	2023	gyrA_D87N,gyrA_S83L,parC_S80I	245
SRR29091377	GB	United Kingdom	2024	qnrB4,qnrS1	245
SRR29091371	GB	United Kingdom	2023	qnrS1	245
SRR29091412	GB	United Kingdom	2023	gyrA_D87Y,qnrB4	145
SRR29118738	GB	United Kingdom	2023	gyrA_D87Y,qnrB4	145
SRR29118732	GB	United Kingdom	2023	qnrS1	245
SRR29118720	GB	United Kingdom	2023	gyrA_D87N,gyrA_S83L,parC_S80I	245
SRR29118768	GB	United Kingdom	2023	gyrA_D87N,gyrA_S83L,parC_S80I	245
SRR29118714	GB	United Kingdom	2023	gyrA_D87N,gyrA_S83L,parC_S80I	245
SRR29118761	GB	United Kingdom	2023	gyrA_D87N,gyrA_S83L,parC_S80I	245
SRR29118740	GB	United Kingdom	2023	gyrA_D87N,gyrA_S83L,parC_S80I	245
SRR29119994	GB	United Kingdom	2023	qnrS1	245
SRR29119464	GB	United Kingdom	2023	gyrA_D87N,gyrA_S83L,parC_S80I	245
SRR29120071	GB	United Kingdom	2024	gyrA_D87N,parC_S80I,qnrS1	245
SRR29120069	GB	United Kingdom	2023	qnrS1	245
SRR29138083	GB	United Kingdom	2024	gyrA_D87N,gyrA_S83L,parC_S80I	245
SRR29138138	GB	United Kingdom	2023	gyrA_D87Y,qnrS1	145
SRR29138388	GB	United Kingdom	2023	gyrA_D87N,gyrA_S83L,parC_S80I	245
SRR29138487	GB	United Kingdom	2023	qnrS1	145
SRR29138479	GB	United Kingdom	2023	gyrA_D87Y,qnrB4	145
SRR29138463	GB	United Kingdom	2023	gyrA_D87N,gyrA_S83L,parC_S80I	245
SRR29138571	GB	United Kingdom	2023	gyrA_D87N,gyrA_S83L,parC_S80I	245
SRR29138452	GB	United Kingdom	2023	qnrS1	145
SRR29138574	GB	United Kingdom	2023	gyrA_S83L,parC_S80I,qnrS1	245
SRR29138551	GB	United Kingdom	2023	qnrS1	145
SRR29154708	GB	United Kingdom	2023	gyrA_S83L,parC_S80I,qnrS1	245
SRR29154722	GB	United Kingdom	2023	gyrA_D87N,gyrA_S83L,parC_S80I	245
SRR29154962	GB	United Kingdom	2023	gyrA_D87N,gyrA_S83L,parC_S80I	245
SRR29154796	GB	United Kingdom	2024	qnrS1	245
SRR29154819	GB	United Kingdom	2024	gyrA_D87Y,gyrA_S83L	145
SRR29154988	GB	United Kingdom	2023	gyrA_D87N,gyrA_S83L,parC_S80I	245
SRR29154843	GB	United Kingdom	2024	qnrS1	245
SRR29161087	US	United States	2024	gyrA_D87N,gyrA_S83L,parC_S80I	245
SRR29176775	GB	United Kingdom	2024	qnrS1	245
SRR29176770	GB	United Kingdom	2023	gyrA_D87Y	145
SRR29176824	GB	United Kingdom	2023	qnrS1	245
SRR29176860	GB	United Kingdom	2023	qnrS1	245
SRR29176921	GB	United Kingdom	2023	gyrA_D87N,gyrA_S83L,parC_S80I	245
SRR29176908	GB	United Kingdom	2023	gyrA_D87N,gyrA_S83L,parC_S80I	245
SRR29176885	GB	United Kingdom	2023	gyrA_D87Y,qnrB4	145
SRR29176936	GB	United Kingdom	2024	gyrA_S83L,parC_S80I,qnrS1	245
SRR29176968	GB	United Kingdom	2023	gyrA_D87N,gyrA_S83L,parC_S80I	245
SRR29177014	GB	United Kingdom	2023	gyrA_S83L,parC_S80I,qnrS1	1025
SRR29184005	GB	United Kingdom	2023	qnrS1	245
SRR29184055	GB	United Kingdom	2023	gyrA_D87N,gyrA_S83L,parC_S80I	245
SRR29184017	GB	United Kingdom	2023	gyrA_D87N,gyrA_S83L,parC_S80I	245
SRR29184031	GB	United Kingdom	2023	qnrS1	245
SRR29184057	GB	United Kingdom	2023	gyrA_D87N,gyrA_S83L,parC_S80I,parE_S458A	245
SRR29184091	GB	United Kingdom	2023	gyrA_D87N,gyrA_S83L,parC_S80I	245
SRR29184099	GB	United Kingdom	2023	gyrA_D87N,gyrA_S83L,parC_S80I	245
SRR29184125	GB	United Kingdom	2024	gyrA_D87N,gyrA_S83L,parC_S80I	245
SRR29184106	GB	United Kingdom	2023	qnrS1	245
SRR29184105	GB	United Kingdom	2023	gyrA_S83L,parC_S80I,qnrS1	1025
SRR29184129	GB	United Kingdom	2023	gyrA_D87N,gyrA_S83L,parC_S80I,parE_S458A	245
SRR29184177	GB	United Kingdom	2024	qnrS1	245
SRR29184137	GB	United Kingdom	2023	gyrA_D87N,gyrA_S83L,parC_S80I	245
SRR29184196	GB	United Kingdom	2023	gyrA_D87N,gyrA_S83L,parC_S80I	245
SRR29184198	GB	United Kingdom	2023	gyrA_D87N,gyrA_S83L,parC_S80I	245
SRR29184229	GB	United Kingdom	2023	gyrA_D87N,gyrA_S83L,parC_S80I	245
SRR29184245	GB	United Kingdom	2023	gyrA_D87N,gyrA_S83L,parC_S80I	245
SRR29188557	GB	United Kingdom	2023	gyrA_D87N,gyrA_S83L,parC_S80I	245
SRR29188579	GB	United Kingdom	2024	gyrA_D87N,gyrA_S83L,parC_S80I	245
SRR29188688	GB	United Kingdom	2023	gyrA_D87N,gyrA_S83L,parC_S80I	245
SRR29188697	GB	United Kingdom	2023	gyrA_D87N,gyrA_S83L,parC_S80I,parE_S458A	245
SRR29200032	GB	United Kingdom	2023	gyrA_D87N,parC_S80I,qnrS1	245
SRR29200023	GB	United Kingdom	2023	gyrA_D87N,gyrA_S83L,parC_S80I	245
SRR29200080	GB	United Kingdom	2023	gyrA_D87N,gyrA_S83L,parC_S80I	245
SRR29200077	GB	United Kingdom	2024	gyrA_D87Y,gyrA_S83L	145
SRR29200093	GB	United Kingdom	2023	gyrA_D87N,gyrA_S83L,parC_S80I	245
SRR29200241	GB	United Kingdom	2023	gyrA_D87N,gyrA_S83L,parC_S80I	245
SRR29200234	GB	United Kingdom	2023	gyrA_D87N,gyrA_S83L,parC_S80I	245
SRR29200202	GB	United Kingdom	2024	gyrA_D87N,gyrA_S83L,parC_S80I	245
SRR29200235	GB	United Kingdom	2024	qnrS1	245
SRR29200277	GB	United Kingdom	2023	gyrA_D87N,gyrA_S83L,parC_S80I	245
SRR29200271	GB	United Kingdom	2023	gyrA_D87N,gyrA_S83L,parC_S80I	245
SRR29200358	GB	United Kingdom	2023	gyrA_D87N,gyrA_S83L,parC_S80I	245
SRR29200374	GB	United Kingdom	2023	gyrA_D87N,gyrA_S83L,parC_S80I	245
SRR29206222	US	United States	2024	gyrA_D87N,gyrA_S83L,parC_S80I	245
SRR29208625	GB	United Kingdom	2023	gyrA_D87N,gyrA_S83L,parC_S80I,parE_S458A	245
SRR29208741	GB	United Kingdom	2024	gyrA_D87N,gyrA_S83L,parC_S80I	245
SRR29208733	GB	United Kingdom	2023	gyrA_D87N,gyrA_S83L,parC_S80I	245
SRR29213040	US	United States	2024	qnrS1	245
SRR29213034	US	United States	2024	qnrS1	245
SRR29213568	US	United States	2024	gyrA_D87N,gyrA_S83L,parC_S80I	245
SRR29221222	US	United States	2024	qnrS13	245
ERR049152	VN	Vietnam	2010	gyrA_S83L	1025
ERR1890427	IE	Ireland	2017	gyrA_D87N,gyrA_S83L,parC_S80I	245
ERR1890428	IE	Ireland	2017	gyrA_D87N,gyrA_S83L,parC_S80I	245
ERR1865390	IE	Ireland	2016	gyrA_D87N,gyrA_S83L,parC_S80I	245
ERR2036046	IE	Ireland	2017	gyrA_D87N,gyrA_S83L,parC_S80I,qnrS1	245
ERR1865392	IE	Ireland	2016	gyrA_D87N,gyrA_S83L,parC_S80I,parE_L416F	245
ERR2036047	IE	Ireland	2017	gyrA_S83L	245
ERR2036052	IE	Ireland	2017	qnrS1	245
ERR2147029	IE	Ireland	2017	gyrA_D87N,gyrA_S83L,parC_S80I	245
ERR2144926	IE	Ireland	2017	gyrA_D87N,gyrA_S83L,parC_S80I,qnrS1	245
ERR2147031	IE	Ireland	2017	gyrA_D87N,gyrA_S83L,parC_S80I,qnrS1	245
ERR2196044	IE	Ireland	2017	gyrA_S83L	245
ERR2204230	IE	Ireland	2017	qnrS1	245
ERR2204232	IE	Ireland	2017	qnrS1	245
ERR2204239	IE	Ireland	2017	gyrA_D87N,gyrA_S83L,parC_S80I,qnrS1	245
ERR2204235	IE	Ireland	2017	qnrS1	245
ERR2225679	IE	Ireland	2017	qnrS1	630
ERR200395	BD	Bangladesh	2010	gyrA_D87G	1025
ERR200393	BD	Bangladesh	2010	gyrA_D87G,qnrS1	1025
ERR200394	BD	Bangladesh	2010	gyrA_D87G	1025
ERR230556	GB	United Kingdom	2011	gyrA_D87G,gyrA_S83L,parC_S80I	1025
ERR230555	GB	United Kingdom	2011	qnrS1	1025
ERR230516	GB	United Kingdom	2011	gyrA_D87G,gyrA_S83L,parC_S80I	1025
ERR230514	GB	United Kingdom	2010	gyrA_D87N	5400
ERR230538	GB	United Kingdom	2010	gyrA_D87G,gyrA_S83L,parC_S80I	1025
ERR230498	GB	United Kingdom	2010	gyrA_D87G,gyrA_S83L,parC_S80I	1025
ERR230490	GB	United Kingdom	2010	gyrA_D87G,gyrA_S83L,parC_S80I	1025
ERR230539	GB	United Kingdom	2011	gyrA_D87G,gyrA_S83L,parC_S80I	1025
ERR449024	GB	United Kingdom	2012	gyrA_D87G,gyrA_S83L,parC_S80I	1025
ERR449012	GB	United Kingdom	2011	gyrA_D87G,gyrA_S83L,parC_S80I	1025
ERR449032	GB	United Kingdom	2012	gyrA_D87G,gyrA_S83L,parC_S80I	1025
ERR449040	GB	United Kingdom	2012	gyrA_D87G,gyrA_S83L,parC_S80I	1025
ERR449053	GB	United Kingdom	2013	gyrA_D87G,gyrA_S83L,parC_S80I	6367
ERR449056	GB	United Kingdom	2013	gyrA_D87G,gyrA_S83L,parC_S80I	1025
ERR460108	FR	France	2011	gyrA_D87G,gyrA_S83L,parC_S80I	1025
ERR460107	FR	France	2011	gyrA_D87G,gyrA_S83L,parC_S80I	1025
ERR460119	FR	France	2012	gyrA_D87G,gyrA_S83L,parC_S80I	1025
ERR460125	FR	France	2013	gyrA_D87G,gyrA_S83L,parC_S80I	1025
ERR646524	AU	Australia	2011	gyrA_D87G,gyrA_S83L,parC_S80I	1025
ERR646527	AU	Australia	2012	gyrA_D87G,gyrA_S83L,parC_S80I	1025
ERR646525	AU	Australia	2012	gyrA_D87G,gyrA_S83L,parC_S80I	1025
ERR646526	AU	Australia	2012	gyrA_D87G,gyrA_S83L,parC_S80I	1025
ERR646529	AU	Australia	2012	gyrA_S83L	1025
ERR1364007	GB	United Kingdom	2010	gyrA_D87N,gyrA_S83L,parC_S80I	245
ERR1364052	GB	United Kingdom	2012	gyrA_D87N,gyrA_S83L,parC_S80I	245
ERR1364054	GB	United Kingdom	2012	gyrA_D87N,gyrA_S83L,parC_S80I	245
ERR1364060	GB	United Kingdom	2012	gyrA_D87N,gyrA_S83L,parC_S80I	245
ERR1364022	GB	United Kingdom	2010	gyrA_S83L	245
ERR1364024	GB	United Kingdom	2010	gyrA_D87N,gyrA_S83L,parC_S80I	245
ERR1364026	GB	United Kingdom	2010	gyrA_D87N,gyrA_S83L,parC_S80I	245
ERR1364066	GB	United Kingdom	2012	gyrA_D87N,gyrA_S83L,parC_S80I	245
ERR1364064	GB	United Kingdom	2012	gyrA_D87N,gyrA_S83L,parC_S80I	245
ERR1364025	GB	United Kingdom	2010	gyrA_D87N,gyrA_S83L,parC_S80I	245
ERR1364028	GB	United Kingdom	2010	gyrA_D87N,gyrA_S83L,parC_S80I	245
ERR1364035	GB	United Kingdom	2011	gyrA_D87N,gyrA_S83L,parC_S80I	245
ERR1364032	GB	United Kingdom	2011	gyrA_D87N,gyrA_S83L,parC_S80I	245
ERR1364037	GB	United Kingdom	2011	gyrA_D87N,gyrA_S83L,parC_S80I	245
ERR1364038	GB	United Kingdom	2011	gyrA_S83L	245
ERR1364083	GB	United Kingdom	2013	gyrA_D87N,gyrA_S83L,parC_S80I	245
ERR1364088	GB	United Kingdom	2013	gyrA_D87N,gyrA_S83L,parC_S80I	6203
ERR1364045	GB	United Kingdom	2011	gyrA_D87N,gyrA_S83L,parC_S80I	6202
ERR1364051	GB	United Kingdom	2011	gyrA_D87N,gyrA_S83L,parC_S80I	245
ERR1364089	GB	United Kingdom	2013	gyrA_D87N,gyrA_S83L,parC_S80I	245
ERR1364094	GB	United Kingdom	2014	gyrA_D87N,gyrA_S83L,parC_S80I	245
ERR1364097	GB	United Kingdom	2014	qnrS1	1024
ERR1364099	GB	United Kingdom	2014	gyrA_D87N,gyrA_S83L,parC_S80I	245
ERR1364108	GB	United Kingdom	2014	gyrA_D87N,gyrA_S83L,parC_S80I	245
ERR1364102	GB	United Kingdom	2014	gyrA_D87N,gyrA_S83L,parC_S80I,qnrS1	245
ERR1364118	GB	United Kingdom	2014	gyrA_D87N,gyrA_S83L,parC_S80I	245
ERR1364113	GB	United Kingdom	2014	gyrA_D87N,gyrA_S83L,parC_S80I	245
ERR1364124	GB	United Kingdom	2014	gyrA_D87N,gyrA_S83L,parC_S80I	245
ERR1364141	GB	United Kingdom	2014	gyrA_D87N	245
ERR1541633	FR	France	2011	gyrA_D87N,gyrA_S83L,parC_S80I	245
ERR1541634	FR	France	2012	qnrS1	245
ERR1541643	FR	France	2013	gyrA_D87N,gyrA_S83L,parC_S80I	245
ERR1541646	FR	France	2013	qnrS1	245
ERR1541659	FR	France	2014	gyrA_D87N,gyrA_S83L,parC_S80I	245
ERR1810424	IE	Ireland	2016	gyrA_D87N,gyrA_S83L,parC_S80I	245
ERR1810437	IE	Ireland	2016	gyrA_D87N,gyrA_S83L,parC_S80I	245
ERR1810441	IE	Ireland	2016	gyrA_D87N,gyrA_S83L,parC_S80I	245
ERR1810580	IE	Ireland	2016	gyrA_S83L,parC_S80I,qnrS1	245
ERR1810610	IE	Ireland	2016	gyrA_D87N,gyrA_S83L,parC_S80I	245
ERR1810612	IE	Ireland	2016	gyrA_D87N,gyrA_S83L,parC_S80I	245
ERR1810611	IE	Ireland	2016	gyrA_D87N,gyrA_S83L,parC_S80I	245
ERR1810613	IE	Ireland	2016	gyrA_D87N,gyrA_S83L,parC_S80I	245
ERR1810614	IE	Ireland	2016	gyrA_D87N,gyrA_S83L,parC_S80I	245
ERR3330640	NL	Netherlands	2016	gyrA_S83L	245
ERR3330785	NL	Netherlands	2016	gyrA_D87N,gyrA_S83L,parC_S80I	245
ERR3330825	NL	Netherlands	2016	gyrA_D87N,gyrA_S83L,parC_S80I,parE_S458A	245
ERR3330843	NL	Netherlands	2016	qnrS1	245
ERR3330938	NL	Netherlands	2017	qnrS1	245
ERR3330990	NL	Netherlands	2016	gyrA_S83L,parC_S80I	245
ERR3331002	NL	Netherlands	2016	gyrA_D87N,gyrA_S83L,parC_S80I	245
ERR3331028	NL	Netherlands	2016	gyrA_D87N,gyrA_S83L,parC_S80I	245
ERR3331043	NL	Netherlands	2017	qnrS1	245
ERR3331040	NL	Netherlands	2017	qnrS1	245
ERR3331044	NL	Netherlands	2017	gyrA_S83L	245
ERR3331054	NL	Netherlands	2017	gyrA_D87N,gyrA_S83L,parC_S80I,parE_S458A	245
ERR3331089	NL	Netherlands	2016	gyrA_D87N,gyrA_S83L,parC_S80I	245
ERR3331124	NL	Netherlands	2016	gyrA_D87N,gyrA_S83L,parC_S80I	245
ERR3331123	NL	Netherlands	2016	gyrA_D87N,gyrA_S83L,parC_S80I	245
ERR1811870	IE	Ireland	2016	gyrA_D87N,gyrA_S83L,parC_S80I	245
ERR1811913	IE	Ireland	2015	qnrS1	245
ERR3358549	NL	Netherlands	2017	gyrA_D87N,gyrA_S83L,parC_S80I,parE_S458A	245
ERR1813564	IE	Ireland	2015	gyrA_S83L	1025
ERR5708914	BE	Belgium	2018	qnrS1	245
ERR5708877	BE	Belgium	2018	qnrS1	245
ERR6005232	IN	India	2010	gyrA_D87N,gyrA_S83L,parC_S80I	245
ERR6005236	IN	India	2010	gyrA_D87N,gyrA_S83L,parC_S80I	245
ERR6005233	IN	India	2010	gyrA_D87G,gyrA_S83L,parC_S80I	1025
ERR6005238	IN	India	2010	gyrA_D87G,gyrA_S83L,parC_S80I	1025
ERR6005237	IN	India	2010	gyrA_D87G,gyrA_S83L,parC_S80I	1025
ERR6005235	IN	India	2010	gyrA_D87G,gyrA_S83L,parC_S80I	1025
ERR6005240	IN	India	2010	qnrS1	630
ERR6005234	IN	India	2010	gyrA_D87G,gyrA_S83L,parC_S80I	1025
ERR6005350	IN	India	2010	qnrS1	1024
ERR6005173	BD	Bangladesh	2010	gyrA_D87N,gyrA_S83L,parC_S80I	245
ERR6005170	BD	Bangladesh	2010	gyrA_D87G	1025
ERR6005395	BD	Bangladesh	2010	qnrS1	630
ERR6005176	BD	Bangladesh	2010	gyrA_D87Y,qnrS1	245
ERR6005168	BD	Bangladesh	2010	gyrA_D87G	245
ERR6005394	BD	Bangladesh	2010	qnrS1	630
ERR6005174	BD	Bangladesh	2010	gyrA_D87G	245
ERR6005177	BD	Bangladesh	2010	gyrA_D87N,gyrA_S83L,parC_S80I	245
ERR6005178	BD	Bangladesh	2010	gyrA_D87G	1025
ERR6005184	BD	Bangladesh	2010	gyrA_S83L	245
ERR6005181	BD	Bangladesh	2010	gyrA_S83L	245
ERR6005183	BD	Bangladesh	2010	gyrA_D87G	1025
ERR6005179	BD	Bangladesh	2010	gyrA_S83L	245
ERR6005187	BD	Bangladesh	2010	gyrA_S83L	245
ERR6005188	BD	Bangladesh	2010	gyrA_D87N,gyrA_S83L,parC_S80I	245
ERR6005180	BD	Bangladesh	2010	gyrA_D87G	1025
ERR6005198	BD	Bangladesh	2010	gyrA_S83L	245
ERR6005196	BD	Bangladesh	2010	gyrA_S83L	245
ERR6005200	BD	Bangladesh	2010	gyrA_D87N,gyrA_S83L,parC_S80I	245
ERR6005199	BD	Bangladesh	2010	gyrA_D87N,gyrA_S83L,parC_S80I	245
ERR6005197	BD	Bangladesh	2010	gyrA_S83L	245
ERR6005202	BD	Bangladesh	2010	gyrA_D87N,gyrA_S83L,parC_S80I	245
ERR6005201	BD	Bangladesh	2010	gyrA_D87G	1025
ERR6005207	BD	Bangladesh	2010	gyrA_D87N	245
ERR6005206	BD	Bangladesh	2010	gyrA_S83L	245
ERR6005204	BD	Bangladesh	2010	gyrA_D87N,gyrA_S83L,parC_S80I	245
ERR6005211	BD	Bangladesh	2010	gyrA_S83L	245
ERR6005213	BD	Bangladesh	2010	gyrA_S83L	1025
ERR6005390	BD	Bangladesh	2010	qnrS1	novel
ERR6005214	BD	Bangladesh	2010	gyrA_S83L	245
ERR6005210	BD	Bangladesh	2010	gyrA_S83L	245
ERR6005212	BD	Bangladesh	2010	gyrA_S83L	245
ERR6005226	BD	Bangladesh	2010	gyrA_D87N,gyrA_S83L,parC_S80I	245
ERR6005222	BD	Bangladesh	2010	gyrA_D87G	1025
ERR6005220	BD	Bangladesh	2010	gyrA_S83L	245
ERR6005215	BD	Bangladesh	2010	gyrA_D87N,gyrA_S83L,parC_S80I	245
ERR6005321	BD	Bangladesh	2010	gyrA_S83L	245
ERR6005317	BD	Bangladesh	2010	gyrA_D87N,gyrA_S83L,parC_S80I	245
ERR6005322	BD	Bangladesh	2010	gyrA_S83L	245
ERR6005228	BD	Bangladesh	2010	gyrA_D87G,qnrS1	1025
ERR6005323	BD	Bangladesh	2010	gyrA_S83L	245
ERR6005318	BD	Bangladesh	2010	gyrA_S83A	1025
ERR6005324	BD	Bangladesh	2010	gyrA_D87N,gyrA_S83L,parC_S80I	245
ERR6005325	BD	Bangladesh	2010	gyrA_D87N,gyrA_S83L,parC_S80I	245
ERR6005327	BD	Bangladesh	2010	gyrA_S83L	245
ERR6005326	BD	Bangladesh	2010	gyrA_D87N,gyrA_S83L,parC_S80I	245
ERR6005332	BD	Bangladesh	2010	gyrA_D87N,gyrA_S83L,parC_S80I	245
ERR6005336	BD	Bangladesh	2010	gyrA_S83L	245
ERR6005335	BD	Bangladesh	2010	gyrA_D87G	1025
ERR6005337	BD	Bangladesh	2010	gyrA_S83L	245
ERR6005340	BD	Bangladesh	2010	gyrA_D87G	1025
ERR6005334	BD	Bangladesh	2010	gyrA_D87N,gyrA_S83L,parC_S80I	245
ERR6005341	BD	Bangladesh	2010	gyrA_D87N,gyrA_S83L,parC_S80I	245
ERR6005343	BD	Bangladesh	2010	gyrA_D87N,gyrA_S83L,parC_S80I	245
ERR6005347	BD	Bangladesh	2010	gyrA_D87N,gyrA_S83L,parC_S80I	245
ERR6005159	PK	Pakistan	2010	gyrA_D87G,gyrA_S83L,parC_S80I	1025
ERR6005160	PK	Pakistan	2010	gyrA_D87G,gyrA_S83L,parC_S80I	1025
ERR6005301	PK	Pakistan	2010	gyrA_D87G,gyrA_S83L,parC_S80I	1025
ERR6005310	PK	Pakistan	2010	qnrS1	245
ERR6005364	PK	Pakistan	2010	qnrS1	245
ERR6005307	PK	Pakistan	2010	gyrA_D87N	5400
ERR6005374	PK	Pakistan	2010	gyrA_D87G,gyrA_S83L,parC_S80I	1025
ERR6005369	PK	Pakistan	2010	gyrA_S83A	245
ERR6005359	PK	Pakistan	2010	gyrA_S83A	245
ERR6005362	PK	Pakistan	2010	qnrS1	245
ERR6005203	BD	Bangladesh	2010	gyrA_D87N,gyrA_S83L,parC_S80I	245
ERR6005194	BD	Bangladesh	2010	gyrA_S83L	245
ERR6005216	BD	Bangladesh	2010	gyrA_D87N,gyrA_S83L,parC_S80I	245
ERR6006383	PK	Pakistan	2010	qnrS1	245
SRR3289512	GB	United Kingdom	2015	gyrA_D87N,gyrA_S83L,parC_S80I	245
SRR3289526	GB	United Kingdom	2015	qnrS1	245
SRR3289531	GB	United Kingdom	2013	gyrA_D87G,gyrA_S83L,parC_S80I	1025
SRR3289540	GB	United Kingdom	2015	gyrA_D87G,gyrA_S83L,parC_S80I	6139
SRR3289553	GB	United Kingdom	2012	gyrA_S83L	1025
SRR3289556	GB	United Kingdom	2015	gyrA_D87N,gyrA_S83L,parC_S80I	245
SRR3289552	GB	United Kingdom	2015	qnrS1	245
SRR3289576	GB	United Kingdom	2013	qnrS1	245
SRR3289571	GB	United Kingdom	2012	gyrA_S83A,qnrS1	245
SRR3289572	GB	United Kingdom	2015	gyrA_D87N,gyrA_S83L,parC_S80I	245
SRR3289580	GB	United Kingdom	2012	qnrS1	245
SRR3289594	GB	United Kingdom	2012	qnrS1	630
SRR3289589	GB	United Kingdom	2013	gyrA_S83A	245
SRR3289597	GB	United Kingdom	2012	qnrS1	245
SRR3289602	GB	United Kingdom	2012	gyrA_S83L	1025
SRR3289604	GB	United Kingdom	2015	qnrS1	245
SRR3289601	GB	United Kingdom	2011	gyrA_D87Y	245
SRR3289613	GB	United Kingdom	2013	gyrA_D87N,gyrA_S83L,parC_S80I	245
SRR3360229	GB	United Kingdom	2012	gyrA_S83L	1025
SRR3360198	GB	United Kingdom	2012	gyrA_S83L,parC_S80I	245
SRR3931393	US	United States	2016	qnrS1	245
SRR3530569	GB	United Kingdom	2015	qnrS1	630
SRR3530583	GB	United Kingdom	2015	qnrS1	245
SRR3531911	GB	United Kingdom	2015	gyrA_D87N,gyrA_S83L,parC_S80I	245
SRR3742266	GB	United Kingdom	2016	qnrS1	630
SRR4181520	GB	United Kingdom	2015	gyrA_D87N,gyrA_S83L,parC_S80I	245
SRR4181591	GB	United Kingdom	2015	gyrA_D87N,gyrA_S83L,parC_S80I	245
SRR4184757	GB	United Kingdom	2015	gyrA_D87N,gyrA_S83L,parC_S80I,qnrS13	245
SRR4184748	GB	United Kingdom	2015	qnrS1	245
SRR4184756	GB	United Kingdom	2015	qnrS1	245
SRR4184838	GB	United Kingdom	2015	gyrA_D87N,gyrA_S83L,parC_S80I	245
SRR4184852	GB	United Kingdom	2015	gyrA_D87N,gyrA_S83L,parC_S80I	245
SRR4184864	GB	United Kingdom	2015	gyrA_D87N,gyrA_S83L,parC_S80I	245
SRR4192071	GB	United Kingdom	2015	qnrS1	245
SRR4192013	GB	United Kingdom	2015	gyrA_D87N,gyrA_S83L,parC_S80I,qnrB4	245
SRR4192076	GB	United Kingdom	2016	gyrA_D87N,gyrA_S83L,parC_S80I	245
SRR4192107	GB	United Kingdom	2016	gyrA_D87N,parC_S80R,qnrS1	245
SRR4192132	GB	United Kingdom	2015	gyrA_D87N,gyrA_S83L,parC_S80I	245
SRR4192131	GB	United Kingdom	2016	gyrA_S83L	245
SRR4192125	GB	United Kingdom	2015	gyrA_D87G,gyrA_S83L,parC_S80I	1025
SRR4192124	GB	United Kingdom	2016	gyrA_D87N,gyrA_S83L,parC_S80I	245
SRR4192122	GB	United Kingdom	2015	gyrA_D87N,gyrA_S83L,parC_S80I	245
SRR4192510	GB	United Kingdom	2015	gyrA_D87N,gyrA_S83L,parC_S80I	245
SRR4193920	GB	United Kingdom	2015	gyrA_D87N,gyrA_S83L,parC_S80I	245
SRR4195479	GB	United Kingdom	2015	gyrA_S83A	245
SRR4195478	GB	United Kingdom	2016	gyrA_D87N,gyrA_S83L,parC_S80I	245
SRR4195472	GB	United Kingdom	2015	gyrA_D87N,gyrA_S83L,parC_S80I	245
SRR4195712	GB	United Kingdom	2015	gyrA_D87N,gyrA_S83L,parC_S80I	245
SRR4195717	GB	United Kingdom	2015	gyrA_D87N,gyrA_S83L,parC_S80I	245
SRR4195728	GB	United Kingdom	2016	gyrA_D87N,gyrA_S83L,parC_S80I	245
SRR4195768	GB	United Kingdom	2016	gyrA_D87N,gyrA_S83L,parC_S80I	245
SRR4195742	GB	United Kingdom	2015	gyrA_D87N,gyrA_S83L,parC_S80I	245
SRR4195746	GB	United Kingdom	2015	gyrA_D87N,gyrA_S83L,parC_S80I,qnrS1	245
SRR4786382	GB	United Kingdom	2016	qnrS1	245
SRR4786191	GB	United Kingdom	2016	gyrA_D87N,gyrA_S83L,parC_S80I	245
SRR4786329	GB	United Kingdom	2012	qnrS1	1753
SRR4786851	GB	United Kingdom	2016	qnrS1	245
SRR4786753	GB	United Kingdom	2016	gyrA_D87G,gyrA_S83L,parC_S80I	1025
SRR4786747	GB	United Kingdom	2016	gyrA_D87G,gyrA_S83L,parC_S80I	1025
SRR4787072	GB	United Kingdom	2016	gyrA_D87N,gyrA_S83L,parC_S80I	245
SRR4787076	GB	United Kingdom	2016	gyrA_D87N,gyrA_S83L,parC_S80I	245
SRR4787082	GB	United Kingdom	2016	gyrA_D87N,gyrA_S83L,parC_S80I	245
SRR4787144	GB	United Kingdom	2015	gyrA_S83L,qnrS1	1025
SRR4787184	GB	United Kingdom	2016	gyrA_D87N,gyrA_S83L,parC_S80I	245
SRR4787232	GB	United Kingdom	2015	gyrA_D87N,gyrA_S83L,parC_S80I	245
SRR4787228	GB	United Kingdom	2016	gyrA_D87N,gyrA_S83L,parC_S80I	245
SRR4787268	GB	United Kingdom	2016	gyrA_D87N,gyrA_S83L,parC_S80I	245
SRR4787275	GB	United Kingdom	2015	gyrA_D87G,gyrA_S83L,parC_S80I	1025
SRR4787321	GB	United Kingdom	2015	qnrS1	630
SRR4787286	GB	United Kingdom	2016	gyrA_D87N,gyrA_S83L,parC_S80I	245
SRR4787303	GB	United Kingdom	2016	gyrA_D87G,gyrA_S83L,parC_S80I	1025
SRR4787325	GB	United Kingdom	2016	gyrA_D87N,gyrA_S83L,parC_S80I	245
SRR4787353	GB	United Kingdom	2016	gyrA_D87N,gyrA_S83L,parC_S80I,parE_S458A	245
SRR4787392	GB	United Kingdom	2015	gyrA_D87N,gyrA_S83L,parC_S80I	245
SRR4787719	GB	United Kingdom	2016	qnrS1	245
SRR4787747	GB	United Kingdom	2015	gyrA_S83L	1025
SRR4787782	GB	United Kingdom	2016	gyrA_D87N,gyrA_S83L,parC_S80I	245
SRR4787789	GB	United Kingdom	2016	qnrS1	245
SRR4787845	GB	United Kingdom	2016	qnrS1	245
SRR4787866	GB	United Kingdom	2016	qnrS1	1753
SRR4787890	GB	United Kingdom	2016	gyrA_D87N,qnrS1	245
SRR4787885	GB	United Kingdom	2016	gyrA_D87N,gyrA_S83L,parC_S80I	245
SRR4787880	GB	United Kingdom	2016	gyrA_D87N,gyrA_S83L,parC_S80I	245
SRR4787899	GB	United Kingdom	2016	gyrA_D87N,gyrA_S83L,parC_S80I,qnrS1	245
SRR4788078	GB	United Kingdom	2015	qnrS1	6666
SRR4788107	GB	United Kingdom	2016	gyrA_D87G,gyrA_S83L,parC_S80I	1025
SRR4788128	GB	United Kingdom	2016	qnrS1	245
SRR4788101	GB	United Kingdom	2016	gyrA_D87N,gyrA_S83L,parC_S80I	245
SRR4788112	GB	United Kingdom	2016	gyrA_D87N,gyrA_S83L,parC_S80I	245
SRR4788155	GB	United Kingdom	2016	gyrA_D87N,gyrA_S83L,parC_S80I	245
SRR4788183	GB	United Kingdom	2015	gyrA_D87N,gyrA_S83L,parC_S80I	245
SRR4788193	GB	United Kingdom	2015	gyrA_S83A	245
SRR4788182	GB	United Kingdom	2016	gyrA_S83L	245
SRR4788191	GB	United Kingdom	2014	qnrS1	1753
SRR4788187	GB	United Kingdom	2015	qnrS1	245
SRR4788238	GB	United Kingdom	2015	gyrA_D87N,gyrA_S83L,parC_S80I	245
SRR4788261	GB	United Kingdom	2016	qnrS1	245
SRR4788228	GB	United Kingdom	2016	gyrA_S83L,parC_S80I	245
SRR4788260	GB	United Kingdom	2016	gyrA_D87N,gyrA_S83L,parC_S80I,qnrS1	245
SRR4788302	GB	United Kingdom	2015	gyrA_D87N,gyrA_S83L,parC_S80I	245
SRR4788312	GB	United Kingdom	2016	gyrA_D87N,gyrA_S83L,parC_S80I	245
SRR4788340	GB	United Kingdom	2016	gyrA_S83L	1024
SRR4788348	GB	United Kingdom	2016	gyrA_D87N,gyrA_S83L,parC_S80I	245
SRR4788351	GB	United Kingdom	2016	qnrS1	245
SRR4788346	GB	United Kingdom	2016	gyrA_D87N,gyrA_S83L,parC_S80I	245
SRR4788373	GB	United Kingdom	2015	gyrA_D87N,gyrA_S83L,parC_S80I	245
SRR4897016	GB	United Kingdom	2016	gyrA_S83A,qnrS1	245
SRR4788408	GB	United Kingdom	2016	gyrA_D87N,qnrS1	245
SRR4897008	GB	United Kingdom	2015	gyrA_D87N,gyrA_S83L,parC_S80I	245
SRR4897092	GB	United Kingdom	2016	gyrA_D87N,gyrA_S83L,parC_S80I	245
SRR4897111	GB	United Kingdom	2016	oqxA,oqxB,qnrS1	245
SRR4897127	GB	United Kingdom	2016	gyrA_D87Y	245
SRR4897188	GB	United Kingdom	2015	gyrA_D87N,gyrA_S83L,parC_S80I	245
SRR4897218	GB	United Kingdom	2016	qnrS1	245
SRR4897243	GB	United Kingdom	2016	gyrA_D87N,gyrA_S83L,parC_S80I	245
SRR4897291	GB	United Kingdom	2016	gyrA_D87N,gyrA_S83L,parC_S80I	245
SRR4897298	GB	United Kingdom	2016	gyrA_D87N,gyrA_S83L,parC_S80I	245
SRR4897317	GB	United Kingdom	2016	qnrS1	245
SRR4897408	GB	United Kingdom	2016	qnrS1	245
SRR4897393	GB	United Kingdom	2016	gyrA_S83L	245
SRR4897407	GB	United Kingdom	2015	gyrA_D87N,gyrA_S83L,parC_S80I	245
SRR4897412	GB	United Kingdom	2016	gyrA_D87G,gyrA_S83L,parC_S80I	1025
SRR4897409	GB	United Kingdom	2016	gyrA_D87G,gyrA_S83L,parC_S80I	6916
SRR4897430	GB	United Kingdom	2016	gyrA_S83L,parC_S80I	245
SRR4897465	GB	United Kingdom	2016	gyrA_D87N	245
SRR4897451	GB	United Kingdom	2016	gyrA_D87N,qnrS1	245
SRR4897481	GB	United Kingdom	2016	qnrS1	245
SRR4897493	GB	United Kingdom	2016	gyrA_S83L	1025
SRR4897473	GB	United Kingdom	2016	gyrA_S83L	1025
SRR4897506	GB	United Kingdom	2016	qnrS1	245
SRR4897512	GB	United Kingdom	2016	qnrS1	6918
SRR4897546	GB	United Kingdom	2015	qnrS1	245
SRR4897578	GB	United Kingdom	2016	qnrS1	245
SRR4897598	GB	United Kingdom	2016	qnrS1	245
SRR4897583	GB	United Kingdom	2016	gyrA_D87N,gyrA_S83L,parC_S80I	245
SRR4897588	GB	United Kingdom	2016	qnrB19	630
SRR4897611	GB	United Kingdom	2016	gyrA_D87N,gyrA_S83L,parC_S80I	245
SRR4897630	GB	United Kingdom	2015	gyrA_D87N,gyrA_S83L,parC_S80I	245
SRR4897654	GB	United Kingdom	2016	gyrA_D87N,gyrA_S83L,parC_S80I	245
SRR4897674	GB	United Kingdom	2016	qnrS1	1024
SRR4897712	GB	United Kingdom	2016	gyrA_D87N,gyrA_S83L,parC_S80I	245
SRR4897734	GB	United Kingdom	2014	qnrS1	1753
SRR4897736	GB	United Kingdom	2016	gyrA_D87N,gyrA_S83L,parC_S80I	245
SRR5005199	GB	United Kingdom	2016	qnrS1	245
SRR5005295	GB	United Kingdom	2015	qnrB19	245
SRR5005298	GB	United Kingdom	2015	qnrS1	6666
SRR5005324	GB	United Kingdom	2016	gyrA_D87N,gyrA_S83L,parC_S80I,qnrS1	245
SRR5005414	GB	United Kingdom	2016	qnrS1	245
SRR5005425	GB	United Kingdom	2016	gyrA_D87G,gyrA_S83L,parC_S80I	1025
SRR5005357	GB	United Kingdom	2016	gyrA_D87N,gyrA_S83L,parC_S80I	245
SRR5005510	GB	United Kingdom	2016	qnrS1	1753
SRR5005527	GB	United Kingdom	2015	gyrA_D87N,gyrA_S83L,parC_S80I	245
SRR5005566	GB	United Kingdom	2016	gyrA_D87N,gyrA_S83L,parC_S80I	245
SRR5006021	GB	United Kingdom	2015	gyrA_D87N,gyrA_S83L,parC_S80I	245
SRR5006043	GB	United Kingdom	2016	gyrA_D87N,gyrA_S83L,parC_S80I	245
SRR5006069	GB	United Kingdom	2015	gyrA_S83L	245
SRR5006062	GB	United Kingdom	2016	qnrS1	245
SRR5006090	GB	United Kingdom	2015	gyrA_D87N,gyrA_S83L,parC_S80I	245
SRR5006082	GB	United Kingdom	2016	gyrA_D87G,gyrA_S83L,parC_S80I	1025
SRR5006145	GB	United Kingdom	2016	gyrA_D87N,gyrA_S83L,parC_S80I	245
SRR5006380	GB	United Kingdom	2015	gyrA_D87N,gyrA_S83L,parC_S80I	245
SRR5006397	GB	United Kingdom	2016	qnrS1	245
SRR5006392	GB	United Kingdom	2016	gyrA_D87N,gyrA_S83L,parC_S80I	245
SRR5017288	GB	United Kingdom	2015	gyrA_D87N,gyrA_S83L,parC_S80I	245
SRR5017320	GB	United Kingdom	2015	gyrA_D87N,gyrA_S83L,parC_S80I	245
SRR5017478	GB	United Kingdom	2015	gyrA_D87N,gyrA_S83L,parC_S80I	245
SRR5017976	GB	United Kingdom	2016	qnrS1	245
SRR5017612	GB	United Kingdom	2016	qnrS1	245
SRR5018268	GB	United Kingdom	2016	gyrA_D87N,gyrA_S83L,parC_S80I	245
SRR5018248	GB	United Kingdom	2016	qnrS1	245
SRR5018287	GB	United Kingdom	2016	qnrB19	630
SRR5018313	GB	United Kingdom	2013	qnrS1	6666
SRR5018338	GB	United Kingdom	2016	qnrS1	245
SRR5018357	GB	United Kingdom	2015	gyrA_D87N,gyrA_S83L,parC_S80I	245
SRR5023871	GB	United Kingdom	2016	gyrA_D87N,gyrA_S83L,parC_S80I	245
SRR5023884	GB	United Kingdom	2015	gyrA_D87N,gyrA_S83L,parC_S80I	245
SRR5023892	GB	United Kingdom	2016	gyrA_D87N,gyrA_S83L,parC_S80I	245
SRR5023937	GB	United Kingdom	2015	gyrA_S83L	245
SRR5024182	GB	United Kingdom	2016	qnrS1	245
SRR5024165	GB	United Kingdom	2016	gyrA_D87N	245
SRR5024201	GB	United Kingdom	2016	qnrS1	245
SRR5024196	GB	United Kingdom	2016	qnrS1	1024
SRR5024200	GB	United Kingdom	2016	gyrA_D87N,gyrA_S83L,parC_S80I	245
SRR5024228	GB	United Kingdom	2015	qnrS1	245
SRR5024217	GB	United Kingdom	2016	gyrA_D87N,gyrA_S83L,parC_S80I	245
SRR5024254	GB	United Kingdom	2015	gyrA_D87N,gyrA_S83L,parC_S80I	245
SRR5024259	GB	United Kingdom	2016	gyrA_D87N,parC_S80R,qnrS1	245
SRR5024270	GB	United Kingdom	2015	qnrS1	245
SRR5024240	GB	United Kingdom	2016	gyrA_D87N,gyrA_S83L,parC_S80I	245
SRR5024323	GB	United Kingdom	2015	gyrA_D87N,gyrA_S83L,parC_S80I	5650
SRR5024315	GB	United Kingdom	2015	gyrA_D87N,gyrA_S83L,parC_S80I	245
SRR5024510	GB	United Kingdom	2016	qnrS1	245
SRR5029667	GB	United Kingdom	2012	gyrA_D87N,gyrA_S83L,parC_S80I	245
SRR5029830	GB	United Kingdom	2012	gyrA_S83L,parC_S80I	245
SRR5029804	GB	United Kingdom	2015	qnrS1	245
SRR5029860	GB	United Kingdom	2013	qnrS1	1753
SRR5498124	US	United States	2014	gyrA_S83L	1025
SRR5454496	GB	United Kingdom	2015	gyrA_D87Y,qnrS1	245
SRR5454497	GB	United Kingdom	2015	gyrA_D87G,gyrA_S83L,parC_S80I	1025
SRR5460696	GB	United Kingdom	2015	gyrA_D87N,gyrA_S83L,parC_S80I	245
SRR5454563	GB	United Kingdom	2015	qnrS1	245
SRR5454562	GB	United Kingdom	2015	gyrA_D87N,gyrA_S83L,parC_S80I	245
SRR6344632	US	United States	2015	qnrS1	630
SRR7172066	GB	United Kingdom	2018	gyrA_D87N,gyrA_S83L,parC_S80I,parE_S458A	245
SRR7172068	GB	United Kingdom	2018	gyrA_D87N,gyrA_S83L,parC_S80I	245
SRR7172155	GB	United Kingdom	2016	qnrS1	245
SRR7172283	GB	United Kingdom	2017	qnrS1	245
SRR7172293	GB	United Kingdom	2018	gyrA_S83L,parC_S80I	245
SRR7172284	GB	United Kingdom	2017	gyrA_S83L,qnrS1	1025
SRR7172272	GB	United Kingdom	2018	gyrA_D87N,gyrA_S83L,parC_S80I	245
SRR7172296	GB	United Kingdom	2017	qnrS1	245
SRR7172422	GB	United Kingdom	2016	gyrA_D87N,gyrA_S83L,parC_S80I	245
SRR7172415	GB	United Kingdom	2017	gyrA_S83L	245
SRR7172411	GB	United Kingdom	2017	qnrS1	245
SRR7172409	GB	United Kingdom	2017	gyrA_D87G,gyrA_S83L,parC_S80I	1025
SRR7179828	GB	United Kingdom	2017	gyrA_S83A	245
SRR7179817	GB	United Kingdom	2018	gyrA_S83L,parC_S80I	novel
SRR7179867	GB	United Kingdom	2017	gyrA_D87N,gyrA_S83L,parC_S80I,parE_S458A	245
SRR7179822	GB	United Kingdom	2018	qnrS1	630
SRR7184212	GB	United Kingdom	2017	gyrA_D87N,gyrA_S83L,parC_S80I	245
SRR7184222	GB	United Kingdom	2017	gyrA_S83L,qnrS1	1025
SRR7184260	GB	United Kingdom	2018	gyrA_S83A,qnrS1	245
SRR7184265	GB	United Kingdom	2017	qnrS1	245
SRR7184308	GB	United Kingdom	2017	qnrS1	630
SRR7184351	GB	United Kingdom	2017	qnrS1	245
SRR7184349	GB	United Kingdom	2017	gyrA_D87N	5400
SRR7184341	GB	United Kingdom	2017	qnrS1	245
SRR7184329	GB	United Kingdom	2017	gyrA_D87N,gyrA_S83L,parC_S80I	245
SRR7184380	GB	United Kingdom	2017	qnrS1	245
SRR7184517	GB	United Kingdom	2018	qnrS1	245
SRR7186906	GB	United Kingdom	2018	gyrA_D87N,gyrA_S83L,parC_S80I,parE_S458A	245
SRR7186918	GB	United Kingdom	2017	gyrA_D87N	5400
SRR7186904	GB	United Kingdom	2017	qnrS1	628
SRR7186947	GB	United Kingdom	2017	qnrS1	245
SRR7186936	GB	United Kingdom	2016	gyrA_S83L,qepA	1025
SRR7187011	GB	United Kingdom	2016	gyrA_D87N,gyrA_S83L,parC_S80I	245
SRR7187001	GB	United Kingdom	2017	qnrS1	245
SRR7187010	GB	United Kingdom	2017	qnrS1	245
SRR7187053	GB	United Kingdom	2016	qnrS1	245
SRR7187060	GB	United Kingdom	2016	gyrA_D87N,gyrA_S83L,parC_S80I	245
SRR7187098	GB	United Kingdom	2017	gyrA_S83L,qnrS1	1025
SRR7187756	GB	United Kingdom	2017	gyrA_D87G,gyrA_S83L,parC_S80I	1025
SRR7187093	GB	United Kingdom	2018	gyrA_D87N,gyrA_S83L,parC_S80I,parE_S458A	245
SRR7187830	GB	United Kingdom	2017	gyrA_D87N,gyrA_S83L,parC_S80I	245
SRR7187827	GB	United Kingdom	2017	gyrA_S83L	245
SRR7187828	GB	United Kingdom	2017	gyrA_D87N,gyrA_S83L,parC_S80I	245
SRR7187840	GB	United Kingdom	2017	qnrS1	245
SRR7187853	GB	United Kingdom	2017	gyrA_D87N,gyrA_S83L,parC_S80I	245
SRR7187849	GB	United Kingdom	2016	qnrS1	245
SRR7187846	GB	United Kingdom	2018	qnrS1	245
SRR7191547	GB	United Kingdom	2017	gyrA_S83A	245
SRR7191574	GB	United Kingdom	2017	gyrA_D87N,gyrA_S83L,parC_S80I	245
SRR7191557	GB	United Kingdom	2017	gyrA_S83L	245
SRR7191683	GB	United Kingdom	2017	qnrS1	245
SRR7191699	GB	United Kingdom	2017	gyrA_D87N,gyrA_S83L,parC_S80I,parE_S458A	245
SRR7191730	GB	United Kingdom	2017	qnrS1	245
SRR7204198	GB	United Kingdom	2017	gyrA_D87N,gyrA_S83L,parC_S80I	245
SRR7204202	GB	United Kingdom	2018	qnrS1	245
SRR7204201	GB	United Kingdom	2018	gyrA_S83A,qnrS1	245
SRR7204432	GB	United Kingdom	2017	gyrA_D87N,gyrA_S83L,parC_S80I	245
SRR7204377	GB	United Kingdom	2017	gyrA_D87N	245
SRR7204368	GB	United Kingdom	2018	gyrA_D87N,gyrA_S83L,parC_S80I	245
SRR7208631	GB	United Kingdom	2016	gyrA_D87N,gyrA_S83L,parC_S80I	245
SRR7208462	GB	United Kingdom	2018	gyrA_S83L,parC_S80I,qnrS1	1025
SRR7208626	GB	United Kingdom	2017	gyrA_D87N,gyrA_S83L,parC_S80I	245
SRR7208796	GB	United Kingdom	2018	gyrA_D87G,gyrA_S83L,parC_S80I	1025
SRR7208994	GB	United Kingdom	2017	qnrS1	245
SRR7209035	GB	United Kingdom	2017	gyrA_D87N,gyrA_S83L,parC_S80I	245
SRR7209029	GB	United Kingdom	2016	gyrA_D87N,gyrA_S83L,parC_S80I	245
SRR7215293	GB	United Kingdom	2017	gyrA_D87N,gyrA_S83L,parC_S80I	245
SRR7215283	GB	United Kingdom	2016	gyrA_D87N,gyrA_S83L,parC_S80I	245
SRR7215294	GB	United Kingdom	2017	gyrA_D87N,gyrA_S83L,parC_S80I	245
SRR7215296	GB	United Kingdom	2017	gyrA_S83L	245
SRR7215520	GB	United Kingdom	2018	qnrS1	245
SRR7215511	GB	United Kingdom	2016	gyrA_D87N,gyrA_S83L,parC_S80I	245
SRR7215916	GB	United Kingdom	2017	qnrS1	630
SRR7215919	GB	United Kingdom	2017	gyrA_D87G,gyrA_S83L,parC_S80I	1025
SRR7215897	GB	United Kingdom	2016	gyrA_D87N,gyrA_S83L,parC_S80I	245
SRR7215932	GB	United Kingdom	2017	qnrS1	245
SRR7215926	GB	United Kingdom	2018	qnrS1	245
SRR7215943	GB	United Kingdom	2017	gyrA_D87N,gyrA_S83L,parC_S80I	245
SRR7215951	GB	United Kingdom	2016	gyrA_D87N,gyrA_S83L,parC_S80I	245
SRR7221038	GB	United Kingdom	2017	qnrS1	245
SRR7221122	GB	United Kingdom	2017	qnrS1	245
SRR7221190	GB	United Kingdom	2016	gyrA_D87N,gyrA_S83L,parC_S80I	245
SRR7221119	GB	United Kingdom	2017	gyrA_D87N,gyrA_S83L,parC_S80I	245
SRR7221201	GB	United Kingdom	2016	gyrA_D87N,gyrA_S83L,parC_S80I	245
SRR7221220	GB	United Kingdom	2017	qnrS1	245
SRR7221225	GB	United Kingdom	2017	gyrA_D87N,gyrA_S83L,parC_S80I	245
SRR7221232	GB	United Kingdom	2017	gyrA_D87N,gyrA_S83L,parC_S80I	245
SRR7221244	GB	United Kingdom	2017	qnrS1	245
SRR7221268	GB	United Kingdom	2018	gyrA_D87N,gyrA_S83L,parC_S80I,parE_S458A	245
SRR7221292	GB	United Kingdom	2018	gyrA_D87G	8285
SRR7221281	GB	United Kingdom	2017	gyrA_D87N,gyrA_S83L,parC_S80I	245
SRR7223035	GB	United Kingdom	2017	gyrA_D87N,gyrA_S83L,parC_S80I	245
SRR7223042	GB	United Kingdom	2018	gyrA_D87N,qnrS1	245
SRR7223077	GB	United Kingdom	2017	gyrA_D87N,qnrS1	245
SRR7223073	GB	United Kingdom	2017	gyrA_D87N,gyrA_S83L,parC_S80I	245
SRR7223098	GB	United Kingdom	2017	qnrS1	245
SRR7223130	GB	United Kingdom	2016	gyrA_D87N,gyrA_S83L,parC_S80I	245
SRR7223129	GB	United Kingdom	2017	gyrA_D87N,gyrA_S83L,parC_S80I	245
SRR7223147	GB	United Kingdom	2017	qnrS1	245
SRR7230167	GB	United Kingdom	2017	gyrA_D87N,gyrA_S83L,parC_S80I	245
SRR7230207	GB	United Kingdom	2017	qnrS1	245
SRR7230237	GB	United Kingdom	2017	gyrA_D87G,qnrS1	1025
SRR7230304	GB	United Kingdom	2017	qnrS1	245
SRR7230305	GB	United Kingdom	2016	qnrS1	245
SRR7230685	GB	United Kingdom	2017	qnrS1	245
SRR7236441	GB	United Kingdom	2017	qnrS1	630
SRR7236597	GB	United Kingdom	2017	qnrS1	245
SRR7236588	GB	United Kingdom	2017	gyrA_D87N,gyrA_S83L,parC_S80I	245
SRR7236644	GB	United Kingdom	2017	gyrA_D87N	245
SRR7236634	GB	United Kingdom	2017	qnrS1	245
SRR7244235	GB	United Kingdom	2017	gyrA_D87N,gyrA_S83L,parC_S80I	245
SRR7244234	GB	United Kingdom	2018	gyrA_S83L,parC_S80I,qnrS1	628
SRR7244248	GB	United Kingdom	2017	qnrS1	245
SRR7244244	GB	United Kingdom	2016	qnrS1	245
SRR7244283	GB	United Kingdom	2018	gyrA_D87N,gyrA_S83L,parC_S80I	245
SRR7244297	GB	United Kingdom	2017	gyrA_D87G,gyrA_S83L,parC_S80I	1025
SRR7244326	GB	United Kingdom	2018	qnrS1	245
SRR7244382	GB	United Kingdom	2017	qnrS1	245
SRR7249513	GB	United Kingdom	2018	gyrA_D87N,gyrA_S83L,parC_S80I,parE_S458A	245
SRR7249706	GB	United Kingdom	2018	qnrB2	245
SRR7249685	GB	United Kingdom	2017	gyrA_D87N,gyrA_S83L,parC_S80I	245
SRR7249703	GB	United Kingdom	2017	gyrA_D87N,gyrA_S83L,parC_S80I	245
SRR7249714	GB	United Kingdom	2017	gyrA_D87N,gyrA_S83L,parC_S80I	245
SRR7249715	GB	United Kingdom	2018	gyrA_D87N,gyrA_S83L,parC_S80I	245
SRR7249705	GB	United Kingdom	2017	gyrA_D87N,gyrA_S83L,parC_S80I	245
SRR7249771	GB	United Kingdom	2017	qnrS1	245
SRR7250971	GB	United Kingdom	2017	gyrA_D87N,gyrA_S83L,parC_S80I	245
SRR7250997	GB	United Kingdom	2017	gyrA_D87N,gyrA_S83L,parC_S80I	245
SRR7250994	GB	United Kingdom	2016	qnrS1	245
SRR7251012	GB	United Kingdom	2018	gyrA_D87N,gyrA_S83L,parC_S80I,parE_S458A	245
SRR7251056	GB	United Kingdom	2017	gyrA_D87N,gyrA_S83L,parC_S80I	8305
SRR7251435	GB	United Kingdom	2018	qnrS1	245
SRR7251425	GB	United Kingdom	2017	gyrA_D87N,gyrA_S83L,parC_S80I	245
SRR7251458	GB	United Kingdom	2016	qnrS1	245
SRR7251464	GB	United Kingdom	2017	qnrS1	245
SRR7251471	GB	United Kingdom	2017	gyrA_D87N,gyrA_S83L,parC_S80I,qnrS1	245
SRR7256806	GB	United Kingdom	2017	gyrA_D87N,gyrA_S83L,parC_S80I,parE_S458A	245
SRR7256961	GB	United Kingdom	2018	gyrA_D87N,gyrA_S83L,parC_S80I	245
SRR7256955	GB	United Kingdom	2017	gyrA_D87N,gyrA_S83L,parC_S80I,qnrS1	245
SRR7256981	GB	United Kingdom	2017	gyrA_S83A,qnrS1	245
SRR7256982	GB	United Kingdom	2017	gyrA_D87N,qnrS1	245
SRR7256976	GB	United Kingdom	2017	gyrA_D87N,gyrA_S83L,parC_S80I	245
SRR7256987	GB	United Kingdom	2017	gyrA_S83A	245
SRR7257104	GB	United Kingdom	2018	qnrS1	245
SRR7257084	GB	United Kingdom	2017	qnrS1	245
SRR7257154	GB	United Kingdom	2017	gyrA_D87N,gyrA_S83L,parC_S80I,parE_S458A	8311
SRR7265737	GB	United Kingdom	2017	qnrS1	245
SRR7265943	GB	United Kingdom	2018	qnrS1	245
SRR7266385	GB	United Kingdom	2017	qnrS1	6666
SRR7266759	GB	United Kingdom	2017	gyrA_D87G,gyrA_S83L,parC_S80I	1025
SRR7266784	GB	United Kingdom	2018	qnrS1	245
SRR7266823	GB	United Kingdom	2016	gyrA_D87N,gyrA_S83L,parC_S80I	245
SRR7274788	GB	United Kingdom	2018	gyrA_D87N,gyrA_S83L,parC_S80I,parE_S458A	245
SRR7274784	GB	United Kingdom	2017	qnrS1	245
SRR7274752	GB	United Kingdom	2017	qnrS1	245
SRR7274827	GB	United Kingdom	2017	gyrA_D87N,gyrA_S83L,parC_S80I	245
SRR7274833	GB	United Kingdom	2018	gyrA_S83L,parC_S80I,qnrS1	1025
SRR7274847	GB	United Kingdom	2017	qnrS1	245
SRR7274844	GB	United Kingdom	2017	qnrS1	245
SRR7276920	GB	United Kingdom	2017	gyrA_S83L	245
SRR7276917	GB	United Kingdom	2017	gyrA_D87N,gyrA_S83L,parC_S80I,parE_S458A	245
SRR7276964	GB	United Kingdom	2018	gyrA_D87N,gyrA_S83L,parC_S80I	245
SRR7276951	GB	United Kingdom	2017	qnrS1	630
SRR7277709	GB	United Kingdom	2017	qnrS1	630
SRR7277706	GB	United Kingdom	2017	gyrA_D87N,gyrA_S83L,parC_S80I	245
SRR7277727	GB	United Kingdom	2017	qnrS1	245
SRR7277737	GB	United Kingdom	2016	gyrA_D87N,gyrA_S83L,parC_S80I	245
SRR7277745	GB	United Kingdom	2017	gyrA_D87N,qnrS1	245
SRR7277780	GB	United Kingdom	2018	gyrA_D87N,gyrA_S83L,parC_S80I	245
SRR7277766	GB	United Kingdom	2018	gyrA_D87Y,qnrS1	245
SRR7277782	GB	United Kingdom	2018	gyrA_D87N,gyrA_S83L,parC_S80I,parE_S458A	245
SRR7277777	GB	United Kingdom	2018	gyrA_D87N,gyrA_S83L,parC_S80I	245
SRR7283664	GB	United Kingdom	2017	gyrA_S83L,parC_S80I,qnrS1	628
SRR7283665	GB	United Kingdom	2017	gyrA_D87N,gyrA_S83L,parC_S80I	245
SRR7283669	GB	United Kingdom	2017	gyrA_D87N,gyrA_S83L,parC_S80I	245
SRR7282653	GB	United Kingdom	2018	gyrA_D87N,gyrA_S83L,parC_S80I,qnrS1	245
SRR7283719	GB	United Kingdom	2016	gyrA_D87Y,qnrS1	245
SRR7283725	GB	United Kingdom	2018	gyrA_D87N,gyrA_S83L,parC_S80I,parE_S458A	245
SRR7283748	GB	United Kingdom	2018	gyrA_D87N,gyrA_S83L,parC_S80I	245
SRR7283819	GB	United Kingdom	2016	qnrS1	245
SRR7283812	GB	United Kingdom	2017	qnrS1	245
SRR7283823	GB	United Kingdom	2018	gyrA_D87N,gyrA_S83L,parC_S80I	245
SRR7283802	GB	United Kingdom	2016	gyrA_D87G,gyrA_S83L,parC_S80I	1025
SRR7285410	GB	United Kingdom	2018	gyrA_D87N,gyrA_S83L,parC_S80I	245
SRR7285432	GB	United Kingdom	2017	gyrA_S83L	245
SRR7285458	GB	United Kingdom	2017	gyrA_D87N,gyrA_S83L,parC_S80I	245
SRR7285460	GB	United Kingdom	2017	gyrA_D87N,gyrA_S83L,parC_S80I	245
SRR7285466	GB	United Kingdom	2016	gyrA_S83L,parC_S80I,qnrS1	628
SRR7285517	GB	United Kingdom	2017	gyrA_D87N,gyrA_S83L,parC_S80I	245
SRR7285543	GB	United Kingdom	2016	gyrA_D87N,gyrA_S83L,parC_S80I	245
SRR7285559	GB	United Kingdom	2016	gyrA_D87N,gyrA_S83L,parC_S80I	245
SRR7285557	GB	United Kingdom	2017	qnrS1	245
SRR7285578	GB	United Kingdom	2018	gyrA_S83L,parC_S80I	245
SRR7285610	GB	United Kingdom	2016	gyrA_D87N,gyrA_S83L,parC_S80I	245
SRR7285624	GB	United Kingdom	2017	gyrA_D87N,gyrA_S83L,parC_S80I,parE_S458A	245
SRR7285636	GB	United Kingdom	2016	gyrA_D87N,gyrA_S83L,parC_S80I	245
SRR7286170	GB	United Kingdom	2018	gyrA_D87N,gyrA_S83L,parC_S80I	245
SRR7286178	GB	United Kingdom	2017	aac(6')-Ib-cr5,gyrA_D87N,gyrA_S83L,parC_S80I	245
SRR7286252	GB	United Kingdom	2017	gyrA_D87N,gyrA_S83L,parC_S80I,qnrS1	245
SRR7286256	GB	United Kingdom	2017	gyrA_D87N,gyrA_S83L,parC_S80I	245
SRR7286259	GB	United Kingdom	2017	qnrS1	630
SRR7286386	GB	United Kingdom	2017	qnrS1	245
SRR7286381	GB	United Kingdom	2018	gyrA_D87N,gyrA_S83L,parC_S80I	245
SRR7286376	GB	United Kingdom	2017	qnrS1	245
SRR7286367	GB	United Kingdom	2018	qnrS1	245
SRR7286394	GB	United Kingdom	2017	qnrS1	245
SRR7286392	GB	United Kingdom	2017	gyrA_D87N,gyrA_S83L,parC_S80I	245
SRR7286443	GB	United Kingdom	2016	gyrA_D87N,gyrA_S83L,parC_S80I	245
SRR7286449	GB	United Kingdom	2017	gyrA_D87N,parC_S80R,qnrS1	245
SRR7286484	GB	United Kingdom	2017	qnrS1	245
SRR7286505	GB	United Kingdom	2018	qnrS1	245
SRR7286507	GB	United Kingdom	2017	gyrA_D87N,gyrA_S83L,parC_S80I	245
SRR7286510	GB	United Kingdom	2017	gyrA_D87G,gyrA_S83L,parC_S80I,qnrS1	1025
SRR7286494	GB	United Kingdom	2017	gyrA_D87N,gyrA_S83L,parC_S80I	245
SRR7286528	GB	United Kingdom	2017	gyrA_D87G,gyrA_S83L,parC_S80I	1025
SRR7286525	GB	United Kingdom	2018	gyrA_S83L,parC_S80I,qnrS1	628
SRR7286537	GB	United Kingdom	2016	gyrA_D87N,gyrA_S83L,parC_S80I	245
SRR7286566	GB	United Kingdom	2017	gyrA_D87N,gyrA_S83L,parC_S80I,parE_S458A	245
SRR7286604	GB	United Kingdom	2017	gyrA_S83L	245
SRR7286633	GB	United Kingdom	2017	qnrS1	245
SRR7286662	GB	United Kingdom	2017	qnrS1	245
SRR7286710	GB	United Kingdom	2016	gyrA_S83A	245
SRR7286678	GB	United Kingdom	2017	qnrS1	245
SRR7290919	GB	United Kingdom	2018	qnrS1	245
SRR7290970	GB	United Kingdom	2018	qnrS1	245
SRR7290965	GB	United Kingdom	2018	gyrA_D87N,gyrA_S83L,parC_S80I	245
SRR7290979	GB	United Kingdom	2016	gyrA_D87N,gyrA_S83L,parC_S80I	245
SRR7291004	GB	United Kingdom	2017	gyrA_S83A,qnrS1	245
SRR7290994	GB	United Kingdom	2018	qnrS1	245
SRR7290997	GB	United Kingdom	2018	gyrA_D87N,gyrA_S83L,parC_S80I	245
SRR7291035	GB	United Kingdom	2016	qnrS1	630
SRR7291547	GB	United Kingdom	2018	qnrS1	245
SRR7291490	GB	United Kingdom	2017	qnrS1	245
SRR7291543	GB	United Kingdom	2018	gyrA_D87N,gyrA_S83L,parC_S80I	245
SRR7291554	GB	United Kingdom	2017	qnrS1	245
SRR7291604	GB	United Kingdom	2016	qnrS1	245
SRR7291619	GB	United Kingdom	2018	gyrA_S83A,qnrS1	245
SRR7291620	GB	United Kingdom	2018	gyrA_D87G,gyrA_S83L,parC_S80I	1025
SRR7291632	GB	United Kingdom	2017	qnrS1	245
SRR7291634	GB	United Kingdom	2017	gyrA_D87N,gyrA_S83L,parC_S80I	245
SRR7291648	GB	United Kingdom	2017	gyrA_D87N,gyrA_S83L,parC_S80I	245
SRR7291923	GB	United Kingdom	2017	qnrS1	245
SRR7291918	GB	United Kingdom	2017	gyrA_S83L,qnrS1	1024
SRR7292640	GB	United Kingdom	2018	qnrS1	630
SRR7358004	GB	United Kingdom	2018	gyrA_S83L	1025
SRR7358050	GB	United Kingdom	2017	qnrS1	245
SRR7358034	GB	United Kingdom	2018	qnrS1	245
SRR7358044	GB	United Kingdom	2018	gyrA_D87N,gyrA_S83L,parC_S80I	245
SRR7358262	GB	United Kingdom	2018	gyrA_D87N,gyrA_S83L,parC_S80I	8305
SRR7358290	GB	United Kingdom	2017	qnrS1	245
SRR7358272	GB	United Kingdom	2017	gyrA_D87N,gyrA_S83L,parC_S80I	245
SRR7358110	GB	United Kingdom	2018	gyrA_D87G,gyrA_S83L,parC_S80I	1025
SRR7358280	GB	United Kingdom	2018	gyrA_D87G,gyrA_S83L,parC_S80I	1025
SRR7358285	GB	United Kingdom	2016	qnrS1	245
SRR7367233	GB	United Kingdom	2017	qnrS1	245
SRR7367368	GB	United Kingdom	2017	qnrS1	245
SRR7367395	GB	United Kingdom	2017	gyrA_S83A,qnrS1	245
SRR7367402	GB	United Kingdom	2017	qnrS1	245
SRR7367394	GB	United Kingdom	2018	qnrS1	245
SRR7367463	GB	United Kingdom	2017	qnrS1	245
SRR7367425	GB	United Kingdom	2017	gyrA_S83L	245
SRR7367464	GB	United Kingdom	2017	qnrS1	245
SRR7368889	GB	United Kingdom	2018	qnrS1	245
SRR7401611	GB	United Kingdom	2018	gyrA_D87N,qnrS1	5400
SRR7401619	GB	United Kingdom	2017	gyrA_D87N,qnrS1	245
SRR7401662	GB	United Kingdom	2016	gyrA_D87G,gyrA_S83L,parC_S80I	1025
SRR7401695	GB	United Kingdom	2016	qnrS1	245
SRR7401694	GB	United Kingdom	2018	qnrS1	245
SRR7407950	GB	United Kingdom	2017	gyrA_D87N,qnrS1	245
SRR7407941	GB	United Kingdom	2018	gyrA_D87N,gyrA_S83L,parC_S80I	245
SRR7407988	GB	United Kingdom	2016	gyrA_D87N,gyrA_S83L,parC_S80I	245
SRR7416053	GB	United Kingdom	2018	qnrS1	245
SRR7417142	GB	United Kingdom	2018	gyrA_D87N,gyrA_S83L,parC_S80I	245
SRR7417190	GB	United Kingdom	2018	gyrA_D87N,gyrA_S83L,parC_S80I	245
SRR7416072	GB	United Kingdom	2018	gyrA_D87N,gyrA_S83L,parC_S80I	novel
SRR7456562	GB	United Kingdom	2018	gyrA_D87N,gyrA_S83L,parC_S80I	245
SRR7474045	GB	United Kingdom	2018	gyrA_D87N,gyrA_S83L,parC_S80I	245
SRR7495420	GB	United Kingdom	2018	qnrS1	245
SRR7500963	GB	United Kingdom	2018	gyrA_D87N,gyrA_S83L,parC_S80I	245
SRR7501335	GB	United Kingdom	2018	qnrB19	630
SRR7522848	GB	United Kingdom	2018	gyrA_D87N,gyrA_S83L,parC_S80I,parE_S458A	245
SRR7527646	GB	United Kingdom	2018	gyrA_D87N,gyrA_S83L,parC_S80I,parE_S458A	245
SRR7527642	GB	United Kingdom	2018	qnrS1	245
SRR7588706	GB	United Kingdom	2018	gyrA_D87N,gyrA_S83L,parC_S80I	245
SRR7588726	GB	United Kingdom	2018	gyrA_D87N,gyrA_S83L,parC_S80I,qnrS1	245
SRR7588672	GB	United Kingdom	2018	gyrA_D87N,gyrA_S83L,parC_S80I,parE_S458A	245
SRR7588693	GB	United Kingdom	2018	gyrA_D87N,gyrA_S83L,parC_S80I,parE_S458A	245
SRR7588730	GB	United Kingdom	2018	qnrS1	245
SRR7826929	GB	United Kingdom	2014	gyrA_D87N,gyrA_S83L,parC_S80I	245
SRR7826966	GB	United Kingdom	2018	qnrS1	245
SRR7827052	GB	United Kingdom	2018	qnrS1	245
SRR7835534	GB	United Kingdom	2018	gyrA_D87N,gyrA_S83L,parC_S80I	8305
SRR7839301	GB	United Kingdom	2018	gyrA_D87N,gyrA_S83L,parC_S80I	245
SRR7839343	GB	United Kingdom	2018	gyrA_D87G,gyrA_S83L,parC_S80I	1025
SRR7839335	GB	United Kingdom	2018	gyrA_D87N,gyrA_S83L,parC_S80I	245
SRR7840352	GB	United Kingdom	2018	qnrS1	245
SRR7842098	GB	United Kingdom	2018	gyrA_D87N,gyrA_S83L,parC_S80I	8305
SRR7842100	GB	United Kingdom	2018	gyrA_D87N,gyrA_S83L,parC_S80I	245
SRR7842164	GB	United Kingdom	2018	qnrS1	245
SRR7842133	GB	United Kingdom	2018	qnrS1	245
SRR7849992	GB	United Kingdom	2018	gyrA_D87N,gyrA_S83L,parC_S80I	245
SRR7850015	GB	United Kingdom	2018	qnrS1	245
SRR7850001	GB	United Kingdom	2018	gyrA_D87N,gyrA_S83L,parC_S80I	245
SRR7850019	GB	United Kingdom	2018	gyrA_D87N,gyrA_S83L,parC_S80I,parE_S458A	245
SRR7850068	GB	United Kingdom	2018	gyrA_D87N,gyrA_S83L,parC_S80I	245
SRR7850062	GB	United Kingdom	2018	qnrS1	245
SRR7850107	GB	United Kingdom	2018	gyrA_D87N,gyrA_S83L,parC_S80I	8305
SRR7850115	GB	United Kingdom	2018	qnrS1	245
SRR7850164	GB	United Kingdom	2018	gyrA_D87G,gyrA_S83L,parC_S80I	1025
SRR7850173	GB	United Kingdom	2018	gyrA_D87N,gyrA_S83L,parC_S80I	245
SRR7850219	GB	United Kingdom	2018	qnrS1	245
SRR7850386	GB	United Kingdom	2018	qnrB4,qnrS1	245
SRR7866256	GB	United Kingdom	2018	gyrA_D87N,gyrA_S83L,parC_S80I	245
SRR7866073	GB	United Kingdom	2018	qnrS1	245
SRR8836963	PK	Pakistan	2015	gyrA_S83A,qnrS1	245
SRR7885970	AU	Australia	2016	gyrA_D87N,gyrA_S83L,parC_S80I	245
SRR7885969	AU	Australia	2016	gyrA_S83A	245
SRR7886339	AU	Australia	2016	gyrA_D87N,gyrA_S83L,parC_S80I	245
SRR7886341	AU	Australia	2016	qnrS1	245
SRR7886342	AU	Australia	2016	gyrA_D87N,gyrA_S83L,parC_S80I	245
SRR7886338	AU	Australia	2016	gyrA_D87G	1025
SRR7885889	AU	Australia	2016	qnrS1	245
SRR7886336	AU	Australia	2016	gyrA_D87N,gyrA_S83L,parC_S80I	245
SRR7885892	AU	Australia	2016	qnrS1	245
SRR7886056	AU	Australia	2016	gyrA_D87N,gyrA_S83L,parC_S80I	245
SRR7885886	AU	Australia	2016	qnrS1	245
SRR7885885	AU	Australia	2016	qnrS1	245
SRR7886292	AU	Australia	2016	gyrA_D87N	245
SRR7886293	AU	Australia	2016	qnrS1	630
SRR7886156	AU	Australia	2017	gyrA_D87N,qnrS1	245
SRR7886158	AU	Australia	2017	gyrA_D87N,gyrA_S83L,parC_S80I,qnrS1	245
SRR7886153	AU	Australia	2017	gyrA_D87N,gyrA_S83L,parC_S80I	245
SRR7886154	AU	Australia	2017	gyrA_S83L,parC_S80I,qnrS1	245
SRR7886362	AU	Australia	2017	gyrA_D87N,gyrA_S83L,parC_S80I	245
SRR7886356	AU	Australia	2017	qnrS1	245
SRR7885999	AU	Australia	2017	qnrS1	245
SRR7886351	AU	Australia	2017	gyrA_D87G,gyrA_S83L,parC_S80I	1025
SRR7886349	AU	Australia	2017	gyrA_D87N,gyrA_S83L,parC_S80I	245
SRR7886348	AU	Australia	2017	gyrA_S83L,qnrS1	1025
SRR7886353	AU	Australia	2017	gyrA_D87N,gyrA_S83L,parC_S80I	245
SRR7886205	AU	Australia	2017	qnrS1	245
SRR7886315	AU	Australia	2017	gyrA_D87G	1025
SRR7886202	AU	Australia	2017	qnrS1	245
SRR7886207	AU	Australia	2017	gyrA_D87G	1025
SRR7886067	AU	Australia	2017	qnrS1	245
SRR7886072	AU	Australia	2017	gyrA_S83L	1025
SRR7885894	AU	Australia	2017	gyrA_S83L,parC_S80I	628
SRR7886268	AU	Australia	2017	qnrS1	630
SRR7886273	AU	Australia	2017	gyrA_D87N,qnrS1	245
SRR7886133	AU	Australia	2017	gyrA_D87N	245
SRR7885984	AU	Australia	2018	qnrS1	245
SRR7885987	AU	Australia	2018	gyrA_D87Y	245
SRR7885981	AU	Australia	2018	gyrA_D87N,qnrS1	245
SRR7885985	AU	Australia	2018	gyrA_D87N,gyrA_S83L,parC_S80I	10450
SRR7890117	GB	United Kingdom	2018	gyrA_D87N,gyrA_S83L,parC_S80I	245
SRR7890023	GB	United Kingdom	2018	qnrS1	245
SRR7890010	GB	United Kingdom	2018	gyrA_S83A	245
SRR7889988	GB	United Kingdom	2018	qnrS1	245
SRR7892124	GB	United Kingdom	2018	gyrA_D87N,gyrA_S83L,parC_S80I	245
SRR7892548	GB	United Kingdom	2018	qnrS1	245
SRR7895994	GB	United Kingdom	2018	gyrA_D87N,gyrA_S83L,parC_S80I	245
SRR7943908	GB	United Kingdom	2018	qnrB19	630
SRR7943923	GB	United Kingdom	2018	qnrS1	245
SRR7943931	GB	United Kingdom	2018	qnrS1	245
SRR7974369	GB	United Kingdom	2018	qnrS1	245
SRR7988743	GB	United Kingdom	2018	qnrS1	245
SRR8032853	GB	United Kingdom	2018	qnrS1	245
SRR8052174	GB	United Kingdom	2018	qnrS1	245
SRR8052187	GB	United Kingdom	2018	qnrS1	628
SRR8052179	GB	United Kingdom	2018	gyrA_S83A,qnrS1	245
SRR8086713	GB	United Kingdom	2018	gyrA_D87N,gyrA_S83L,parC_S80I	245
SRR8086724	GB	United Kingdom	2018	qnrS1	245
SRR8087113	GB	United Kingdom	2018	gyrA_D87N,gyrA_S83L,parC_S80I	245
SRR8097435	GB	United Kingdom	2018	gyrA_D87G,gyrA_S83L,parC_S80I,qnrB4	1025
SRR8097448	GB	United Kingdom	2018	qnrS1	245
SRR8114781	GB	United Kingdom	2018	qnrS1	245
SRR8114771	GB	United Kingdom	2018	gyrA_D87N,gyrA_S83L,parC_S80I	245
SRR8114777	GB	United Kingdom	2018	gyrA_S83L,parC_S80I,qnrS1	1025
SRR8116859	GB	United Kingdom	2018	qnrS1	245
SRR8239836	GB	United Kingdom	2018	gyrA_D87N,gyrA_S83L,parC_S80I	245
SRR8240411	GB	United Kingdom	2018	qnrS1	245
SRR8240968	GB	United Kingdom	2018	gyrA_D87N,gyrA_S83L,parC_S80I,parE_S458A,qnrS1	10524
SRR8263044	GB	United Kingdom	2018	qnrS1	245
SRR8268974	GB	United Kingdom	2018	qnrS1	245
SRR8281075	GB	United Kingdom	2018	qnrS1	245
SRR8281081	GB	United Kingdom	2018	gyrA_D87G,gyrA_S83L,parC_S80I	1025
SRR8281080	GB	United Kingdom	2018	gyrA_D87N,gyrA_S83L,parC_S80I	245
SRR8281099	GB	United Kingdom	2018	gyrA_D87N,gyrA_S83L,parC_S80I	245
SRR8281083	GB	United Kingdom	2018	qnrS1	245
SRR8281090	GB	United Kingdom	2018	qnrS1	245
SRR8281082	GB	United Kingdom	2018	qnrS1	245
SRR8281110	GB	United Kingdom	2018	qnrS1	245
SRR8281114	GB	United Kingdom	2018	gyrA_D87N,gyrA_S83L,parC_S80I	245
SRR8293489	GB	United Kingdom	2018	qnrS1	245
SRR8293757	GB	United Kingdom	2018	gyrA_D87G,gyrA_S83L,parC_S80I	1025
SRR8299409	GB	United Kingdom	2018	gyrA_D87Y	245
SRR8307239	GB	United Kingdom	2018	gyrA_D87N,gyrA_S83L,parC_S80I	245
SRR8307245	GB	United Kingdom	2018	gyrA_D87N,gyrA_S83L,parC_S80I	245
SRR8307270	GB	United Kingdom	2018	gyrA_D87N,gyrA_S83L,parC_S80I	245
SRR8307266	GB	United Kingdom	2018	gyrA_D87N,gyrA_S83L,parC_S80I	245
SRR8325552	GB	United Kingdom	2018	gyrA_D87N	245
SRR8332400	GB	United Kingdom	2018	qnrS1	245
SRR8367000	GB	United Kingdom	2018	gyrA_D87N,gyrA_S83L,parC_S80I,parE_S458A	245
SRR8369245	GB	United Kingdom	2018	gyrA_D87N,gyrA_S83L,parC_S80I	245
SRR8375180	GB	United Kingdom	2018	gyrA_S83L,parC_S80I,qnrS1	628
SRR8375182	GB	United Kingdom	2018	gyrA_S83L,parC_S80I,qnrS1	1025
SRR8377827	GB	United Kingdom	2018	gyrA_D87N,gyrA_S83L,parC_S80I	245
SRR8381974	GB	United Kingdom	2018	gyrA_S83L,parC_S80I,qnrS1	628
SRR8405055	GB	United Kingdom	2018	gyrA_D87N,gyrA_S83L,parC_S80I,parE_S458A	245
SRR8405060	GB	United Kingdom	2018	gyrA_D87N	5400
SRR8418840	GB	United Kingdom	2018	gyrA_S83A,qnrS1	245
SRR8419056	GB	United Kingdom	2018	gyrA_D87N,gyrA_S83L,parC_S80I,parE_S458A	245
SRR8419057	GB	United Kingdom	2018	qnrS1	245
SRR8429819	GB	United Kingdom	2018	gyrA_D87N,gyrA_S83L,parC_S80I,parE_S458A	245
SRR8444438	GB	United Kingdom	2019	gyrA_D87N,gyrA_S83L,parC_S80I	245
SRR8452174	GB	United Kingdom	2019	gyrA_D87N,gyrA_S83L,parC_S80I,parE_S458A	245
SRR8457062	GB	United Kingdom	2019	qnrS1	245
SRR8467677	GB	United Kingdom	2019	gyrA_D87N,gyrA_S83L,parC_S80I	245
SRR8467680	GB	United Kingdom	2019	gyrA_D87N,gyrA_S83L,parC_S80I	245
SRR8473386	GB	United Kingdom	2019	gyrA_D87N,gyrA_S83L,parC_S80I	245
SRR8473385	GB	United Kingdom	2019	gyrA_D87N,gyrA_S83L,parC_S80I,qnrB4	245
SRR8490596	GB	United Kingdom	2019	qnrS1	245
SRR8490598	GB	United Kingdom	2019	qnrS1	245
SRR8490602	GB	United Kingdom	2019	gyrA_D87N,gyrA_S83L,parC_S80I	245
SRR8508339	GB	United Kingdom	2019	gyrA_D87N,gyrA_S83L,parC_S80I	245
SRR8513678	GB	United Kingdom	2019	gyrA_D87N,gyrA_S83L,parC_S80I	245
SRR8513650	GB	United Kingdom	2019	gyrA_D87N,gyrA_S83L,parC_S80I	245
SRR8523760	GB	United Kingdom	2019	gyrA_D87N,gyrA_S83L,parC_S80I	245
SRR8524541	GB	United Kingdom	2019	qnrS1	245
SRR8524545	GB	United Kingdom	2019	gyrA_D87N,gyrA_S83L,parC_S80I	245
SRR8525950	GB	United Kingdom	2019	qnrS1	245
SRR8540695	GB	United Kingdom	2019	qnrS1	245
SRR8540693	GB	United Kingdom	2019	qnrS1	245
SRR8551541	GB	United Kingdom	2019	gyrA_D87N,gyrA_S83L,parC_S80I	245
SRR8551556	GB	United Kingdom	2019	qnrS1	245
SRR8553846	GB	United Kingdom	2019	gyrA_D87N,gyrA_S83L,parC_S80I	245
SRR8554749	GB	United Kingdom	2019	gyrA_S83A	245
SRR8558500	GB	United Kingdom	2019	gyrA_D87N,gyrA_S83L,parC_S80I	245
SRR8568151	GB	United Kingdom	2019	qnrS1	245
SRR8568228	GB	United Kingdom	2019	gyrA_D87N,gyrA_S83L,parC_S80I	245
SRR8586209	GB	United Kingdom	2019	qnrS1	6666
SRR8584993	GB	United Kingdom	2019	gyrA_D87N,gyrA_S83L,parC_S80I	245
SRR8588618	GB	United Kingdom	2019	qnrS1	245
SRR8591911	GB	United Kingdom	2019	gyrA_D87N,parC_S80R,qnrS1	245
SRR8591919	GB	United Kingdom	2019	gyrA_D87N,gyrA_S83L,parC_S80I	245
SRR8634618	GB	United Kingdom	2019	qnrS1	245
SRR8634613	GB	United Kingdom	2019	gyrA_D87N,gyrA_S83L,parC_S80I	245
SRR8656989	GB	United Kingdom	2019	qnrS1	245
SRR8670857	GB	United Kingdom	2019	gyrA_D87N,gyrA_S83L,parC_S80I	245
SRR8704595	GB	United Kingdom	2019	gyrA_D87N,gyrA_S83L,parC_S80I,parE_S458A	245
SRR8715503	GB	United Kingdom	2019	gyrA_D87N,gyrA_S83L,parC_S80I,parE_S458A	245
SRR8715463	GB	United Kingdom	2019	gyrA_D87N,gyrA_S83L,parC_S80I,parE_E460K	245
SRR8740646	GB	United Kingdom	2019	gyrA_D87N,gyrA_S83L,parC_S80I	245
SRR8737841	GB	United Kingdom	2019	gyrA_D87N,gyrA_S83L,parC_S80I	245
SRR8754022	GB	United Kingdom	2019	gyrA_D87N,gyrA_S83L,parC_S80I	245
SRR8754021	GB	United Kingdom	2019	gyrA_D87N	5400
SRR8787500	IL	Israel	2015	gyrA_D87N,gyrA_S83L,parC_S80I,qnrB4	245
SRR8787484	IL	Israel	2016	gyrA_D87N,qnrB4,qnrS1	245
SRR8787494	IL	Israel	2014	qnrS1	245
SRR8771454	GB	United Kingdom	2019	qnrS1	245
SRR8774313	GB	United Kingdom	2019	gyrA_D87G,gyrA_S83L,parC_S80I	1025
SRR8775485	GB	United Kingdom	2019	qnrS1	6666
SRR8775483	GB	United Kingdom	2019	qnrS1	245
SRR8783670	GB	United Kingdom	2019	gyrA_D87N,gyrA_S83L,parC_S80I,parE_L416F	245
SRR8820019	GB	United Kingdom	2019	gyrA_D87N,gyrA_S83L,parC_S80I	245
SRR8820021	GB	United Kingdom	2019	gyrA_D87N,gyrA_S83L,parC_S80I	245
SRR8820068	GB	United Kingdom	2019	gyrA_D87N,gyrA_S83L,parC_S80I,parE_S458A	245
SRR8832725	GB	United Kingdom	2019	gyrA_D87N,gyrA_S83L,parC_S80I	245
SRR8832687	GB	United Kingdom	2019	gyrA_D87N,gyrA_S83L,parC_S80I	245
SRR8863364	GB	United Kingdom	2019	qnrS1	245
SRR8863365	GB	United Kingdom	2019	gyrA_D87N,gyrA_S83L,parC_S80I,parE_S458A	245
SRR8866527	GB	United Kingdom	2019	gyrA_D87N,gyrA_S83L,parC_S80I	245
SRR8866503	GB	United Kingdom	2019	gyrA_S83L	245
SRR8873626	GB	United Kingdom	2019	gyrA_D87N,gyrA_S83L,parC_S80I	245
SRR8873627	GB	United Kingdom	2019	gyrA_D87G,gyrA_S83L,parC_S80I	1025
SRR8878459	GB	United Kingdom	2019	qnrS1	630
SRR8878449	GB	United Kingdom	2019	gyrA_D87N,gyrA_S83L,parC_S80I	245
SRR8924474	GB	United Kingdom	2019	qnrB4	245
SRR8924482	GB	United Kingdom	2019	gyrA_D87N,gyrA_S83L,parC_S80I	245
SRR8924471	GB	United Kingdom	2019	gyrA_D87N,gyrA_S83L,parC_S80I	245
SRR8924483	GB	United Kingdom	2019	gyrA_D87N,gyrA_S83L,parC_S80I	245
SRR8924436	GB	United Kingdom	2019	gyrA_D87N,gyrA_S83L,parC_S80I	245
SRR8936115	GB	United Kingdom	2019	qnrS1	630
SRR8936118	GB	United Kingdom	2019	gyrA_S83L	245
SRR8979627	GB	United Kingdom	2019	gyrA_D87G,gyrA_S83L,parC_S80I	1025
SRR8979702	GB	United Kingdom	2019	gyrA_D87N,gyrA_S83L,parC_S80I	245
SRR9007497	GB	United Kingdom	2019	qnrS1	245
SRR9018472	GB	United Kingdom	2019	qnrS1	245
SRR9018478	GB	United Kingdom	2019	gyrA_S83L	245
SRR9018481	GB	United Kingdom	2019	gyrA_D87N,gyrA_S83L,parC_S80I,qnrS1	245
SRR9018543	GB	United Kingdom	2019	qnrS1	1753
SRR9018544	GB	United Kingdom	2019	gyrA_S83L	245
SRR9050410	GB	United Kingdom	2019	gyrA_D87N,gyrA_S83L,parC_S80I	245
SRR9050418	GB	United Kingdom	2019	gyrA_D87N,gyrA_S83L,parC_S80I	245
SRR9050435	GB	United Kingdom	2019	gyrA_D87N,gyrA_S83L,parC_S80I	245
SRR9072786	GB	United Kingdom	2019	gyrA_D87N,gyrA_S83L,parC_S80I	245
SRR9072785	GB	United Kingdom	2019	qnrS1	245
SRR9089359	GB	United Kingdom	2019	gyrA_D87N,gyrA_S83L,parC_S80I,qnrS1	245
SRR9095150	GB	United Kingdom	2019	gyrA_D87N,gyrA_S83L,parC_S80I,parE_S458A	245
SRR9093160	GB	United Kingdom	2019	qnrS1	6666
SRR9095151	GB	United Kingdom	2019	gyrA_D87N,gyrA_S83L,parC_S80I	245
SRR9121363	GB	United Kingdom	2019	gyrA_D87N,gyrA_S83L,parC_S80I,parE_S458A	245
SRR9121359	GB	United Kingdom	2019	qnrS1	245
SRR9121362	GB	United Kingdom	2019	gyrA_D87N,gyrA_S83L,parC_S80I	245
SRR9121358	GB	United Kingdom	2019	gyrA_S83A	245
SRR9178568	GB	United Kingdom	2019	gyrA_D87N,gyrA_S83L,parC_S80I,parE_S458A	245
SRR9178565	GB	United Kingdom	2019	gyrA_D87N,gyrA_S83L,parC_S80I	245
SRR9222624	GB	United Kingdom	2019	qnrS13	245
SRR9257848	GB	United Kingdom	2019	gyrA_D87N,gyrA_S83L,parC_S80I	245
SRR9257722	GB	United Kingdom	2019	gyrA_D87N,qnrS1	5400
SRR9259446	GB	United Kingdom	2019	gyrA_S83A,qnrS1	245
SRR9259105	GB	United Kingdom	2019	gyrA_D87N,gyrA_S83L,parC_S80I,parE_S458A	245
SRR9260015	GB	United Kingdom	2019	gyrA_D87N,gyrA_S83L,parC_S80I,qnrS1	245
SRR9273299	GB	United Kingdom	2019	qnrB19	630
SRR9273304	GB	United Kingdom	2019	gyrA_D87N,gyrA_S83L,parC_S80I,qnrS1	245
SRR9273282	GB	United Kingdom	2019	qnrS1	245
SRR9273293	GB	United Kingdom	2019	gyrA_D87N,gyrA_S83L,parC_S80I	245
SRR9273275	GB	United Kingdom	2019	qnrS1	245
SRR9273285	GB	United Kingdom	2019	qnrS1	630
SRR9306466	GB	United Kingdom	2019	gyrA_D87N,gyrA_S83L,parC_S80I	245
SRR9306489	GB	United Kingdom	2019	gyrA_D87G,gyrA_S83L,parC_S80I	1025
SRR9306486	GB	United Kingdom	2019	gyrA_D87N,gyrA_S83L,parC_S80I	245
SRR9311808	GB	United Kingdom	2019	gyrA_S83L	245
SRR9311807	GB	United Kingdom	2019	gyrA_D87N,gyrA_S83L,parC_S80I	245
SRR9616420	GB	United Kingdom	2019	gyrA_D87N,gyrA_S83L,parC_S80I,parE_S458A	245
SRR9620983	GB	United Kingdom	2019	gyrA_D87N,gyrA_S83L,parC_S80I,parE_S458A	245
SRR9649475	GB	United Kingdom	2019	gyrA_D87N,gyrA_S83L,parC_S80I	245
SRR9661199	GB	United Kingdom	2019	qnrS1	245
[truncated: 3,090 more rows]

## Sheet: FQR mechanism classified
Quinolone-Resistant Mechanism	Major type	Mechanism	No. of genomes
Chromosomal point mutation in QRDR	GyrA	gyrA_S83A	144
		gyrA_S83L	3322
		gyrA_D87G	155
		gyrA_D87N	3027
		gyrA_D87Y	151
	ParC	parC_S80I	3205
		parC_S80R	8
	ParE	parE_L416F	4
		parE_S458A	329
		parE_E460K	11
Enzymatic modification (inactivation)	AAC(6')-Ib	aac(6')-Ib-cr5	9
PMQR	Qnr	qnrB4	109
		qnrB6	1
		qnrB19	35
		qnrS	2
		qnrS1	1781
		qnrS13	133
Efflux pump	Oqx	oqxA	1
		oqxB	1
Plasmid-mediated efflux pump	QepA	qepA4	3
