# Supplementary material for: A dual functional inhibitory molecule to combat GyrA-ParC and associated mutants in fluoroquinolone-resistant Shigella flexneri causing shigellosis: an ML guided and quantum simulation-based in silico approach
Source: Front Bioinform. 2026 Jun 10;6:1765216. doi: 10.3389/fbinf.2026.1765216 (PMC13291547; doi:10.3389/fbinf.2026.1765216)
Supplement: Supplementary file 6 [file Table5.xlsx]

## Sheet: Training_Active_MIC<=1 ug.m-1
Molecule ChEMBL ID	Molecule Name	Molecule Max Phase	Molecular Weight	#RO5 Violations	AlogP	Compound Key	Smiles	Standard Type	Standard Relation	Standard Value	Standard Units	pChEMBL Value	Data Validity Comment	Comment	Uo Units	Ligand Efficiency BEI	Ligand Efficiency LE	Ligand Efficiency LLE	Ligand Efficiency SEI	Potential Duplicate	Assay ChEMBL ID	Assay Description	Assay Type	BAO Format ID	BAO Label	Assay Organism	Assay Tissue ChEMBL ID	Assay Tissue Name	Assay Cell Type	Assay Subcellular Fraction	Assay Parameters	Assay Variant Accession	Assay Variant Mutation	Target ChEMBL ID	Target Name	Target Organism	Target Type	Document ChEMBL ID	Source ID	Source Description	Document Journal	Document Year	Cell ChEMBL ID	Properties	Action Type	Standard Text Value	Value
CHEMBL345937	ULIFLOXACIN	2	349.39	0	1.87	ulifloxacin	CC1Sc2c(C(=O)O)c(=O)c3cc(F)c(N4CCNCC4)cc3n21	MIC	'='	0.002	ug.mL-1				UO_0000274					0	CHEMBL1639307	Antibacterial activity against Shigella flexneri by broth microdilution method	F	BAO_0000218	organism-based format	Shigella flexneri	None	None	None	None				CHEMBL614396	Shigella flexneri	Shigella flexneri	ORGANISM	CHEMBL1629662	1	Scientific Literature	Antimicrob Agents Chemother	2009	None				0.002
CHEMBL8	CIPROFLOXACIN	4	331.35	0	1.58	Ciprofloxacin	O=C(O)c1cn(C2CC2)c2cc(N3CCNCC3)c(F)cc2c1=O	MIC	'='	0.004	ug.mL-1				UO_0000274					0	CHEMBL1639307	Antibacterial activity against Shigella flexneri by broth microdilution method	F	BAO_0000218	organism-based format	Shigella flexneri	None	None	None	None				CHEMBL614396	Shigella flexneri	Shigella flexneri	ORGANISM	CHEMBL1629662	1	Scientific Literature	Antimicrob Agents Chemother	2009	None				0.004
CHEMBL145140		None	349.39	0	1.65	29s	CN1CCN(c2cc3c(cc2F)c(=O)c(C(=O)O)c2n3CS2)CC1	MIC	'='	0.006	ug.mL-1				UO_0000274					0	CHEMBL803874	In vitro antibacterial activity against Shigella flexneri 2a EW-10	F	BAO_0000218	organism-based format	Shigella flexneri	None	None	None	None				CHEMBL614396	Shigella flexneri	Shigella flexneri	ORGANISM	CHEMBL1125554	1	Scientific Literature	J Med Chem	1992	None				0.006
CHEMBL174	AMPICILLIN	4	349.41	0	0.32	Ampicillin	CC1(C)S[C@@H]2[C@H](NC(=O)[C@H](N)c3ccccc3)C(=O)N2[C@H]1C(=O)O	MIC	'='	0.007	ug.mL-1				UO_0000274					0	CHEMBL4613425	Antibacterial activity against Shigella flexneri	F	BAO_0000218	organism-based format	Shigella flexneri	None	None	None	None				CHEMBL614396	Shigella flexneri	Shigella flexneri	ORGANISM	CHEMBL4613208	1	Scientific Literature	Eur J Med Chem	2019	None				0.007
CHEMBL484273		None	296.3	0	-0.16	2	O=C1Nc2ccc(S(=O)(=O)N3CCOCC3)cc2C1=O	MIC	'='	0.007	ug.mL-1				UO_0000274					0	CHEMBL4613425	Antibacterial activity against Shigella flexneri	F	BAO_0000218	organism-based format	Shigella flexneri	None	None	None	None				CHEMBL614396	Shigella flexneri	Shigella flexneri	ORGANISM	CHEMBL4613208	1	Scientific Literature	Eur J Med Chem	2019	None				0.007
CHEMBL5314359	ERTAPENEM SODIUM	4	515.52	0	0.94	EPM	C[C@@H](O)[C@H]1C(=O)N2C(C(=O)[O-])=C(S[C@@H]3CN[C@H](C(=O)Nc4cccc(C(=O)O)c4)C3)[C@H](C)[C@H]12.O.[Na+]	MIC	'<='	0.008	ug.mL-1				UO_0000274					0	CHEMBL803697	Compound was evaluated for its antibacterial activity against Shigella flexneri ATCC 9199	F	BAO_0000218	organism-based format	Shigella flexneri	None	None	None	None				CHEMBL614396	Shigella flexneri	Shigella flexneri	ORGANISM	CHEMBL1145884	1	Scientific Literature	Bioorg Med Chem Lett	2003	None				0.008
CHEMBL142374		None	365.84	0	2.39	29bb	CC1Sc2c(C(=O)O)c(=O)c3cc(Cl)c(N4CCNCC4)cc3n21	MIC	'='	0.0125	ug.mL-1				UO_0000274					0	CHEMBL803874	In vitro antibacterial activity against Shigella flexneri 2a EW-10	F	BAO_0000218	organism-based format	Shigella flexneri	None	None	None	None				CHEMBL614396	Shigella flexneri	Shigella flexneri	ORGANISM	CHEMBL1125554	1	Scientific Literature	J Med Chem	1992	None				0.0125
CHEMBL143216		None	363.41	0	2.21	29b	CC1Sc2c(C(=O)O)c(=O)c3cc(F)c(N4CCN(C)CC4)cc3n21	MIC	'='	0.0125	ug.mL-1				UO_0000274					0	CHEMBL803874	In vitro antibacterial activity against Shigella flexneri 2a EW-10	F	BAO_0000218	organism-based format	Shigella flexneri	None	None	None	None				CHEMBL614396	Shigella flexneri	Shigella flexneri	ORGANISM	CHEMBL1125554	1	Scientific Literature	J Med Chem	1992	None				0.0125
CHEMBL343132		None	438.51	0	-0.33	1a	C[C@@H](O)[C@H]1C(=O)N2C(C(=O)O)=C(S[C@@H]3CN[C@H](C(=O)N4CC/C(=N/O)C4)C3)[C@H](C)[C@H]12	MIC	'='	0.016	ug.mL-1				UO_0000274					0	CHEMBL803697	Compound was evaluated for its antibacterial activity against Shigella flexneri ATCC 9199	F	BAO_0000218	organism-based format	Shigella flexneri	None	None	None	None				CHEMBL614396	Shigella flexneri	Shigella flexneri	ORGANISM	CHEMBL1145884	1	Scientific Literature	Bioorg Med Chem Lett	2003	None				0.016
CHEMBL142314		None	429.45	0	3.04	29w	O=C(O)c1c2n(c3cc(N4CCNCC4)c(F)cc3c1=O)C(c1ccc(F)cc1)S2	MIC	'='	0.025	ug.mL-1				UO_0000274					0	CHEMBL803874	In vitro antibacterial activity against Shigella flexneri 2a EW-10	F	BAO_0000218	organism-based format	Shigella flexneri	None	None	None	None				CHEMBL614396	Shigella flexneri	Shigella flexneri	ORGANISM	CHEMBL1125554	1	Scientific Literature	J Med Chem	1992	None				0.025
CHEMBL142111		None	411.46	0	2.9	29u	O=C(O)c1c2n(c3cc(N4CCNCC4)c(F)cc3c1=O)C(c1ccccc1)S2	MIC	'='	0.025	ug.mL-1				UO_0000274					0	CHEMBL803874	In vitro antibacterial activity against Shigella flexneri 2a EW-10	F	BAO_0000218	organism-based format	Shigella flexneri	None	None	None	None				CHEMBL614396	Shigella flexneri	Shigella flexneri	ORGANISM	CHEMBL1125554	1	Scientific Literature	J Med Chem	1992	None				0.025
CHEMBL141770		None	389.45	0	2.77	29e	C=CCN1CCN(c2cc3c(cc2F)c(=O)c(C(=O)O)c2n3C(C)S2)CC1	MIC	'='	0.025	ug.mL-1				UO_0000274					0	CHEMBL803874	In vitro antibacterial activity against Shigella flexneri 2a EW-10	F	BAO_0000218	organism-based format	Shigella flexneri	None	None	None	None				CHEMBL614396	Shigella flexneri	Shigella flexneri	ORGANISM	CHEMBL1125554	1	Scientific Literature	J Med Chem	1992	None				0.025
CHEMBL143770		None	377.44	0	2.6	29c	CCN1CCN(c2cc3c(cc2F)c(=O)c(C(=O)O)c2n3C(C)S2)CC1	MIC	'='	0.025	ug.mL-1				UO_0000274					0	CHEMBL803874	In vitro antibacterial activity against Shigella flexneri 2a EW-10	F	BAO_0000218	organism-based format	Shigella flexneri	None	None	None	None				CHEMBL614396	Shigella flexneri	Shigella flexneri	ORGANISM	CHEMBL1125554	1	Scientific Literature	J Med Chem	1992	None				0.025
CHEMBL1203367		None	389.84	0	1.31	29r	Cl.O.O=C(O)c1c2n(c3cc(N4CCNCC4)c(F)cc3c1=O)CS2	MIC	'='	0.025	ug.mL-1				UO_0000274					0	CHEMBL803874	In vitro antibacterial activity against Shigella flexneri 2a EW-10	F	BAO_0000218	organism-based format	Shigella flexneri	None	None	None	None				CHEMBL614396	Shigella flexneri	Shigella flexneri	ORGANISM	CHEMBL1125554	1	Scientific Literature	J Med Chem	1992	None				0.025
CHEMBL356275		None	391.47	0	2.99	29d	CC(C)N1CCN(c2cc3c(cc2F)c(=O)c(C(=O)O)c2n3C(C)S2)CC1	MIC	'='	0.025	ug.mL-1				UO_0000274					0	CHEMBL803874	In vitro antibacterial activity against Shigella flexneri 2a EW-10	F	BAO_0000218	organism-based format	Shigella flexneri	None	None	None	None				CHEMBL614396	Shigella flexneri	Shigella flexneri	ORGANISM	CHEMBL1125554	1	Scientific Literature	J Med Chem	1992	None				0.025
CHEMBL4641903		None	499.57	0	1.89	4h	CC1S/C(=N/N=C2\C(=O)Nc3ccc(S(=O)(=O)N4CCOCC4)cc32)N(c2ccccc2)C1=O	MIC	'='	0.03	ug.mL-1				UO_0000274					0	CHEMBL4613425	Antibacterial activity against Shigella flexneri	F	BAO_0000218	organism-based format	Shigella flexneri	None	None	None	None				CHEMBL614396	Shigella flexneri	Shigella flexneri	ORGANISM	CHEMBL4613208	1	Scientific Literature	Eur J Med Chem	2019	None				0.03
CHEMBL5315124	LEVOFLOXACIN	4	740.76	0	1.54	4	C[C@H]1COc2c(N3CCN(C)CC3)c(F)cc3c(=O)c(C(=O)O)cn1c23.C[C@H]1COc2c(N3CCN(C)CC3)c(F)cc3c(=O)c(C(=O)O)cn1c23.O	MIC	'='	0.03	ug.mL-1				UO_0000274					0	CHEMBL892650	Antibacterial activity against Shigella flexneri NCTC 8516 after 18 hrs	F	BAO_0000218	organism-based format	Shigella flexneri	None	None	None	None				CHEMBL614396	Shigella flexneri	Shigella flexneri	ORGANISM	CHEMBL1147210	1	Scientific Literature	Eur J Med Chem	2007	None				0.03
CHEMBL127	MEROPENEM	4	383.47	0	-0.31	MPM	C[C@@H](O)[C@H]1C(=O)N2C(C(=O)O)=C(S[C@@H]3CN[C@H](C(=O)N(C)C)C3)[C@H](C)[C@H]12	MIC	'='	0.03	ug.mL-1				UO_0000274					0	CHEMBL803697	Compound was evaluated for its antibacterial activity against Shigella flexneri ATCC 9199	F	BAO_0000218	organism-based format	Shigella flexneri	None	None	None	None				CHEMBL614396	Shigella flexneri	Shigella flexneri	ORGANISM	CHEMBL1145884	1	Scientific Literature	Bioorg Med Chem Lett	2003	None				0.03
CHEMBL142351		None	393.44	0	1.58	29f	CC1Sc2c(C(=O)O)c(=O)c3cc(F)c(N4CCN(CCO)CC4)cc3n21	MIC	'='	0.05	ug.mL-1				UO_0000274					0	CHEMBL803874	In vitro antibacterial activity against Shigella flexneri 2a EW-10	F	BAO_0000218	organism-based format	Shigella flexneri	None	None	None	None				CHEMBL614396	Shigella flexneri	Shigella flexneri	ORGANISM	CHEMBL1125554	1	Scientific Literature	J Med Chem	1992	None				0.05
CHEMBL31	GATIFLOXACIN	4	375.4	0	1.98	5	COc1c(N2CCNC(C)C2)c(F)cc2c(=O)c(C(=O)O)cn(C3CC3)c12	MIC	'='	0.0625	ug.mL-1				UO_0000274					0	CHEMBL1014957	Antibacterial activity against Shigella flexneri NCTC 8516 after 18 hrs by conventional agar dilution method	F	BAO_0000218	organism-based format	Shigella flexneri	None	None	None	None				CHEMBL614396	Shigella flexneri	Shigella flexneri	ORGANISM	CHEMBL1138578	1	Scientific Literature	Eur J Med Chem	2009	None				0.0625
CHEMBL561	LOMEFLOXACIN	4	351.35	0	1.8	Lomefloxacin	CCn1cc(C(=O)O)c(=O)c2cc(F)c(N3CCNC(C)C3)c(F)c21	MIC	'='	0.1	ug.mL-1				UO_0000274					0	CHEMBL4384153	Antibacterial activity against Shigella flexneri by agar dilution method	F	BAO_0000218	organism-based format	Shigella flexneri	None	None	None	None				CHEMBL614396	Shigella flexneri	Shigella flexneri	ORGANISM	CHEMBL4382234	1	Scientific Literature	Eur J Med Chem	2019	None				0.1
CHEMBL145436		None	363.37	0	1.4	29j	CC1Sc2c(C(=O)O)c(=O)c3cc(F)c(N4CCNC(=O)C4)cc3n21	MIC	'='	0.1	ug.mL-1				UO_0000274					0	CHEMBL803874	In vitro antibacterial activity against Shigella flexneri 2a EW-10	F	BAO_0000218	organism-based format	Shigella flexneri	None	None	None	None				CHEMBL614396	Shigella flexneri	Shigella flexneri	ORGANISM	CHEMBL1125554	1	Scientific Literature	J Med Chem	1992	None				0.1
CHEMBL144942		None	454.53	0	3.37	29h	CC1Sc2c(C(=O)O)c(=O)c3cc(F)c(N4CCN(Cc5ccc(N)cc5)CC4)cc3n21	MIC	'='	0.1	ug.mL-1				UO_0000274					0	CHEMBL803874	In vitro antibacterial activity against Shigella flexneri 2a EW-10	F	BAO_0000218	organism-based format	Shigella flexneri	None	None	None	None				CHEMBL614396	Shigella flexneri	Shigella flexneri	ORGANISM	CHEMBL1125554	1	Scientific Literature	J Med Chem	1992	None				0.1
CHEMBL141938		None	365.84	0	2.17	29aa	CN1CCN(c2cc3c(cc2Cl)c(=O)c(C(=O)O)c2n3CS2)CC1	MIC	'='	0.1	ug.mL-1				UO_0000274					0	CHEMBL803874	In vitro antibacterial activity against Shigella flexneri 2a EW-10	F	BAO_0000218	organism-based format	Shigella flexneri	None	None	None	None				CHEMBL614396	Shigella flexneri	Shigella flexneri	ORGANISM	CHEMBL1125554	1	Scientific Literature	J Med Chem	1992	None				0.1
CHEMBL143563		None	379.87	0	2.73	29cc	CC1Sc2c(C(=O)O)c(=O)c3cc(Cl)c(N4CCN(C)CC4)cc3n21	MIC	'='	0.1	ug.mL-1				UO_0000274					0	CHEMBL803874	In vitro antibacterial activity against Shigella flexneri 2a EW-10	F	BAO_0000218	organism-based format	Shigella flexneri	None	None	None	None				CHEMBL614396	Shigella flexneri	Shigella flexneri	ORGANISM	CHEMBL1125554	1	Scientific Literature	J Med Chem	1992	None				0.1
CHEMBL357124		None	334.37	0	3.06	29k	CC1Sc2c(C(=O)O)c(=O)c3cc(F)c(N4CCCC4)cc3n21	MIC	'='	0.1	ug.mL-1				UO_0000274					0	CHEMBL803874	In vitro antibacterial activity against Shigella flexneri 2a EW-10	F	BAO_0000218	organism-based format	Shigella flexneri	None	None	None	None				CHEMBL614396	Shigella flexneri	Shigella flexneri	ORGANISM	CHEMBL1125554	1	Scientific Literature	J Med Chem	1992	None				0.1
CHEMBL143154		None	331.33	0	2.65	29q	CC1Sc2c(C(=O)O)c(=O)c3cc(F)c(-n4ccnc4)cc3n21	MIC	'='	0.1	ug.mL-1				UO_0000274					0	CHEMBL803874	In vitro antibacterial activity against Shigella flexneri 2a EW-10	F	BAO_0000218	organism-based format	Shigella flexneri	None	None	None	None				CHEMBL614396	Shigella flexneri	Shigella flexneri	ORGANISM	CHEMBL1125554	1	Scientific Literature	J Med Chem	1992	None				0.1
CHEMBL442295		None	366.44	0	3.02	29o	CC1Sc2c(C(=O)O)c(=O)c3cc(F)c(N4CCSCC4)cc3n21	MIC	'='	0.1	ug.mL-1				UO_0000274					0	CHEMBL803874	In vitro antibacterial activity against Shigella flexneri 2a EW-10	F	BAO_0000218	organism-based format	Shigella flexneri	None	None	None	None				CHEMBL614396	Shigella flexneri	Shigella flexneri	ORGANISM	CHEMBL1125554	1	Scientific Literature	J Med Chem	1992	None				0.1
CHEMBL433735		None	351.82	0	1.83	29z	O=C(O)c1c2n(c3cc(N4CCNCC4)c(Cl)cc3c1=O)CS2	MIC	'='	0.1	ug.mL-1				UO_0000274					0	CHEMBL803874	In vitro antibacterial activity against Shigella flexneri 2a EW-10	F	BAO_0000218	organism-based format	Shigella flexneri	None	None	None	None				CHEMBL614396	Shigella flexneri	Shigella flexneri	ORGANISM	CHEMBL1125554	1	Scientific Literature	J Med Chem	1992	None				0.1
CHEMBL5284476		None	678.16	2	6.77	41a	O=C(O)c1cn(C2CC2)c2cc(N3CCN(CN4c5ccccc5C(=O)N(c5ccc(Cl)cc5)C4c4ccccc4)CC3)c(F)cc2c1=O	MIC	'='	0.1	ug.mL-1				UO_0000274					0	CHEMBL5242377	Antibacterial activity against Shigella flexneri	F	BAO_0000218	organism-based format	Shigella flexneri	None	None	None	None				CHEMBL614396	Shigella flexneri	Shigella flexneri	ORGANISM	CHEMBL5241092	1	Scientific Literature	Eur J Med Chem	2021	None				0.1
CHEMBL356456		None	363.41	0	2.26	29p	CC1Sc2c(C(=O)O)c(=O)c3cc(F)c(N4CCCNCC4)cc3n21	MIC	'='	0.1	ug.mL-1				UO_0000274					0	CHEMBL803874	In vitro antibacterial activity against Shigella flexneri 2a EW-10	F	BAO_0000218	organism-based format	Shigella flexneri	None	None	None	None				CHEMBL614396	Shigella flexneri	Shigella flexneri	ORGANISM	CHEMBL1125554	1	Scientific Literature	J Med Chem	1992	None				0.1
CHEMBL142730		None	350.37	0	2.3	29n	CC1Sc2c(C(=O)O)c(=O)c3cc(F)c(N4CCOCC4)cc3n21	MIC	'='	0.1	ug.mL-1				UO_0000274					0	CHEMBL803874	In vitro antibacterial activity against Shigella flexneri 2a EW-10	F	BAO_0000218	organism-based format	Shigella flexneri	None	None	None	None				CHEMBL614396	Shigella flexneri	Shigella flexneri	ORGANISM	CHEMBL1125554	1	Scientific Literature	J Med Chem	1992	None				0.1
CHEMBL4469313		None	490.49	0	2.48	11a	O=C1C(=O)N(CN2CCN(c3cc4c(cc3F)c(=O)c(C(=O)O)cn4C3CC3)CC2)c2ccccc21	MIC	'='	0.1	ug.mL-1				UO_0000274					0	CHEMBL4613425	Antibacterial activity against Shigella flexneri	F	BAO_0000218	organism-based format	Shigella flexneri	None	None	None	None				CHEMBL614396	Shigella flexneri	Shigella flexneri	ORGANISM	CHEMBL4613208	1	Scientific Literature	Eur J Med Chem	2019	None				0.1
CHEMBL5288793		None	722.62	2	6.88	41b	O=C(O)c1cn(C2CC2)c2cc(N3CCN(CN4c5ccccc5C(=O)N(c5ccc(Br)cc5)C4c4ccccc4)CC3)c(F)cc2c1=O	MIC	'='	0.1	ug.mL-1				UO_0000274					0	CHEMBL5242377	Antibacterial activity against Shigella flexneri	F	BAO_0000218	organism-based format	Shigella flexneri	None	None	None	None				CHEMBL614396	Shigella flexneri	Shigella flexneri	ORGANISM	CHEMBL5241092	1	Scientific Literature	Eur J Med Chem	2021	None				0.1
CHEMBL4447556		None	504.52	1	2.79	11b	Cc1ccc2c(c1)C(=O)C(=O)N2CN1CCN(c2cc3c(cc2F)c(=O)c(C(=O)O)cn3C2CC2)CC1	MIC	'='	0.1	ug.mL-1				UO_0000274					0	CHEMBL4613425	Antibacterial activity against Shigella flexneri	F	BAO_0000218	organism-based format	Shigella flexneri	None	None	None	None				CHEMBL614396	Shigella flexneri	Shigella flexneri	ORGANISM	CHEMBL4613208	1	Scientific Literature	Eur J Med Chem	2019	None				0.1
CHEMBL22	TRIMETHOPRIM	4	290.32	0	1.26	1	COc1cc(Cc2cnc(N)nc2N)cc(OC)c1OC	MIC	'='	0.1	ug.mL-1				UO_0000274					0	CHEMBL803868	In vitro antibacterial activity against Shigella flexneri (CN6007)	F	BAO_0000218	organism-based format	Shigella flexneri	None	None	None	None				CHEMBL614396	Shigella flexneri	Shigella flexneri	ORGANISM	CHEMBL1123638	1	Scientific Literature	J Med Chem	1987	None				0.1
CHEMBL4168524		None	380.24	0	4.85	13b	N#Cc1c(-c2ccc(Cl)cc2Cl)nn(-c2ccc3ccccc3n2)c1N	MIC	'='	0.12	ug.mL-1				UO_0000274					0	CHEMBL4141587	Antimicrobial activity against Shigella flexneri RCMB 0100542 after overnight incubation by macro-tube dilution technique	F	BAO_0000218	organism-based format	Shigella flexneri	None	None	None	None				CHEMBL614396	Shigella flexneri	Shigella flexneri	ORGANISM	CHEMBL4138150	1	Scientific Literature	Eur J Med Chem	2018	None				0.12
CHEMBL1741	CLARITHROMYCIN	4	747.96	2	2.44	Clarithromycin	CC[C@H]1OC(=O)[C@H](C)[C@@H](O[C@H]2C[C@@](C)(OC)[C@@H](O)[C@H](C)O2)[C@H](C)[C@@H](O[C@@H]2O[C@H](C)C[C@H](N(C)C)[C@H]2O)[C@](C)(OC)C[C@@H](C)C(=O)[C@H](C)[C@@H](O)[C@]1(C)O	MIC	'<'	0.125	ug.mL-1				UO_0000274					0	CHEMBL5122587	Antibacterial activity against Shigella flexneris ATCC 12022 assessed as bacterial growth inhibition incubated for 18 hrs by microdilution method	F	BAO_0000218	organism-based format	Shigella flexneri	None	None	None	None				CHEMBL614396	Shigella flexneri	Shigella flexneri	ORGANISM	CHEMBL5120821	1	Scientific Literature	J Nat Prod	2022	None	TIME = 18.0 hr			0.125
CHEMBL2298026		None	353.4	0	1.6	2m	NS(=O)(=O)c1ccc(NC(=S)NC(=O)c2cccc(F)c2)cc1	MIC	'='	0.156	ug.mL-1				UO_0000274					0	CHEMBL3070481	Antibacterial activity against Shigella flexneri assessed as growth inhibition after 24 hr by NCCLS broth micro-dilution method	F	BAO_0000218	organism-based format	Shigella flexneri	None	None	None	None				CHEMBL614396	Shigella flexneri	Shigella flexneri	ORGANISM	CHEMBL3045259	1	Scientific Literature	Med Chem Res	2013	None				0.156
CHEMBL2298034		None	349.44	0	1.77	2c	Cc1ccc(C(=O)NC(=S)Nc2ccc(S(N)(=O)=O)cc2)cc1	MIC	'='	0.156	ug.mL-1				UO_0000274					0	CHEMBL3070481	Antibacterial activity against Shigella flexneri assessed as growth inhibition after 24 hr by NCCLS broth micro-dilution method	F	BAO_0000218	organism-based format	Shigella flexneri	None	None	None	None				CHEMBL614396	Shigella flexneri	Shigella flexneri	ORGANISM	CHEMBL3045259	1	Scientific Literature	Med Chem Res	2013	None				0.156
CHEMBL2298032		None	259.31	0	-0.22	2a	NS(=O)(=O)c1ccc(NC(=S)NC=O)cc1	MIC	'='	0.156	ug.mL-1				UO_0000274					0	CHEMBL3070481	Antibacterial activity against Shigella flexneri assessed as growth inhibition after 24 hr by NCCLS broth micro-dilution method	F	BAO_0000218	organism-based format	Shigella flexneri	None	None	None	None				CHEMBL614396	Shigella flexneri	Shigella flexneri	ORGANISM	CHEMBL3045259	1	Scientific Literature	Med Chem Res	2013	None				0.156
CHEMBL2298036		None	369.86	0	2.11	2e	NS(=O)(=O)c1ccc(NC(=S)NC(=O)c2cccc(Cl)c2)cc1	MIC	'='	0.156	ug.mL-1				UO_0000274					0	CHEMBL3070481	Antibacterial activity against Shigella flexneri assessed as growth inhibition after 24 hr by NCCLS broth micro-dilution method	F	BAO_0000218	organism-based format	Shigella flexneri	None	None	None	None				CHEMBL614396	Shigella flexneri	Shigella flexneri	ORGANISM	CHEMBL3045259	1	Scientific Literature	Med Chem Res	2013	None				0.156
CHEMBL2298024		None	395.46	0	1.48	2k	COc1cccc(C(=O)NC(=S)Nc2ccc(S(N)(=O)=O)cc2)c1OC	MIC	'='	0.156	ug.mL-1				UO_0000274					0	CHEMBL3070481	Antibacterial activity against Shigella flexneri assessed as growth inhibition after 24 hr by NCCLS broth micro-dilution method	F	BAO_0000218	organism-based format	Shigella flexneri	None	None	None	None				CHEMBL614396	Shigella flexneri	Shigella flexneri	ORGANISM	CHEMBL3045259	1	Scientific Literature	Med Chem Res	2013	None				0.156
CHEMBL2375484		None	349.75	0	3.85	74	Fc1cnc(-c2nn3c(-c4ccccc4Cl)nnc3s2)c(F)c1	MIC	'='	0.156	ug.mL-1				UO_0000274					0	CHEMBL2379314	Antibacterial activity against Shigella flexneri after 24 hrs by serial tube dilution method	F	BAO_0000218	organism-based format	Shigella flexneri	None	None	None	None				CHEMBL614396	Shigella flexneri	Shigella flexneri	ORGANISM	CHEMBL2375269	1	Scientific Literature	Eur J Med Chem	2013	None				0.156
CHEMBL2298028		None	414.85	0	2.02	2o	NS(=O)(=O)c1ccc(NC(=S)NC(=O)c2ccc(Cl)cc2[N+](=O)[O-])cc1	MIC	'='	0.156	ug.mL-1				UO_0000274					0	CHEMBL3070481	Antibacterial activity against Shigella flexneri assessed as growth inhibition after 24 hr by NCCLS broth micro-dilution method	F	BAO_0000218	organism-based format	Shigella flexneri	None	None	None	None				CHEMBL614396	Shigella flexneri	Shigella flexneri	ORGANISM	CHEMBL3045259	1	Scientific Literature	Med Chem Res	2013	None				0.156
CHEMBL143621		None	425.49	0	3.24	29v	CN1CCN(c2cc3c(cc2F)c(=O)c(C(=O)O)c2n3C(c3ccccc3)S2)CC1	MIC	'='	0.2	ug.mL-1				UO_0000274					0	CHEMBL803874	In vitro antibacterial activity against Shigella flexneri 2a EW-10	F	BAO_0000218	organism-based format	Shigella flexneri	None	None	None	None				CHEMBL614396	Shigella flexneri	Shigella flexneri	ORGANISM	CHEMBL1125554	1	Scientific Literature	J Med Chem	1992	None				0.2
CHEMBL143566		None	365.39	0	1.97	29m	CC1Sc2c(C(=O)O)c(=O)c3cc(F)c(N4CCN(O)CC4)cc3n21	MIC	'='	0.2	ug.mL-1				UO_0000274					0	CHEMBL803874	In vitro antibacterial activity against Shigella flexneri 2a EW-10	F	BAO_0000218	organism-based format	Shigella flexneri	None	None	None	None				CHEMBL614396	Shigella flexneri	Shigella flexneri	ORGANISM	CHEMBL1125554	1	Scientific Literature	J Med Chem	1992	None				0.2
CHEMBL2110623	CEFAZAFLUR	-1	470.48	0	0.29	Cefazaflur	Cn1nnnc1SCC1=C(C(=O)O)N2C(=O)[C@@H](NC(=O)CSC(F)(F)F)[C@H]2SC1	MIC	'='	0.2	ug.mL-1				UO_0000274					0	CHEMBL3255490	Antibacterial activity against Shigella paradysenteriae HH 117 after overnight incubation by twofold agar dilution method	F	BAO_0000218	organism-based format	Shigella flexneri	None	None	None	None				CHEMBL614396	Shigella flexneri	Shigella flexneri	ORGANISM	CHEMBL3244150	1	Scientific Literature	J Med Chem	1977	None				0.2
CHEMBL243240		None	499.93	0	3.45	6c	C[C@H]1COc2c(N3CCN(CC(=O)c4ccc(Cl)cc4)CC3)c(F)cc3c(=O)c(C(=O)O)cn1c23	MIC	'='	0.25	ug.mL-1				UO_0000274					0	CHEMBL892650	Antibacterial activity against Shigella flexneri NCTC 8516 after 18 hrs	F	BAO_0000218	organism-based format	Shigella flexneri	None	None	None	None				CHEMBL614396	Shigella flexneri	Shigella flexneri	ORGANISM	CHEMBL1147210	1	Scientific Literature	Eur J Med Chem	2007	None				0.25
CHEMBL4473074		None	524.52	1	3	1d	CCn1cc(C(=O)O)c(=O)c2cc(F)c(N3CCN(CN4C(=O)C(=O)c5cc(C)ccc54)C(C)C3)c(F)c21	MIC	'='	0.25	ug.mL-1				UO_0000274					0	CHEMBL4384153	Antibacterial activity against Shigella flexneri by agar dilution method	F	BAO_0000218	organism-based format	Shigella flexneri	None	None	None	None				CHEMBL614396	Shigella flexneri	Shigella flexneri	ORGANISM	CHEMBL4382234	1	Scientific Literature	Eur J Med Chem	2019	None				0.25
CHEMBL397968		None	465.48	0	2.8	6a	C[C@H]1COc2c(N3CCN(CC(=O)c4ccccc4)CC3)c(F)cc3c(=O)c(C(=O)O)cn1c23	MIC	'='	0.25	ug.mL-1				UO_0000274					0	CHEMBL892650	Antibacterial activity against Shigella flexneri NCTC 8516 after 18 hrs	F	BAO_0000218	organism-based format	Shigella flexneri	None	None	None	None				CHEMBL614396	Shigella flexneri	Shigella flexneri	ORGANISM	CHEMBL1147210	1	Scientific Literature	Eur J Med Chem	2007	None				0.25
CHEMBL4465936		None	510.5	1	2.7	1c	CCn1cc(C(=O)O)c(=O)c2cc(F)c(N3CCN(CN4C(=O)C(=O)c5ccccc54)C(C)C3)c(F)c21	MIC	'='	0.25	ug.mL-1				UO_0000274					0	CHEMBL4384153	Antibacterial activity against Shigella flexneri by agar dilution method	F	BAO_0000218	organism-based format	Shigella flexneri	None	None	None	None				CHEMBL614396	Shigella flexneri	Shigella flexneri	ORGANISM	CHEMBL4382234	1	Scientific Literature	Eur J Med Chem	2019	None				0.25
CHEMBL1433	DOXYCYCLINE ANHYDROUS	4	444.44	1	-0.35	Doxycycline	C[C@H]1c2cccc(O)c2C(=O)C2=C(O)[C@]3(O)C(=O)C(C(N)=O)=C(O)[C@@H](N(C)C)[C@@H]3[C@@H](O)[C@@H]21	MIC	'='	0.25	ug.mL-1				UO_0000274					0	CHEMBL1639307	Antibacterial activity against Shigella flexneri by broth microdilution method	F	BAO_0000218	organism-based format	Shigella flexneri	None	None	None	None				CHEMBL614396	Shigella flexneri	Shigella flexneri	ORGANISM	CHEMBL1629662	1	Scientific Literature	Antimicrob Agents Chemother	2009	None				0.25
CHEMBL418293		None	361.4	0	3.09	13	COc1cc(Cc2cnc(N)nc2N)cc2c1NC(C)(CF)C(F)=C2C	MIC	'='	0.3	ug.mL-1				UO_0000274					0	CHEMBL883366	Comparative in vitro antibacterial activity of compound with trimethoprim against Shigella flexneri CN6007 on different day	F	BAO_0000218	organism-based format	Shigella flexneri	None	None	None	None				CHEMBL614396	Shigella flexneri	Shigella flexneri	ORGANISM	CHEMBL1124623	1	Scientific Literature	J Med Chem	1989	None				0.3
CHEMBL179559		None	404.3	0	2.77	2t	NS(=O)(=O)c1ccc(NC(=S)NC(=O)c2ccc(Cl)cc2Cl)cc1	MIC	'='	0.313	ug.mL-1				UO_0000274					0	CHEMBL3070481	Antibacterial activity against Shigella flexneri assessed as growth inhibition after 24 hr by NCCLS broth micro-dilution method	F	BAO_0000218	organism-based format	Shigella flexneri	None	None	None	None				CHEMBL614396	Shigella flexneri	Shigella flexneri	ORGANISM	CHEMBL3045259	1	Scientific Literature	Med Chem Res	2013	None				0.313
CHEMBL2298023		None	365.44	0	1.47	2j	COc1cccc(C(=O)NC(=S)Nc2ccc(S(N)(=O)=O)cc2)c1	MIC	'='	0.313	ug.mL-1				UO_0000274					0	CHEMBL3070481	Antibacterial activity against Shigella flexneri assessed as growth inhibition after 24 hr by NCCLS broth micro-dilution method	F	BAO_0000218	organism-based format	Shigella flexneri	None	None	None	None				CHEMBL614396	Shigella flexneri	Shigella flexneri	ORGANISM	CHEMBL3045259	1	Scientific Literature	Med Chem Res	2013	None				0.313
CHEMBL2298020		None	349.44	0	1.39	2g	NS(=O)(=O)c1ccc(NC(=S)NC(=O)Cc2ccccc2)cc1	MIC	'='	0.313	ug.mL-1				UO_0000274					0	CHEMBL3070481	Antibacterial activity against Shigella flexneri assessed as growth inhibition after 24 hr by NCCLS broth micro-dilution method	F	BAO_0000218	organism-based format	Shigella flexneri	None	None	None	None				CHEMBL614396	Shigella flexneri	Shigella flexneri	ORGANISM	CHEMBL3045259	1	Scientific Literature	Med Chem Res	2013	None				0.313
CHEMBL2298027		None	425.49	0	1.49	2n	COc1ccc(C(=O)NC(=S)Nc2ccc(S(N)(=O)=O)cc2)c(OC)c1OC	MIC	'='	0.313	ug.mL-1				UO_0000274					0	CHEMBL3070481	Antibacterial activity against Shigella flexneri assessed as growth inhibition after 24 hr by NCCLS broth micro-dilution method	F	BAO_0000218	organism-based format	Shigella flexneri	None	None	None	None				CHEMBL614396	Shigella flexneri	Shigella flexneri	ORGANISM	CHEMBL3045259	1	Scientific Literature	Med Chem Res	2013	None				0.313
CHEMBL2298031		None	391.52	0	2.73	2s	CCC(CC(=O)NC(=S)Nc1ccc(S(N)(=O)=O)cc1)c1ccccc1	MIC	'='	0.313	ug.mL-1				UO_0000274					0	CHEMBL3070481	Antibacterial activity against Shigella flexneri assessed as growth inhibition after 24 hr by NCCLS broth micro-dilution method	F	BAO_0000218	organism-based format	Shigella flexneri	None	None	None	None				CHEMBL614396	Shigella flexneri	Shigella flexneri	ORGANISM	CHEMBL3045259	1	Scientific Literature	Med Chem Res	2013	None				0.313
CHEMBL2298029		None	413.61	0	4.07	2p	CCCCCCCCCCCC(=O)NC(=S)Nc1ccc(S(N)(=O)=O)cc1	MIC	'='	0.313	ug.mL-1				UO_0000274					0	CHEMBL3070481	Antibacterial activity against Shigella flexneri assessed as growth inhibition after 24 hr by NCCLS broth micro-dilution method	F	BAO_0000218	organism-based format	Shigella flexneri	None	None	None	None				CHEMBL614396	Shigella flexneri	Shigella flexneri	ORGANISM	CHEMBL3045259	1	Scientific Literature	Med Chem Res	2013	None				0.313
CHEMBL2298019		None	380.41	0	1.37	2f	NS(=O)(=O)c1ccc(NC(=S)NC(=O)c2cccc([N+](=O)[O-])c2)cc1	MIC	'='	0.313	ug.mL-1				UO_0000274					0	CHEMBL3070481	Antibacterial activity against Shigella flexneri assessed as growth inhibition after 24 hr by NCCLS broth micro-dilution method	F	BAO_0000218	organism-based format	Shigella flexneri	None	None	None	None				CHEMBL614396	Shigella flexneri	Shigella flexneri	ORGANISM	CHEMBL3045259	1	Scientific Literature	Med Chem Res	2013	None				0.313
CHEMBL2298035		None	380.41	0	1.37	2d	NS(=O)(=O)c1ccc(NC(=S)NC(=O)c2ccc([N+](=O)[O-])cc2)cc1	MIC	'='	0.313	ug.mL-1				UO_0000274					0	CHEMBL3070481	Antibacterial activity against Shigella flexneri assessed as growth inhibition after 24 hr by NCCLS broth micro-dilution method	F	BAO_0000218	organism-based format	Shigella flexneri	None	None	None	None				CHEMBL614396	Shigella flexneri	Shigella flexneri	ORGANISM	CHEMBL3045259	1	Scientific Literature	Med Chem Res	2013	None				0.313
CHEMBL1370012		None	325.37	0	1.05	2r	NS(=O)(=O)c1ccc(NC(=S)NC(=O)c2ccco2)cc1	MIC	'='	0.313	ug.mL-1				UO_0000274					0	CHEMBL3070481	Antibacterial activity against Shigella flexneri assessed as growth inhibition after 24 hr by NCCLS broth micro-dilution method	F	BAO_0000218	organism-based format	Shigella flexneri	None	None	None	None				CHEMBL614396	Shigella flexneri	Shigella flexneri	ORGANISM	CHEMBL3045259	1	Scientific Literature	Med Chem Res	2013	None				0.313
CHEMBL2298033		None	369.86	0	2.11	2b	NS(=O)(=O)c1ccc(NC(=S)NC(=O)c2ccc(Cl)cc2)cc1	MIC	'='	0.313	ug.mL-1				UO_0000274					0	CHEMBL3070481	Antibacterial activity against Shigella flexneri assessed as growth inhibition after 24 hr by NCCLS broth micro-dilution method	F	BAO_0000218	organism-based format	Shigella flexneri	None	None	None	None				CHEMBL614396	Shigella flexneri	Shigella flexneri	ORGANISM	CHEMBL3045259	1	Scientific Literature	Med Chem Res	2013	None				0.313
CHEMBL2298022		None	349.44	0	1.77	2i	Cc1cccc(C(=O)NC(=S)Nc2ccc(S(N)(=O)=O)cc2)c1	MIC	'='	0.313	ug.mL-1				UO_0000274					0	CHEMBL3070481	Antibacterial activity against Shigella flexneri assessed as growth inhibition after 24 hr by NCCLS broth micro-dilution method	F	BAO_0000218	organism-based format	Shigella flexneri	None	None	None	None				CHEMBL614396	Shigella flexneri	Shigella flexneri	ORGANISM	CHEMBL3045259	1	Scientific Literature	Med Chem Res	2013	None				0.313
CHEMBL2298030		None	395.46	0	1.48	2q	COc1cc(OC)cc(C(=O)NC(=S)Nc2ccc(S(N)(=O)=O)cc2)c1	MIC	'='	0.313	ug.mL-1				UO_0000274					0	CHEMBL3070481	Antibacterial activity against Shigella flexneri assessed as growth inhibition after 24 hr by NCCLS broth micro-dilution method	F	BAO_0000218	organism-based format	Shigella flexneri	None	None	None	None				CHEMBL614396	Shigella flexneri	Shigella flexneri	ORGANISM	CHEMBL3045259	1	Scientific Literature	Med Chem Res	2013	None				0.313
CHEMBL2298025		None	414.85	0	2.02	2l	NS(=O)(=O)c1ccc(NC(=S)NC(=O)c2cc([N+](=O)[O-])ccc2Cl)cc1	MIC	'='	0.313	ug.mL-1				UO_0000274					0	CHEMBL3070481	Antibacterial activity against Shigella flexneri assessed as growth inhibition after 24 hr by NCCLS broth micro-dilution method	F	BAO_0000218	organism-based format	Shigella flexneri	None	None	None	None				CHEMBL614396	Shigella flexneri	Shigella flexneri	ORGANISM	CHEMBL3045259	1	Scientific Literature	Med Chem Res	2013	None				0.313
CHEMBL2298021		None	349.44	0	1.77	2h	Cc1ccccc1C(=O)NC(=S)Nc1ccc(S(N)(=O)=O)cc1	MIC	'='	0.313	ug.mL-1				UO_0000274					0	CHEMBL3070481	Antibacterial activity against Shigella flexneri assessed as growth inhibition after 24 hr by NCCLS broth micro-dilution method	F	BAO_0000218	organism-based format	Shigella flexneri	None	None	None	None				CHEMBL614396	Shigella flexneri	Shigella flexneri	ORGANISM	CHEMBL3045259	1	Scientific Literature	Med Chem Res	2013	None				0.313
CHEMBL143799		None	391.42	0	2.13	29i	CC(=O)N1CCN(c2cc3c(cc2F)c(=O)c(C(=O)O)c2n3C(C)S2)CC1	MIC	'='	0.39	ug.mL-1				UO_0000274					0	CHEMBL803874	In vitro antibacterial activity against Shigella flexneri 2a EW-10	F	BAO_0000218	organism-based format	Shigella flexneri	None	None	None	None				CHEMBL614396	Shigella flexneri	Shigella flexneri	ORGANISM	CHEMBL1125554	1	Scientific Literature	J Med Chem	1992	None				0.39
CHEMBL217868		None	1386.76	None	None	mod-7	CC(C)C[C@H](NC(=O)[C@H](CCCCN)NC(=O)[C@H](CC(C)C)NC(=O)[C@H](Cc1c[nH]c2ccccc12)NC(=O)[C@H](CCCCN)NC(=O)[C@@H](N)CCCCN)C(=O)N[C@@H](Cc1c[nH]c2ccccc12)C(=O)N[C@@H](CCCCN)C(=O)N[C@@H](C)C(=O)N[C@@H](Cc1c[nH]c2ccccc12)C(=O)O	MIC	'<'	0.39	ug.mL-1				UO_0000274					0	CHEMBL805511	Compound tested for the antimicrobial activity against Shigella flexneri	F	BAO_0000218	organism-based format	Shigella flexneri	None	None	None	None				CHEMBL614396	Shigella flexneri	Shigella flexneri	ORGANISM	CHEMBL1126653	1	Scientific Literature	J Med Chem	1993	None				0.39
CHEMBL2093005		None	194.23	0	1.12	(R)-6	C#CC#CC#CC#C/C=C/C=C/[C@@H](C)O	MIC	'='	0.4	ug.mL-1				UO_0000274					0	CHEMBL802303	Antimicrobial activity of the Compound was tested for minimum inhibitory concentration against Shigella flexneriII D642	F	BAO_0000218	organism-based format	Shigella flexneri	None	None	None	None				CHEMBL614396	Shigella flexneri	Shigella flexneri	ORGANISM	CHEMBL1128593	1	Scientific Literature	J Med Chem	1995	None				0.4
CHEMBL3247357		None	522.49	1	-0.65	25	Cn1nnnc1SCC1=C(C(=O)[O-])N2C(=O)[C@@H](NC(=O)C[S+]([O-])CC(F)(F)F)[C@H]2SC1.[Na+]	MIC	'='	0.4	ug.mL-1				UO_0000274					0	CHEMBL3255490	Antibacterial activity against Shigella paradysenteriae HH 117 after overnight incubation by twofold agar dilution method	F	BAO_0000218	organism-based format	Shigella flexneri	None	None	None	None				CHEMBL614396	Shigella flexneri	Shigella flexneri	ORGANISM	CHEMBL3244150	1	Scientific Literature	J Med Chem	1977	None				0.4
CHEMBL3247356		None	506.49	0	0.34	24	Cn1nnnc1SCC1=C(C(=O)[O-])N2C(=O)[C@@H](NC(=O)CSCC(F)(F)F)[C@H]2SC1.[Na+]	MIC	'='	0.4	ug.mL-1				UO_0000274					0	CHEMBL3255490	Antibacterial activity against Shigella paradysenteriae HH 117 after overnight incubation by twofold agar dilution method	F	BAO_0000218	organism-based format	Shigella flexneri	None	None	None	None				CHEMBL614396	Shigella flexneri	Shigella flexneri	ORGANISM	CHEMBL3244150	1	Scientific Literature	J Med Chem	1977	None				0.4
CHEMBL148000		None	254.28	0	1.19	1 (caryoynencins)	C#CC#CC#CC#C/C=C/C(O)CCCCC(=O)O	MIC	'='	0.4	ug.mL-1				UO_0000274					0	CHEMBL802303	Antimicrobial activity of the Compound was tested for minimum inhibitory concentration against Shigella flexneriII D642	F	BAO_0000218	organism-based format	Shigella flexneri	None	None	None	None				CHEMBL614396	Shigella flexneri	Shigella flexneri	ORGANISM	CHEMBL1128593	1	Scientific Literature	J Med Chem	1995	None				0.4
CHEMBL1435	CEFAZOLIN	4	454.52	1	-0.64	Cefazolin	Cc1nnc(SCC2=C(C(=O)O)N3C(=O)[C@@H](NC(=O)Cn4cnnn4)[C@H]3SC2)s1	MIC	'='	0.4	ug.mL-1				UO_0000274					0	CHEMBL3255490	Antibacterial activity against Shigella paradysenteriae HH 117 after overnight incubation by twofold agar dilution method	F	BAO_0000218	organism-based format	Shigella flexneri	None	None	None	None				CHEMBL614396	Shigella flexneri	Shigella flexneri	ORGANISM	CHEMBL3244150	1	Scientific Literature	J Med Chem	1977	None				0.4
CHEMBL463809	GENTAMICIN C1	None	477.6	2	-3.33	Gentamycin	CN[C@@H]1[C@@H](O)[C@@H](O[C@@H]2[C@@H](O)[C@H](O[C@H]3O[C@H]([C@@H](C)NC)CC[C@H]3N)[C@@H](N)C[C@H]2N)OC[C@]1(C)O	MIC	'='	0.48	ug.mL-1				UO_0000274					0	CHEMBL4141587	Antimicrobial activity against Shigella flexneri RCMB 0100542 after overnight incubation by macro-tube dilution technique	F	BAO_0000218	organism-based format	Shigella flexneri	None	None	None	None				CHEMBL614396	Shigella flexneri	Shigella flexneri	ORGANISM	CHEMBL4138150	1	Scientific Literature	Eur J Med Chem	2018	None				0.48
CHEMBL3039597	GENTAMICIN	4	1390.73	None	None	gentamicin	CNC(C)[C@@H]1CC[C@@H](N)[C@@H](O[C@H]2[C@H](O)[C@@H](O[C@H]3OC[C@](C)(O)[C@H](NC)[C@H]3O)[C@H](N)C[C@@H]2N)O1.CN[C@@H]1[C@@H](O)[C@@H](O[C@@H]2[C@@H](O)[C@H](O[C@H]3O[C@H](C(C)N)CC[C@H]3N)[C@@H](N)C[C@H]2N)OC[C@]1(C)O.CN[C@@H]1[C@@H](O)[C@@H](O[C@@H]2[C@@H](O)[C@H](O[C@H]3O[C@H](CN)CC[C@H]3N)[C@@H](N)C[C@H]2N)OC[C@]1(C)O	MIC	'='	0.48	ug.mL-1				UO_0000274					0	CHEMBL2343211	Antibacterial activity against Shigella flexneri RCMB 0100542 assessed as growth inhibition after 24 hrs by twofold serial dilution method	F	BAO_0000218	organism-based format	Shigella flexneri	None	None	None	None				CHEMBL614396	Shigella flexneri	Shigella flexneri	ORGANISM	CHEMBL2331482	1	Scientific Literature	Eur J Med Chem	2013	None				0.48
CHEMBL4175506		None	471.56	1	7.39	8b	COc1ccc(C2CC(c3ccc(Oc4ccc5ccccc5n4)cc3)=NN2c2ccccc2)cc1	MIC	'='	0.48	ug.mL-1				UO_0000274					0	CHEMBL4141587	Antimicrobial activity against Shigella flexneri RCMB 0100542 after overnight incubation by macro-tube dilution technique	F	BAO_0000218	organism-based format	Shigella flexneri	None	None	None	None				CHEMBL614396	Shigella flexneri	Shigella flexneri	ORGANISM	CHEMBL4138150	1	Scientific Literature	Eur J Med Chem	2018	None				0.48
CHEMBL442257		None	510.52	1	2.8	7e	COc1ccc(/C(CN2CCN(c3c(F)cc4c(=O)c(C(=O)O)cn5c4c3OC[C@@H]5C)CC2)=N/O)cc1	MIC	'='	0.5	ug.mL-1				UO_0000274					0	CHEMBL892650	Antibacterial activity against Shigella flexneri NCTC 8516 after 18 hrs	F	BAO_0000218	organism-based format	Shigella flexneri	None	None	None	None				CHEMBL614396	Shigella flexneri	Shigella flexneri	ORGANISM	CHEMBL1147210	1	Scientific Literature	Eur J Med Chem	2007	None				0.5
CHEMBL243244		None	559.39	1	3.56	7b	C[C@H]1COc2c(N3CCN(C/C(=N\O)c4ccc(Br)cc4)CC3)c(F)cc3c(=O)c(C(=O)O)cn1c23	MIC	'='	0.5	ug.mL-1				UO_0000274					0	CHEMBL892650	Antibacterial activity against Shigella flexneri NCTC 8516 after 18 hrs	F	BAO_0000218	organism-based format	Shigella flexneri	None	None	None	None				CHEMBL614396	Shigella flexneri	Shigella flexneri	ORGANISM	CHEMBL1147210	1	Scientific Literature	Eur J Med Chem	2007	None				0.5
CHEMBL395319		None	480.5	0	2.79	7a	C[C@H]1COc2c(N3CCN(C/C(=N\O)c4ccccc4)CC3)c(F)cc3c(=O)c(C(=O)O)cn1c23	MIC	'='	0.5	ug.mL-1				UO_0000274					0	CHEMBL892650	Antibacterial activity against Shigella flexneri NCTC 8516 after 18 hrs	F	BAO_0000218	organism-based format	Shigella flexneri	None	None	None	None				CHEMBL614396	Shigella flexneri	Shigella flexneri	ORGANISM	CHEMBL1147210	1	Scientific Literature	Eur J Med Chem	2007	None				0.5
CHEMBL44354	CEFTAZIDIME	4	546.59	2	-1.3	Ceftazidime	CC(C)(O/N=C(\C(=O)N[C@@H]1C(=O)N2C(C(=O)[O-])=C(C[n+]3ccccc3)CS[C@H]12)c1csc(N)n1)C(=O)O	MIC	'='	0.5	ug.mL-1				UO_0000274					0	CHEMBL1268090	Antimicrobial activity against Shigella flexneri isolate AM19035 by broth microdilution method	F	BAO_0000218	organism-based format	Shigella flexneri	None	None	None	None				CHEMBL614396	Shigella flexneri	Shigella flexneri	ORGANISM	CHEMBL1255459	1	Scientific Literature	Antimicrob Agents Chemother	2010	None				0.5
CHEMBL243245		None	514.94	1	3.45	7c	C[C@H]1COc2c(N3CCN(C/C(=N\O)c4ccc(Cl)cc4)CC3)c(F)cc3c(=O)c(C(=O)O)cn1c23	MIC	'='	0.5	ug.mL-1				UO_0000274					0	CHEMBL892650	Antibacterial activity against Shigella flexneri NCTC 8516 after 18 hrs	F	BAO_0000218	organism-based format	Shigella flexneri	None	None	None	None				CHEMBL614396	Shigella flexneri	Shigella flexneri	ORGANISM	CHEMBL1147210	1	Scientific Literature	Eur J Med Chem	2007	None				0.5
CHEMBL243242		None	479.51	0	3.11	6f	Cc1ccc(C(=O)CN2CCN(c3c(F)cc4c(=O)c(C(=O)O)cn5c4c3OC[C@@H]5C)CC2)cc1	MIC	'='	0.5	ug.mL-1				UO_0000274					0	CHEMBL892650	Antibacterial activity against Shigella flexneri NCTC 8516 after 18 hrs	F	BAO_0000218	organism-based format	Shigella flexneri	None	None	None	None				CHEMBL614396	Shigella flexneri	Shigella flexneri	ORGANISM	CHEMBL1147210	1	Scientific Literature	Eur J Med Chem	2007	None				0.5
CHEMBL194126		None	449.55	2	-3.98	Gentamicin	CN[C@@H]1[C@@H](O)[C@@H](O[C@@H]2[C@@H](O)[C@H](O[C@H]3O[C@H](CN)CC[C@H]3N)[C@@H](N)C[C@H]2N)OC[C@]1(C)O	MIC	'='	0.5	ug.mL-1				UO_0000274					0	CHEMBL4342388	Antibacterial activity against Shigella flexneri by CLSI protocol based method	F	BAO_0000218	organism-based format	Shigella flexneri	None	None	None	None				CHEMBL614396	Shigella flexneri	Shigella flexneri	ORGANISM	CHEMBL4340580	1	Scientific Literature	J Nat Prod	2019	None				0.5
CHEMBL243241		None	495.51	0	2.81	6e	COc1ccc(C(=O)CN2CCN(c3c(F)cc4c(=O)c(C(=O)O)cn5c4c3OC[C@@H]5C)CC2)cc1	MIC	'='	0.5	ug.mL-1				UO_0000274					0	CHEMBL892650	Antibacterial activity against Shigella flexneri NCTC 8516 after 18 hrs	F	BAO_0000218	organism-based format	Shigella flexneri	None	None	None	None				CHEMBL614396	Shigella flexneri	Shigella flexneri	ORGANISM	CHEMBL1147210	1	Scientific Literature	Eur J Med Chem	2007	None				0.5
CHEMBL243689		None	544.38	1	3.56	6b	C[C@H]1COc2c(N3CCN(CC(=O)c4ccc(Br)cc4)CC3)c(F)cc3c(=O)c(C(=O)O)cn1c23	MIC	'='	0.5	ug.mL-1				UO_0000274					0	CHEMBL892650	Antibacterial activity against Shigella flexneri NCTC 8516 after 18 hrs	F	BAO_0000218	organism-based format	Shigella flexneri	None	None	None	None				CHEMBL614396	Shigella flexneri	Shigella flexneri	ORGANISM	CHEMBL1147210	1	Scientific Literature	Eur J Med Chem	2007	None				0.5
CHEMBL472587		None	570.56	2	3.92	6a	COc1c(N2CCN(c3nnc(-c4ccc([N+](=O)[O-])o4)s3)C(C)C2)c(F)cc2c(=O)c(C(=O)O)cn(C3CC3)c12	MIC	'='	0.5	ug.mL-1				UO_0000274					0	CHEMBL1014957	Antibacterial activity against Shigella flexneri NCTC 8516 after 18 hrs by conventional agar dilution method	F	BAO_0000218	organism-based format	Shigella flexneri	None	None	None	None				CHEMBL614396	Shigella flexneri	Shigella flexneri	ORGANISM	CHEMBL1138578	1	Scientific Literature	Eur J Med Chem	2009	None				0.5
CHEMBL19633	DIAVERIDINE	2	260.3	0	1.25	19	COc1ccc(Cc2cnc(N)nc2N)cc1OC	MIC	'='	0.5	ug.mL-1				UO_0000274					0	CHEMBL803868	In vitro antibacterial activity against Shigella flexneri (CN6007)	F	BAO_0000218	organism-based format	Shigella flexneri	None	None	None	None				CHEMBL614396	Shigella flexneri	Shigella flexneri	ORGANISM	CHEMBL1123638	1	Scientific Literature	J Med Chem	1987	None				0.5
CHEMBL142732		None	429.45	0	3.04	29x	O=C(O)c1c2n(c3cc(N4CCNCC4)c(F)cc3c1=O)C(c1ccccc1F)S2	MIC	'='	0.78	ug.mL-1				UO_0000274					0	CHEMBL803874	In vitro antibacterial activity against Shigella flexneri 2a EW-10	F	BAO_0000218	organism-based format	Shigella flexneri	None	None	None	None				CHEMBL614396	Shigella flexneri	Shigella flexneri	ORGANISM	CHEMBL1125554	1	Scientific Literature	J Med Chem	1992	None				0.78
CHEMBL142558		None	461.47	0	3.52	29y	CN1CCN(c2cc3c(cc2F)c(=O)c(C(=O)O)c2n3C(c3ccc(F)cc3F)S2)CC1	MIC	'='	0.78	ug.mL-1				UO_0000274					0	CHEMBL803874	In vitro antibacterial activity against Shigella flexneri 2a EW-10	F	BAO_0000218	organism-based format	Shigella flexneri	None	None	None	None				CHEMBL614396	Shigella flexneri	Shigella flexneri	ORGANISM	CHEMBL1125554	1	Scientific Literature	J Med Chem	1992	None				0.78
CHEMBL358752		None	194.23	0	1.12	(+/-)-6	C#CC#CC#CC#C/C=C/C=C/C(C)O	MIC	'='	0.8	ug.mL-1				UO_0000274					0	CHEMBL802303	Antimicrobial activity of the Compound was tested for minimum inhibitory concentration against Shigella flexneriII D642	F	BAO_0000218	organism-based format	Shigella flexneri	None	None	None	None				CHEMBL614396	Shigella flexneri	Shigella flexneri	ORGANISM	CHEMBL1128593	1	Scientific Literature	J Med Chem	1995	None				0.8
CHEMBL3247354		None	538.55	1	0.99	22	Cc1nnc(SCC2=C(C(=O)[O-])N3C(=O)[C@@H](NC(=O)C[S+]([O-])CC(F)(F)F)[C@H]3SC2)s1.[Na+]	MIC	'='	0.8	ug.mL-1				UO_0000274					0	CHEMBL3255490	Antibacterial activity against Shigella paradysenteriae HH 117 after overnight incubation by twofold agar dilution method	F	BAO_0000218	organism-based format	Shigella flexneri	None	None	None	None				CHEMBL614396	Shigella flexneri	Shigella flexneri	ORGANISM	CHEMBL3244150	1	Scientific Literature	J Med Chem	1977	None				0.8
CHEMBL3247347		None	463.5	1	-0.7	11	Cn1nnnc1SCC1=C(C(=O)[O-])N2C(=O)[C@@H](NC(=O)CSCC#N)[C@H]2SC1.[Na+]	MIC	'='	0.8	ug.mL-1				UO_0000274					0	CHEMBL3255490	Antibacterial activity against Shigella paradysenteriae HH 117 after overnight incubation by twofold agar dilution method	F	BAO_0000218	organism-based format	Shigella flexneri	None	None	None	None				CHEMBL614396	Shigella flexneri	Shigella flexneri	ORGANISM	CHEMBL3244150	1	Scientific Literature	J Med Chem	1977	None				0.8
CHEMBL3272959		None	524.46	2	-1.02	35	Cn1nnnc1SCC1=C(C(=O)[O-])N2C(=O)[C@@H](NC(=O)CS(=O)(=O)C(F)(F)F)[C@H]2SC1.[Na+]	MIC	'='	0.8	ug.mL-1				UO_0000274					0	CHEMBL3283393	Antibacterial activity against Shigella paradysenteriae HH 117 by two-fold agar dilution method	F	BAO_0000218	organism-based format	Shigella flexneri	None	None	None	None				CHEMBL614396	Shigella flexneri	Shigella flexneri	ORGANISM	CHEMBL3272096	1	Scientific Literature	J Med Chem	1976	None				0.8
CHEMBL1788253		None	194.23	0	1.12	(S)-6	C#CC#CC#CC#C/C=C/C=C/[C@H](C)O	MIC	'='	0.8	ug.mL-1				UO_0000274					0	CHEMBL802303	Antimicrobial activity of the Compound was tested for minimum inhibitory concentration against Shigella flexneriII D642	F	BAO_0000218	organism-based format	Shigella flexneri	None	None	None	None				CHEMBL614396	Shigella flexneri	Shigella flexneri	ORGANISM	CHEMBL1128593	1	Scientific Literature	J Med Chem	1995	None				0.8
CHEMBL147686		None	194.23	0	1.12	8	C#CC#CC#CC#CC(O)/C=C/C=C/C	MIC	'='	0.8	ug.mL-1				UO_0000274					0	CHEMBL802303	Antimicrobial activity of the Compound was tested for minimum inhibitory concentration against Shigella flexneriII D642	F	BAO_0000218	organism-based format	Shigella flexneri	None	None	None	None				CHEMBL614396	Shigella flexneri	Shigella flexneri	ORGANISM	CHEMBL1128593	1	Scientific Literature	J Med Chem	1995	None				0.8
CHEMBL3247345		None	495.57	0	-0.05	9	Cc1nnc(SCC2=C(C(=O)[O-])N3C(=O)[C@@H](NC(=O)C[S+]([O-])CC#N)[C@H]3SC2)s1.[Na+]	MIC	'='	0.8	ug.mL-1				UO_0000274					0	CHEMBL3255490	Antibacterial activity against Shigella paradysenteriae HH 117 after overnight incubation by twofold agar dilution method	F	BAO_0000218	organism-based format	Shigella flexneri	None	None	None	None				CHEMBL614396	Shigella flexneri	Shigella flexneri	ORGANISM	CHEMBL3244150	1	Scientific Literature	J Med Chem	1977	None				0.8
CHEMBL395320		None	494.52	0	3.1	7f	Cc1ccc(/C(CN2CCN(c3c(F)cc4c(=O)c(C(=O)O)cn5c4c3OC[C@@H]5C)CC2)=N/O)cc1	MIC	'='	1	ug.mL-1				UO_0000274					0	CHEMBL892650	Antibacterial activity against Shigella flexneri NCTC 8516 after 18 hrs	F	BAO_0000218	organism-based format	Shigella flexneri	None	None	None	None				CHEMBL614396	Shigella flexneri	Shigella flexneri	ORGANISM	CHEMBL1147210	1	Scientific Literature	Eur J Med Chem	2007	None				1
CHEMBL243246		None	498.49	0	2.93	7d	C[C@H]1COc2c(N3CCN(C/C(=N\O)c4ccc(F)cc4)CC3)c(F)cc3c(=O)c(C(=O)O)cn1c23	MIC	'='	1	ug.mL-1				UO_0000274					0	CHEMBL892650	Antibacterial activity against Shigella flexneri NCTC 8516 after 18 hrs	F	BAO_0000218	organism-based format	Shigella flexneri	None	None	None	None				CHEMBL614396	Shigella flexneri	Shigella flexneri	ORGANISM	CHEMBL1147210	1	Scientific Literature	Eur J Med Chem	2007	None				1
CHEMBL243243		None	534.37	1	4.1	6g	C[C@H]1COc2c(N3CCN(CC(=O)c4ccc(Cl)cc4Cl)CC3)c(F)cc3c(=O)c(C(=O)O)cn1c23	MIC	'='	1	ug.mL-1				UO_0000274					0	CHEMBL892650	Antibacterial activity against Shigella flexneri NCTC 8516 after 18 hrs	F	BAO_0000218	organism-based format	Shigella flexneri	None	None	None	None				CHEMBL614396	Shigella flexneri	Shigella flexneri	ORGANISM	CHEMBL1147210	1	Scientific Literature	Eur J Med Chem	2007	None				1
CHEMBL5178546		None	337.78	0	2.29	3	O=C(C[C@@H]1CCCCN1)Cn1cnc2cc(Cl)c(F)cc2c1=O	MIC	'='	1	ug.mL-1				UO_0000274					0	CHEMBL5153105	Antibacterial activity against Shigella flexneri CMCC51572 assessed as prevention of visible growth by broth microdilution method	F	BAO_0000218	organism-based format	Shigella flexneri	None	None	None	None				CHEMBL614396	Shigella flexneri	Shigella flexneri	ORGANISM	CHEMBL5150045	1	Scientific Literature	J Med Chem	2022	None				1
CHEMBL397969		None	483.47	0	2.94	6d	C[C@H]1COc2c(N3CCN(CC(=O)c4ccc(F)cc4)CC3)c(F)cc3c(=O)c(C(=O)O)cn1c23	MIC	'='	1	ug.mL-1				UO_0000274					0	CHEMBL892650	Antibacterial activity against Shigella flexneri NCTC 8516 after 18 hrs	F	BAO_0000218	organism-based format	Shigella flexneri	None	None	None	None				CHEMBL614396	Shigella flexneri	Shigella flexneri	ORGANISM	CHEMBL1147210	1	Scientific Literature	Eur J Med Chem	2007	None				1
CHEMBL59416		None	286.34	0	1.67	11	C=CCc1cc(Cc2cnc(N)nc2N)cc(OC)c1O	MIC	'='	1	ug.mL-1				UO_0000274					0	CHEMBL802301	Antibacterial (Shigella flexneri CN6007) activity compared to trimethoprim.	F	BAO_0000218	organism-based format	Shigella flexneri	None	None	None	None				CHEMBL614396	Shigella flexneri	Shigella flexneri	ORGANISM	CHEMBL1124568	1	Scientific Literature	J Med Chem	1989	None				1
CHEMBL3581009		None	462.56	0	4.54	1	C#CCOc1ccc(-c2nc3ccc(-c4nc5ccc(N6CCN(C)CC6)cc5[nH]4)cc3[nH]2)cc1	MIC	'='	1	ug.mL-1				UO_0000274					0	CHEMBL4016051	Antibacterial activity against Shigella flexneri 2457NR517 after 24 hrs by microbroth dilution method	F	BAO_0000019	assay format	Shigella flexneri	None	None	None	None				CHEMBL614396	Shigella flexneri	Shigella flexneri	ORGANISM	CHEMBL4014329	1	Scientific Literature	J Med Chem	2017	None				1
CHEMBL453967		None	584.59	2	3.06	6c	COc1c(N2CCN(c3nnc(-c4ncc([N+](=O)[O-])n4C)s3)C(C)C2)c(F)cc2c(=O)c(C(=O)O)cn(C3CC3)c12	MIC	'='	1	ug.mL-1				UO_0000274					0	CHEMBL1014957	Antibacterial activity against Shigella flexneri NCTC 8516 after 18 hrs by conventional agar dilution method	F	BAO_0000218	organism-based format	Shigella flexneri	None	None	None	None				CHEMBL614396	Shigella flexneri	Shigella flexneri	ORGANISM	CHEMBL1138578	1	Scientific Literature	Eur J Med Chem	2009	None				1
CHEMBL343002		None	452.56	0	4.92	Hoechst 33342	CCOc1ccc(-c2nc3cc(-c4nc5cc(N6CCN(C)CC6)ccc5[nH]4)ccc3[nH]2)cc1	MIC	'='	1	ug.mL-1				UO_0000274					0	CHEMBL4016051	Antibacterial activity against Shigella flexneri 2457NR517 after 24 hrs by microbroth dilution method	F	BAO_0000019	assay format	Shigella flexneri	None	None	None	None				CHEMBL614396	Shigella flexneri	Shigella flexneri	ORGANISM	CHEMBL4014329	1	Scientific Literature	J Med Chem	2017	None				1
CHEMBL470506		None	586.63	2	4.39	6b	COc1c(N2CCN(c3nnc(-c4ccc([N+](=O)[O-])s4)s3)C(C)C2)c(F)cc2c(=O)c(C(=O)O)cn(C3CC3)c12	MIC	'='	1	ug.mL-1				UO_0000274					0	CHEMBL1014957	Antibacterial activity against Shigella flexneri NCTC 8516 after 18 hrs by conventional agar dilution method	F	BAO_0000218	organism-based format	Shigella flexneri	None	None	None	None				CHEMBL614396	Shigella flexneri	Shigella flexneri	ORGANISM	CHEMBL1138578	1	Scientific Literature	Eur J Med Chem	2009	None				1
CHEMBL294638		None	295.35	0	2.1	5e	COc1cc(Cc2cnc(N)nc2N)cc2c(C)ccnc12	MIC	'='	1	ug.mL-1				UO_0000274					0	CHEMBL802298	Comparative in vitro antibacterial activity with trimethoprim against Shigella flexneri CN6007	F	BAO_0000218	organism-based format	Shigella flexneri	None	None	None	None				CHEMBL614396	Shigella flexneri	Shigella flexneri	ORGANISM	CHEMBL1124638	1	Scientific Literature	J Med Chem	1989	None				1
CHEMBL23609		None	304.35	0	1.65	37	CCOc1cc(Cc2cnc(N)nc2N)cc(OC)c1OC	MIC	'='	1	ug.mL-1				UO_0000274					0	CHEMBL802301	Antibacterial (Shigella flexneri CN6007) activity compared to trimethoprim.	F	BAO_0000218	organism-based format	Shigella flexneri	None	None	None	None				CHEMBL614396	Shigella flexneri	Shigella flexneri	ORGANISM	CHEMBL1124568	1	Scientific Literature	J Med Chem	1989	None				1

## Sheet: Trng_Inactive_MIC≥128 ug.mL-1
Molecule ChEMBL ID	Molecule Name	Molecule Max Phase	Molecular Weight	#RO5 Violations	AlogP	Compound Key	Smiles	Standard Type	Standard Relation	Standard Value	Standard Units	pChEMBL Value	Data Validity Comment	Comment	Uo Units	Ligand Efficiency BEI	Ligand Efficiency LE	Ligand Efficiency LLE	Ligand Efficiency SEI	Potential Duplicate	Assay ChEMBL ID	Assay Description	Assay Type	BAO Format ID	BAO Label	Assay Organism	Assay Tissue ChEMBL ID	Assay Tissue Name	Assay Cell Type	Assay Subcellular Fraction	Assay Parameters	Assay Variant Accession	Assay Variant Mutation	Target ChEMBL ID	Target Name	Target Organism	Target Type	Document ChEMBL ID	Source ID	Source Description	Document Journal	Document Year	Cell ChEMBL ID	Properties	Action Type	Standard Text Value	Value
CHEMBL4573660		None	376.51	0	3.39	30	CCCCCC#Cc1ccc(-n2ncc(/C(C)=N/NC3=NCCN3)c2C)cc1	MIC	'>'	128	ug.mL-1				UO_0000274					0	CHEMBL4336476	Antibacterial activity against Shigella flexneri ATCC 9199 clinical isolates after 18 to 20 hrs in aerobic condition by CLSI-based broth microdilution assay	F	BAO_0000218	organism-based format	Shigella flexneri	None	None	None	None				CHEMBL614396	Shigella flexneri	Shigella flexneri	ORGANISM	CHEMBL4334464	1	Scientific Literature	J Med Chem	2019	None				128
CHEMBL4549847		None	418.45	1	5.8	7	CC(C)=CCc1c2c(c(O)c3c(=O)c4c(oc5cc(O)ccc54)oc13)C=CC(C)(C)O2	MIC	'='	128	ug.mL-1				UO_0000274					0	CHEMBL4342388	Antibacterial activity against Shigella flexneri by CLSI protocol based method	F	BAO_0000218	organism-based format	Shigella flexneri	None	None	None	None				CHEMBL614396	Shigella flexneri	Shigella flexneri	ORGANISM	CHEMBL4340580	1	Scientific Literature	J Nat Prod	2019	None				128
CHEMBL4537864		None	434.49	1	5.7	2	COc1c2c(cc3occ(-c4ccc(OCC=C(C)C)c(O)c4)c(=O)c13)OC(C)(C)C=C2	MIC	'='	128	ug.mL-1				UO_0000274					0	CHEMBL4342388	Antibacterial activity against Shigella flexneri by CLSI protocol based method	F	BAO_0000218	organism-based format	Shigella flexneri	None	None	None	None				CHEMBL614396	Shigella flexneri	Shigella flexneri	ORGANISM	CHEMBL4340580	1	Scientific Literature	J Nat Prod	2019	None				128
CHEMBL4539789		None	406.48	1	5.86	22	CC(C)=CCOc1ccc(-c2coc3cc(OCC=C(C)C)cc(O)c3c2=O)cc1	MIC	'='	128	ug.mL-1				UO_0000274					0	CHEMBL4342388	Antibacterial activity against Shigella flexneri by CLSI protocol based method	F	BAO_0000218	organism-based format	Shigella flexneri	None	None	None	None				CHEMBL614396	Shigella flexneri	Shigella flexneri	ORGANISM	CHEMBL4340580	1	Scientific Literature	J Nat Prod	2019	None				128
CHEMBL1783366		None	329.36	0	4.11	9b	COC(=O)c1cc(C(=O)c2ccccc2)n2ccc3ccccc3c12	MIC	'='	128	ug.mL-1				UO_0000274					0	CHEMBL1787931	Antibacterial activity against Shigella flexneri DN13	F	BAO_0000218	organism-based format	Shigella flexneri	None	None	None	None				CHEMBL614396	Shigella flexneri	Shigella flexneri	ORGANISM	CHEMBL1781935	1	Scientific Literature	Eur J Med Chem	2011	None				128
CHEMBL2442947		None	422.48	1	5.3	19	CC(C)=CCc1c(O)c(CC=C(C)C)c2occ(-c3ccc(O)c(O)c3)c(=O)c2c1O	MIC	'='	128	ug.mL-1				UO_0000274					0	CHEMBL4342388	Antibacterial activity against Shigella flexneri by CLSI protocol based method	F	BAO_0000218	organism-based format	Shigella flexneri	None	None	None	None				CHEMBL614396	Shigella flexneri	Shigella flexneri	ORGANISM	CHEMBL4340580	1	Scientific Literature	J Nat Prod	2019	None				128
CHEMBL1082	AMOXICILLIN	4	365.41	0	0.02	Amoxicillin	CC1(C)S[C@@H]2[C@H](NC(=O)[C@H](N)c3ccc(O)cc3)C(=O)N2[C@H]1C(=O)O	MIC	'='	128	ug.mL-1				UO_0000274					0	CHEMBL1787931	Antibacterial activity against Shigella flexneri DN13	F	BAO_0000218	organism-based format	Shigella flexneri	None	None	None	None				CHEMBL614396	Shigella flexneri	Shigella flexneri	ORGANISM	CHEMBL1781935	1	Scientific Literature	Eur J Med Chem	2011	None				128
CHEMBL4442573		None	464.51	1	5.71	1	COc1cc(-c2coc3cc4c(c(O)c3c2=O)C=CC(C)(C)O4)c(OC)cc1OCC=C(C)C	MIC	'='	128	ug.mL-1				UO_0000274					0	CHEMBL4342388	Antibacterial activity against Shigella flexneri by CLSI protocol based method	F	BAO_0000218	organism-based format	Shigella flexneri	None	None	None	None				CHEMBL614396	Shigella flexneri	Shigella flexneri	ORGANISM	CHEMBL4340580	1	Scientific Literature	J Nat Prod	2019	None				128
CHEMBL4438608		None	404.46	1	5.52	3	C=CC(C)(C)c1cc(-c2coc3cc4c(c(O)c3c2=O)C=CC(C)(C)O4)ccc1O	MIC	'='	128	ug.mL-1				UO_0000274					0	CHEMBL4342388	Antibacterial activity against Shigella flexneri by CLSI protocol based method	F	BAO_0000218	organism-based format	Shigella flexneri	None	None	None	None				CHEMBL614396	Shigella flexneri	Shigella flexneri	ORGANISM	CHEMBL4340580	1	Scientific Literature	J Nat Prod	2019	None				128
CHEMBL4467233		None	490.6	1	6.88	14	CC(C)=CCC1=C(O)c2c(occ(-c3ccc(O)c(O)c3)c2=O)C(CC=C(C)C)(CC=C(C)C)C1=O	MIC	'='	128	ug.mL-1				UO_0000274					0	CHEMBL4342388	Antibacterial activity against Shigella flexneri by CLSI protocol based method	F	BAO_0000218	organism-based format	Shigella flexneri	None	None	None	None				CHEMBL614396	Shigella flexneri	Shigella flexneri	ORGANISM	CHEMBL4340580	1	Scientific Literature	J Nat Prod	2019	None				128
CHEMBL2235886		None	392.57	0	3.78	27	Cc1ccc(C2NC(c3ccc(C)cc3)C3CCCC2C32NNC(=S)N2)cc1	MIC	'='	200	ug.mL-1				UO_0000274					0	CHEMBL3049641	Antimicrobial activity against Shigella flexneri after 24 hr by two-fold serial dilution method	F	BAO_0000218	organism-based format	Shigella flexneri	None	None	None	None				CHEMBL614396	Shigella flexneri	Shigella flexneri	ORGANISM	CHEMBL3044935	1	Scientific Literature	Med Chem Res	2012	None				200
CHEMBL1088758	TERRESTRIBISAMIDE	None	440.5	0	2.85	1	COc1cc(/C=C/C(=O)NCCCCNC(=O)/C=C/c2ccc(O)c(OC)c2)ccc1O	MIC	'>'	200	ug.mL-1				UO_0000274					0	CHEMBL3068945	Antibacterial activity against Shigella flexneri MTCC 1457 assessed as growth inhibition after 24 hr by two-fold serial dilution method	F	BAO_0000218	organism-based format	Shigella flexneri	None	None	None	None				CHEMBL614396	Shigella flexneri	Shigella flexneri	ORGANISM	CHEMBL3045925	1	Scientific Literature	Med Chem Res	2013	None				200
CHEMBL3289254		None	370.41	0	3.91	4l	N#CC1=C(N)C2(C(=O)c3ccccc3C2=O)[C@@H](c2ccoc2)[C@@H]2CCCC=C12	MIC	'='	250	ug.mL-1				UO_0000274					0	CHEMBL3294423	Antimicrobial activity against Shigella flexneri MTCC 1457 assessed as absence of visible growth after 48 to 72 hrs	F	BAO_0000218	organism-based format	Shigella flexneri	None	None	None	None				CHEMBL614396	Shigella flexneri	Shigella flexneri	ORGANISM	CHEMBL3286367	1	Scientific Literature	Eur J Med Chem	2014	None				250
CHEMBL4777737		None	432.86	0	3.1	8k	Cc1ccc(-c2c(N)c(C(F)(F)F)nn2-c2ccc(S(N)(=O)=O)cc2)cc1.Cl	MIC	'>'	250	ug.mL-1				UO_0000274					0	CHEMBL4774561	Antibacterial activity against Shigella flexneri	F	BAO_0000218	organism-based format	Shigella flexneri	None	None	None	None				CHEMBL614396	Shigella flexneri	Shigella flexneri	ORGANISM	CHEMBL4765448	1	Scientific Literature	Eur J Med Chem	2020	None				250
CHEMBL3589305		None	449.53	1	6.1	7f	Fc1ccc(-c2csc(N3N=C(c4cccs4)CC3c3ccc4c(c3)OCO4)n2)cc1	MIC	'='	250	ug.mL-1				UO_0000274					0	CHEMBL3591906	Antimicrobial activity against Shigella flexneri MTCC 1457 assessed as inhibition of visual microbial growth incubated for 24 hrs at 37 degC	F	BAO_0000218	organism-based format	Shigella flexneri	None	None	None	None				CHEMBL614396	Shigella flexneri	Shigella flexneri	ORGANISM	CHEMBL3588812	1	Scientific Literature	Bioorg Med Chem Lett	2015	None				250
CHEMBL3310243		None	271.83	0	3.13	1c	CC(C)C[C@H](C)N[C@H](C)[C@@H](O)c1ccccc1.Cl	MIC	'='	250	ug.mL-1				UO_0000274					0	CHEMBL3362019	Antimicrobial activity against Shigella flexneri MTCC 1457 after 24 hrs by two fold dilution method	F	BAO_0000218	organism-based format	Shigella flexneri	None	None	None	None				CHEMBL614396	Shigella flexneri	Shigella flexneri	ORGANISM	CHEMBL3352188	1	Scientific Literature	Bioorg Med Chem Lett	2014	None				250
CHEMBL4788626		None	263.65	0	2.68	8a	Cl.Nc1c(C(F)(F)F)n[nH]c1-c1ccccc1	MIC	'>'	250	ug.mL-1				UO_0000274					0	CHEMBL4774561	Antibacterial activity against Shigella flexneri	F	BAO_0000218	organism-based format	Shigella flexneri	None	None	None	None				CHEMBL614396	Shigella flexneri	Shigella flexneri	ORGANISM	CHEMBL4765448	1	Scientific Literature	Eur J Med Chem	2020	None				250
CHEMBL3589301		None	445.57	1	6.26	7b	Cc1ccc(-c2csc(N3N=C(c4cccs4)CC3c3ccc4c(c3)OCO4)n2)cc1	MIC	'='	250	ug.mL-1				UO_0000274					0	CHEMBL3591906	Antimicrobial activity against Shigella flexneri MTCC 1457 assessed as inhibition of visual microbial growth incubated for 24 hrs at 37 degC	F	BAO_0000218	organism-based format	Shigella flexneri	None	None	None	None				CHEMBL614396	Shigella flexneri	Shigella flexneri	ORGANISM	CHEMBL3588812	1	Scientific Literature	Bioorg Med Chem Lett	2015	None				250
CHEMBL4075521		None	267.24	0	3.31	4a	O=[N+]([O-])c1ccc(-c2ncncc2-c2ccccc2)o1	MIC	'>'	250	ug.mL-1				UO_0000274					0	CHEMBL4035768	Antibacterial activity against Shigella flexneri RCPM 1a8516 by two-fold serial dilution method	F	BAO_0000019	assay format	Shigella flexneri	None	None	None	None				CHEMBL614396	Shigella flexneri	Shigella flexneri	ORGANISM	CHEMBL4033695	1	Scientific Literature	Bioorg Med Chem Lett	2017	None				250
CHEMBL4777984		None	283.71	0	2.75	8f	Cl.Cn1nc(C(F)(F)F)c(N)c1-c1cccs1	MIC	'>'	250	ug.mL-1				UO_0000274					0	CHEMBL4774561	Antibacterial activity against Shigella flexneri	F	BAO_0000218	organism-based format	Shigella flexneri	None	None	None	None				CHEMBL614396	Shigella flexneri	Shigella flexneri	ORGANISM	CHEMBL4765448	1	Scientific Literature	Eur J Med Chem	2020	None				250
CHEMBL4799781		None	410.38	0	3.91	5k	Cc1ccc(-c2c(N=O)c(C(F)(F)F)nn2-c2ccc(S(N)(=O)=O)cc2)cc1	MIC	'>'	250	ug.mL-1				UO_0000274					0	CHEMBL4774561	Antibacterial activity against Shigella flexneri	F	BAO_0000218	organism-based format	Shigella flexneri	None	None	None	None				CHEMBL614396	Shigella flexneri	Shigella flexneri	ORGANISM	CHEMBL4765448	1	Scientific Literature	Eur J Med Chem	2020	None				250
CHEMBL4784800		None	269.68	0	2.74	8b	Cl.Nc1c(C(F)(F)F)n[nH]c1-c1cccs1	MIC	'>'	250	ug.mL-1				UO_0000274					0	CHEMBL4774561	Antibacterial activity against Shigella flexneri	F	BAO_0000218	organism-based format	Shigella flexneri	None	None	None	None				CHEMBL614396	Shigella flexneri	Shigella flexneri	ORGANISM	CHEMBL4765448	1	Scientific Literature	Eur J Med Chem	2020	None				250
CHEMBL3589310		None	510.44	2	6.72	7k	Brc1cc2c(cc1C1CC(c3cccs3)=NN1c1nc(-c3ccccc3)cs1)OCO2	MIC	'='	250	ug.mL-1				UO_0000274					0	CHEMBL3591906	Antimicrobial activity against Shigella flexneri MTCC 1457 assessed as inhibition of visual microbial growth incubated for 24 hrs at 37 degC	F	BAO_0000218	organism-based format	Shigella flexneri	None	None	None	None				CHEMBL614396	Shigella flexneri	Shigella flexneri	ORGANISM	CHEMBL3588812	1	Scientific Literature	Bioorg Med Chem Lett	2015	None				250
CHEMBL3589312		None	555.44	2	6.63	7m	O=[N+]([O-])c1ccc(-c2csc(N3N=C(c4cccs4)CC3c3cc4c(cc3Br)OCO4)n2)cc1	MIC	'='	250	ug.mL-1				UO_0000274					0	CHEMBL3591906	Antimicrobial activity against Shigella flexneri MTCC 1457 assessed as inhibition of visual microbial growth incubated for 24 hrs at 37 degC	F	BAO_0000218	organism-based format	Shigella flexneri	None	None	None	None				CHEMBL614396	Shigella flexneri	Shigella flexneri	ORGANISM	CHEMBL3588812	1	Scientific Literature	Bioorg Med Chem Lett	2015	None				250
CHEMBL3310250		None	291.82	0	3.46	1a	C[C@H](N[C@H](C)c1ccccc1)[C@H](O)c1ccccc1.Cl	MIC	'='	250	ug.mL-1				UO_0000274					0	CHEMBL3362019	Antimicrobial activity against Shigella flexneri MTCC 1457 after 24 hrs by two fold dilution method	F	BAO_0000218	organism-based format	Shigella flexneri	None	None	None	None				CHEMBL614396	Shigella flexneri	Shigella flexneri	ORGANISM	CHEMBL3352188	1	Scientific Literature	Bioorg Med Chem Lett	2014	None				250
CHEMBL3589303		None	456.55	1	5.83	7d	N#Cc1ccc(-c2csc(N3N=C(c4cccs4)CC3c3ccc4c(c3)OCO4)n2)cc1	MIC	'='	250	ug.mL-1				UO_0000274					0	CHEMBL3591906	Antimicrobial activity against Shigella flexneri MTCC 1457 assessed as inhibition of visual microbial growth incubated for 24 hrs at 37 degC	F	BAO_0000218	organism-based format	Shigella flexneri	None	None	None	None				CHEMBL614396	Shigella flexneri	Shigella flexneri	ORGANISM	CHEMBL3588812	1	Scientific Literature	Bioorg Med Chem Lett	2015	None				250
CHEMBL3310245		None	291.82	0	3.46	1a	C[C@H](N[C@H](C)[C@@H](O)c1ccccc1)c1ccccc1.Cl	MIC	'='	250	ug.mL-1				UO_0000274					0	CHEMBL3362019	Antimicrobial activity against Shigella flexneri MTCC 1457 after 24 hrs by two fold dilution method	F	BAO_0000218	organism-based format	Shigella flexneri	None	None	None	None				CHEMBL614396	Shigella flexneri	Shigella flexneri	ORGANISM	CHEMBL3352188	1	Scientific Literature	Bioorg Med Chem Lett	2014	None				250
CHEMBL3589307		None	465.99	1	6.61	7h	Clc1ccc(-c2csc(N3N=C(c4cccs4)CC3c3ccc4c(c3)OCO4)n2)cc1	MIC	'='	250	ug.mL-1				UO_0000274					0	CHEMBL3591906	Antimicrobial activity against Shigella flexneri MTCC 1457 assessed as inhibition of visual microbial growth incubated for 24 hrs at 37 degC	F	BAO_0000218	organism-based format	Shigella flexneri	None	None	None	None				CHEMBL614396	Shigella flexneri	Shigella flexneri	ORGANISM	CHEMBL3588812	1	Scientific Literature	Bioorg Med Chem Lett	2015	None				250
CHEMBL522998		None	361.45	1	6.31	5e	c1ccc2c(C(c3c[nH]c4ccccc34)c3c[nH]c4ccccc34)c[nH]c2c1	MIC	'='	250	ug.mL-1				UO_0000274					0	CHEMBL2438960	Antibacterial activity against Shigella flexneri assessed as growth inhibition by agar plate method	F	BAO_0000218	organism-based format	Shigella flexneri	None	None	None	None				CHEMBL614396	Shigella flexneri	Shigella flexneri	ORGANISM	CHEMBL2434908	1	Scientific Literature	Med Chem Res	2013	None				250
CHEMBL4780331		None	179.1	0	2.13	5h	Cc1[nH]nc(C(F)(F)F)c1N=O	MIC	'='	250	ug.mL-1				UO_0000274					0	CHEMBL4774561	Antibacterial activity against Shigella flexneri	F	BAO_0000218	organism-based format	Shigella flexneri	None	None	None	None				CHEMBL614396	Shigella flexneri	Shigella flexneri	ORGANISM	CHEMBL4765448	1	Scientific Literature	Eur J Med Chem	2020	None				250
CHEMBL3360430		None	654.77	2	7.4	15b	C=CCN1C(=O)[C@]2(c3ccccc31)[C@H](c1cn(-c3ccccc3)nc1-c1ccccc1)[C@@](C#N)(C(=O)c1c[nH]c3ccccc13)C1CCCN12	MIC	'='	250	ug.mL-1				UO_0000274					0	CHEMBL3376435	Antibacterial activity against Shigella flexneri MTCC 1457 assessed as inhibition of visual growth after 24 hrs	F	BAO_0000218	organism-based format	Shigella flexneri	None	None	None	None				CHEMBL614396	Shigella flexneri	Shigella flexneri	ORGANISM	CHEMBL3351686	1	Scientific Literature	Bioorg Med Chem Lett	2015	None				250
CHEMBL3360433		None	628.74	2	6.85	15e	CN1C(=O)[C@]2(c3ccccc31)[C@H](c1cn(-c3ccccc3)nc1-c1ccccc1)[C@@](C#N)(C(=O)c1c[nH]c3ccccc13)C1CCCN12	MIC	'='	250	ug.mL-1				UO_0000274					0	CHEMBL3376435	Antibacterial activity against Shigella flexneri MTCC 1457 assessed as inhibition of visual growth after 24 hrs	F	BAO_0000218	organism-based format	Shigella flexneri	None	None	None	None				CHEMBL614396	Shigella flexneri	Shigella flexneri	ORGANISM	CHEMBL3351686	1	Scientific Literature	Bioorg Med Chem Lett	2015	None				250
CHEMBL3289256		None	395.51	0	4.84	6b	Cc1ccc([C@H]2[C@@H]3CCCCC=C3C(C#N)=C(N)[C@]23C(=O)Nc2ccccc23)cc1	MIC	'='	250	ug.mL-1				UO_0000274					0	CHEMBL3294423	Antimicrobial activity against Shigella flexneri MTCC 1457 assessed as absence of visible growth after 48 to 72 hrs	F	BAO_0000218	organism-based format	Shigella flexneri	None	None	None	None				CHEMBL614396	Shigella flexneri	Shigella flexneri	ORGANISM	CHEMBL3286367	1	Scientific Literature	Eur J Med Chem	2014	None				250
CHEMBL4067748		None	403.24	1	5.35	4j	O=[N+]([O-])c1ccc(-c2ncncc2-c2ccc(C(F)(F)F)cc2C(F)(F)F)o1	MIC	'>'	250	ug.mL-1				UO_0000274					0	CHEMBL4035768	Antibacterial activity against Shigella flexneri RCPM 1a8516 by two-fold serial dilution method	F	BAO_0000019	assay format	Shigella flexneri	None	None	None	None				CHEMBL614396	Shigella flexneri	Shigella flexneri	ORGANISM	CHEMBL4033695	1	Scientific Literature	Bioorg Med Chem Lett	2017	None				250
CHEMBL4790797		None	395.36	0	4.36	5j	CS(=O)(=O)c1ccc(-n2nc(C(F)(F)F)c(N=O)c2-c2ccccc2)cc1	MIC	'>'	250	ug.mL-1				UO_0000274					0	CHEMBL4774561	Antibacterial activity against Shigella flexneri	F	BAO_0000218	organism-based format	Shigella flexneri	None	None	None	None				CHEMBL614396	Shigella flexneri	Shigella flexneri	ORGANISM	CHEMBL4765448	1	Scientific Literature	Eur J Med Chem	2020	None				250
CHEMBL4102919		None	285.23	0	3.45	4c	O=[N+]([O-])c1ccc(-c2ncncc2-c2cccc(F)c2)o1	MIC	'>'	250	ug.mL-1				UO_0000274					0	CHEMBL4035768	Antibacterial activity against Shigella flexneri RCPM 1a8516 by two-fold serial dilution method	F	BAO_0000019	assay format	Shigella flexneri	None	None	None	None				CHEMBL614396	Shigella flexneri	Shigella flexneri	ORGANISM	CHEMBL4033695	1	Scientific Literature	Bioorg Med Chem Lett	2017	None				250
CHEMBL3289259		None	401.9	0	4.79	6e	N#CC1=C(N)[C@]2(C(=O)Nc3ccccc32)[C@@H](c2ccc(Cl)cc2)[C@@H]2CCCC=C12	MIC	'='	250	ug.mL-1				UO_0000274					0	CHEMBL3294423	Antimicrobial activity against Shigella flexneri MTCC 1457 assessed as absence of visible growth after 48 to 72 hrs	F	BAO_0000218	organism-based format	Shigella flexneri	None	None	None	None				CHEMBL614396	Shigella flexneri	Shigella flexneri	ORGANISM	CHEMBL3286367	1	Scientific Literature	Eur J Med Chem	2014	None				250
CHEMBL4799320		None	335.29	0	2.99	7a	O/N=C1\C(c2ccccc2)=NN(c2ccccc2)C1(O)C(F)(F)F	MIC	'>'	250	ug.mL-1				UO_0000274					0	CHEMBL4774561	Antibacterial activity against Shigella flexneri	F	BAO_0000218	organism-based format	Shigella flexneri	None	None	None	None				CHEMBL614396	Shigella flexneri	Shigella flexneri	ORGANISM	CHEMBL4765448	1	Scientific Literature	Eur J Med Chem	2020	None				250
CHEMBL4779095		None	277.68	0	2.69	8e	Cl.Cn1nc(C(F)(F)F)c(N)c1-c1ccccc1	MIC	'>'	250	ug.mL-1				UO_0000274					0	CHEMBL4774561	Antibacterial activity against Shigella flexneri	F	BAO_0000218	organism-based format	Shigella flexneri	None	None	None	None				CHEMBL614396	Shigella flexneri	Shigella flexneri	ORGANISM	CHEMBL4765448	1	Scientific Literature	Eur J Med Chem	2020	None				250
CHEMBL4785917		None	417.84	0	3.54	8j	CS(=O)(=O)c1ccc(-n2nc(C(F)(F)F)c(N)c2-c2ccccc2)cc1.Cl	MIC	'>'	250	ug.mL-1				UO_0000274					0	CHEMBL4774561	Antibacterial activity against Shigella flexneri	F	BAO_0000218	organism-based format	Shigella flexneri	None	None	None	None				CHEMBL614396	Shigella flexneri	Shigella flexneri	ORGANISM	CHEMBL4765448	1	Scientific Literature	Eur J Med Chem	2020	None				250
CHEMBL3289244		None	380.45	0	4.23	4b	Cc1ccc([C@H]2[C@@H]3CCC=C3C(C#N)=C(N)C23C(=O)c2ccccc2C3=O)cc1	MIC	'='	250	ug.mL-1				UO_0000274					0	CHEMBL3294423	Antimicrobial activity against Shigella flexneri MTCC 1457 assessed as absence of visible growth after 48 to 72 hrs	F	BAO_0000218	organism-based format	Shigella flexneri	None	None	None	None				CHEMBL614396	Shigella flexneri	Shigella flexneri	ORGANISM	CHEMBL3286367	1	Scientific Literature	Eur J Med Chem	2014	None				250
CHEMBL4065042		None	303.22	0	3.59	4e	O=[N+]([O-])c1ccc(-c2ncncc2-c2ccc(F)cc2F)o1	MIC	'>'	250	ug.mL-1				UO_0000274					0	CHEMBL4035768	Antibacterial activity against Shigella flexneri RCPM 1a8516 by two-fold serial dilution method	F	BAO_0000019	assay format	Shigella flexneri	None	None	None	None				CHEMBL614396	Shigella flexneri	Shigella flexneri	ORGANISM	CHEMBL4033695	1	Scientific Literature	Bioorg Med Chem Lett	2017	None				250
CHEMBL3289248		None	398.44	0	4.45	4f	N#CC1=C(N)C2(C(=O)c3ccccc3C2=O)[C@@H](c2ccccc2F)[C@@H]2CCCC=C12	MIC	'='	250	ug.mL-1				UO_0000274					0	CHEMBL3294423	Antimicrobial activity against Shigella flexneri MTCC 1457 assessed as absence of visible growth after 48 to 72 hrs	F	BAO_0000218	organism-based format	Shigella flexneri	None	None	None	None				CHEMBL614396	Shigella flexneri	Shigella flexneri	ORGANISM	CHEMBL3286367	1	Scientific Literature	Eur J Med Chem	2014	None				250
CHEMBL3289249		None	384.41	0	4.06	4g	N#CC1=C(N)C2(C(=O)c3ccccc3C2=O)[C@@H](c2ccccc2F)[C@@H]2CCC=C12	MIC	'='	250	ug.mL-1				UO_0000274					0	CHEMBL3294423	Antimicrobial activity against Shigella flexneri MTCC 1457 assessed as absence of visible growth after 48 to 72 hrs	F	BAO_0000218	organism-based format	Shigella flexneri	None	None	None	None				CHEMBL614396	Shigella flexneri	Shigella flexneri	ORGANISM	CHEMBL3286367	1	Scientific Literature	Eur J Med Chem	2014	None				250
CHEMBL3589315		None	528.43	2	6.86	7p	Fc1ccc(-c2csc(N3N=C(c4cccs4)CC3c3cc4c(cc3Br)OCO4)n2)cc1	MIC	'='	250	ug.mL-1				UO_0000274					0	CHEMBL3591906	Antimicrobial activity against Shigella flexneri MTCC 1457 assessed as inhibition of visual microbial growth incubated for 24 hrs at 37 degC	F	BAO_0000218	organism-based format	Shigella flexneri	None	None	None	None				CHEMBL614396	Shigella flexneri	Shigella flexneri	ORGANISM	CHEMBL3588812	1	Scientific Literature	Bioorg Med Chem Lett	2015	None				250
CHEMBL4090325		None	285.23	0	3.45	4b	O=[N+]([O-])c1ccc(-c2ncncc2-c2ccccc2F)o1	MIC	'>'	250	ug.mL-1				UO_0000274					0	CHEMBL4035768	Antibacterial activity against Shigella flexneri RCPM 1a8516 by two-fold serial dilution method	F	BAO_0000019	assay format	Shigella flexneri	None	None	None	None				CHEMBL614396	Shigella flexneri	Shigella flexneri	ORGANISM	CHEMBL4033695	1	Scientific Literature	Bioorg Med Chem Lett	2017	None				250
CHEMBL3589316		None	528.43	2	6.86	7q	Fc1ccccc1-c1csc(N2N=C(c3cccs3)CC2c2cc3c(cc2Br)OCO3)n1	MIC	'='	250	ug.mL-1				UO_0000274					0	CHEMBL3591906	Antimicrobial activity against Shigella flexneri MTCC 1457 assessed as inhibition of visual microbial growth incubated for 24 hrs at 37 degC	F	BAO_0000218	organism-based format	Shigella flexneri	None	None	None	None				CHEMBL614396	Shigella flexneri	Shigella flexneri	ORGANISM	CHEMBL3588812	1	Scientific Literature	Bioorg Med Chem Lett	2015	None				250
CHEMBL2335440		None	501.55	1	3.57	7c	CN1C(=O)[C@@]2(c3ccccc31)N(C)C[C@](C#N)(C(=O)c1c[nH]c3ccccc13)[C@]21C(=O)Nc2ccccc21	MIC	'='	250	ug.mL-1				UO_0000274					0	CHEMBL2345008	Antibacterial activity against Shigella flexneri MTCC 1457 after 24 hrs	F	BAO_0000218	organism-based format	Shigella flexneri	None	None	None	None				CHEMBL614396	Shigella flexneri	Shigella flexneri	ORGANISM	CHEMBL2331252	1	Scientific Literature	Bioorg Med Chem Lett	2013	None				250
CHEMBL1783359		None	415.45	0	4.68	6b	CCOC(=O)c1c(C(=O)OCC)c2c3ccccc3ccn2c1C(=O)c1ccccc1	MIC	'='	256	ug.mL-1				UO_0000274					0	CHEMBL1787931	Antibacterial activity against Shigella flexneri DN13	F	BAO_0000218	organism-based format	Shigella flexneri	None	None	None	None				CHEMBL614396	Shigella flexneri	Shigella flexneri	ORGANISM	CHEMBL1781935	1	Scientific Literature	Eur J Med Chem	2011	None				256
CHEMBL1783367		None	343.38	0	4.5	9c	CCOC(=O)c1cc(C(=O)c2ccccc2)n2ccc3ccccc3c12	MIC	'='	256	ug.mL-1				UO_0000274					0	CHEMBL1787931	Antibacterial activity against Shigella flexneri DN13	F	BAO_0000218	organism-based format	Shigella flexneri	None	None	None	None				CHEMBL614396	Shigella flexneri	Shigella flexneri	ORGANISM	CHEMBL1781935	1	Scientific Literature	Eur J Med Chem	2011	None				256
CHEMBL24155		None	300.41	0	2.85	36	COc1c(C)cc(Cc2cnc(N)nc2N)cc1C(C)(C)C	MIC	'='	300	ug.mL-1				UO_0000274					0	CHEMBL803870	Inhibition of growth of Shigella flexneri (CN6007) measured as MIC compound/MIC Trimethoprim	F	BAO_0000218	organism-based format	Shigella flexneri	None	None	None	None				CHEMBL614396	Shigella flexneri	Shigella flexneri	ORGANISM	CHEMBL1124217	1	Scientific Literature	J Med Chem	1988	None				300
CHEMBL60636		None	317.82	0	3.19	4f	CC1CC(C)c2cc(Cc3cnc(N)nc3N)cc(Cl)c2N1	MIC	'='	300	ug.mL-1				UO_0000274					0	CHEMBL802298	Comparative in vitro antibacterial activity with trimethoprim against Shigella flexneri CN6007	F	BAO_0000218	organism-based format	Shigella flexneri	None	None	None	None				CHEMBL614396	Shigella flexneri	Shigella flexneri	ORGANISM	CHEMBL1124638	1	Scientific Literature	J Med Chem	1989	None				300
CHEMBL294377		None	295.35	0	2.1	35	COc1cc(C)c2ccc(Cc3cnc(N)nc3N)cc2n1	MIC	'='	300	ug.mL-1				UO_0000274					0	CHEMBL802299	Comparative in vitro antibacterial activity of compound with trimethoprim against Shigella flexneri CN6007	F	BAO_0000218	organism-based format	Shigella flexneri	None	None	None	None				CHEMBL614396	Shigella flexneri	Shigella flexneri	ORGANISM	CHEMBL1124567	1	Scientific Literature	J Med Chem	1989	None				300
CHEMBL2335054		None	535.99	1	4.22	7t	CN1C(=O)[C@@]2(c3cc(Cl)ccc31)N(C)C[C@](C#N)(C(=O)c1c[nH]c3ccccc13)[C@]21C(=O)Nc2ccccc21	MIC	'='	500	ug.mL-1				UO_0000274					0	CHEMBL2345008	Antibacterial activity against Shigella flexneri MTCC 1457 after 24 hrs	F	BAO_0000218	organism-based format	Shigella flexneri	None	None	None	None				CHEMBL614396	Shigella flexneri	Shigella flexneri	ORGANISM	CHEMBL2331252	1	Scientific Literature	Bioorg Med Chem Lett	2013	None				500
CHEMBL2335053		None	519.54	1	3.71	7s	CN1C(=O)[C@@]2(c3cc(F)ccc31)N(C)C[C@](C#N)(C(=O)c1c[nH]c3ccccc13)[C@]21C(=O)Nc2ccccc21	MIC	'='	500	ug.mL-1				UO_0000274					0	CHEMBL2345008	Antibacterial activity against Shigella flexneri MTCC 1457 after 24 hrs	F	BAO_0000218	organism-based format	Shigella flexneri	None	None	None	None				CHEMBL614396	Shigella flexneri	Shigella flexneri	ORGANISM	CHEMBL2331252	1	Scientific Literature	Bioorg Med Chem Lett	2013	None				500
CHEMBL3360438		None	672.81	2	7.31	17b	C=CCN1C(=O)[C@]2(c3ccccc31)[C@H](c1cn(-c3ccccc3)nc1-c1ccccc1)[C@@](C#N)(C(=O)c1c[nH]c3ccccc13)C1CSCN12	MIC	'='	500	ug.mL-1				UO_0000274					0	CHEMBL3376435	Antibacterial activity against Shigella flexneri MTCC 1457 assessed as inhibition of visual growth after 24 hrs	F	BAO_0000218	organism-based format	Shigella flexneri	None	None	None	None				CHEMBL614396	Shigella flexneri	Shigella flexneri	ORGANISM	CHEMBL3351686	1	Scientific Literature	Bioorg Med Chem Lett	2015	None				500
CHEMBL3360440		None	688.86	2	7.93	17d	CCCCN1C(=O)[C@]2(c3ccccc31)[C@H](c1cn(-c3ccccc3)nc1-c1ccccc1)[C@@](C#N)(C(=O)c1c[nH]c3ccccc13)C1CSCN12	MIC	'='	500	ug.mL-1				UO_0000274					0	CHEMBL3376435	Antibacterial activity against Shigella flexneri MTCC 1457 assessed as inhibition of visual growth after 24 hrs	F	BAO_0000218	organism-based format	Shigella flexneri	None	None	None	None				CHEMBL614396	Shigella flexneri	Shigella flexneri	ORGANISM	CHEMBL3351686	1	Scientific Literature	Bioorg Med Chem Lett	2015	None				500
CHEMBL3589300		None	431.54	1	5.96	7a	c1ccc(-c2csc(N3N=C(c4cccs4)CC3c3ccc4c(c3)OCO4)n2)cc1	MIC	'='	500	ug.mL-1				UO_0000274					0	CHEMBL3591906	Antimicrobial activity against Shigella flexneri MTCC 1457 assessed as inhibition of visual microbial growth incubated for 24 hrs at 37 degC	F	BAO_0000218	organism-based format	Shigella flexneri	None	None	None	None				CHEMBL614396	Shigella flexneri	Shigella flexneri	ORGANISM	CHEMBL3588812	1	Scientific Literature	Bioorg Med Chem Lett	2015	None				500
CHEMBL3589302		None	476.54	1	5.86	7c	O=[N+]([O-])c1ccc(-c2csc(N3N=C(c4cccs4)CC3c3ccc4c(c3)OCO4)n2)cc1	MIC	'='	500	ug.mL-1				UO_0000274					0	CHEMBL3591906	Antimicrobial activity against Shigella flexneri MTCC 1457 assessed as inhibition of visual microbial growth incubated for 24 hrs at 37 degC	F	BAO_0000218	organism-based format	Shigella flexneri	None	None	None	None				CHEMBL614396	Shigella flexneri	Shigella flexneri	ORGANISM	CHEMBL3588812	1	Scientific Literature	Bioorg Med Chem Lett	2015	None				500
CHEMBL1783365		None	296.33	0	4.2	9a	N#Cc1cc(C(=O)c2ccccc2)n2ccc3ccccc3c12	MIC	'>'	500	ug.mL-1				UO_0000274					0	CHEMBL1787931	Antibacterial activity against Shigella flexneri DN13	F	BAO_0000218	organism-based format	Shigella flexneri	None	None	None	None				CHEMBL614396	Shigella flexneri	Shigella flexneri	ORGANISM	CHEMBL1781935	1	Scientific Literature	Eur J Med Chem	2011	None				500
CHEMBL3360439		None	722.87	2	8.33	17c	N#C[C@]1(C(=O)c2c[nH]c3ccccc23)C2CSCN2[C@]2(C(=O)N(Cc3ccccc3)c3ccccc32)[C@@H]1c1cn(-c2ccccc2)nc1-c1ccccc1	MIC	'='	500	ug.mL-1				UO_0000274					0	CHEMBL3376435	Antibacterial activity against Shigella flexneri MTCC 1457 assessed as inhibition of visual growth after 24 hrs	F	BAO_0000218	organism-based format	Shigella flexneri	None	None	None	None				CHEMBL614396	Shigella flexneri	Shigella flexneri	ORGANISM	CHEMBL3351686	1	Scientific Literature	Bioorg Med Chem Lett	2015	None				500
CHEMBL3360434		None	652.76	2	6.85	15f	C#CCN1C(=O)[C@]2(c3ccccc31)[C@H](c1cn(-c3ccccc3)nc1-c1ccccc1)[C@@](C#N)(C(=O)c1c[nH]c3ccccc13)C1CCCN12	MIC	'='	500	ug.mL-1				UO_0000274					0	CHEMBL3376435	Antibacterial activity against Shigella flexneri MTCC 1457 assessed as inhibition of visual growth after 24 hrs	F	BAO_0000218	organism-based format	Shigella flexneri	None	None	None	None				CHEMBL614396	Shigella flexneri	Shigella flexneri	ORGANISM	CHEMBL3351686	1	Scientific Literature	Bioorg Med Chem Lett	2015	None				500
CHEMBL3360436		None	659.71	2	6.73	15h	N#C[C@]1(C(=O)c2c[nH]c3ccccc23)C2CCCN2[C@]2(C(=O)Nc3ccc([N+](=O)[O-])cc32)[C@@H]1c1cn(-c2ccccc2)nc1-c1ccccc1	MIC	'='	500	ug.mL-1				UO_0000274					0	CHEMBL3376435	Antibacterial activity against Shigella flexneri MTCC 1457 assessed as inhibition of visual growth after 24 hrs	F	BAO_0000218	organism-based format	Shigella flexneri	None	None	None	None				CHEMBL614396	Shigella flexneri	Shigella flexneri	ORGANISM	CHEMBL3351686	1	Scientific Literature	Bioorg Med Chem Lett	2015	None				500
CHEMBL3360437		None	632.75	2	6.73	17a	N#C[C@]1(C(=O)c2c[nH]c3ccccc23)C2CSCN2[C@]2(C(=O)Nc3ccccc32)[C@@H]1c1cn(-c2ccccc2)nc1-c1ccccc1	MIC	'='	500	ug.mL-1				UO_0000274					0	CHEMBL3376435	Antibacterial activity against Shigella flexneri MTCC 1457 assessed as inhibition of visual growth after 24 hrs	F	BAO_0000218	organism-based format	Shigella flexneri	None	None	None	None				CHEMBL614396	Shigella flexneri	Shigella flexneri	ORGANISM	CHEMBL3351686	1	Scientific Literature	Bioorg Med Chem Lett	2015	None				500
CHEMBL1783362		None	293.32	0	3.35	7c	CCOC(=O)c1cc2ccccn2c1C(=O)c1ccccc1	MIC	'>'	500	ug.mL-1				UO_0000274					0	CHEMBL1787931	Antibacterial activity against Shigella flexneri DN13	F	BAO_0000218	organism-based format	Shigella flexneri	None	None	None	None				CHEMBL614396	Shigella flexneri	Shigella flexneri	ORGANISM	CHEMBL1781935	1	Scientific Literature	Eur J Med Chem	2011	None				500
CHEMBL61357		None	296.37	0	2.53	5	C=CCOc1ccc(Cc2cnc(N)nc2N)cc1CC=C	MIC	'='	500	ug.mL-1				UO_0000274					0	CHEMBL802301	Antibacterial (Shigella flexneri CN6007) activity compared to trimethoprim.	F	BAO_0000218	organism-based format	Shigella flexneri	None	None	None	None				CHEMBL614396	Shigella flexneri	Shigella flexneri	ORGANISM	CHEMBL1124568	1	Scientific Literature	J Med Chem	1989	None				500
CHEMBL2435090		None	396.44	1	1.22	7c	OC[C@@H](O)[C@@H](O)[C@H](O)[C@H](O)C(c1c[nH]c2ccccc12)c1c[nH]c2ccccc12	MIC	'>'	500	ug.mL-1				UO_0000274					0	CHEMBL2438960	Antibacterial activity against Shigella flexneri assessed as growth inhibition by agar plate method	F	BAO_0000218	organism-based format	Shigella flexneri	None	None	None	None				CHEMBL614396	Shigella flexneri	Shigella flexneri	ORGANISM	CHEMBL2434908	1	Scientific Literature	Med Chem Res	2013	None				500
CHEMBL1783354		None	365.39	0	3.52	2b	CCOC(=O)c1c(C(=O)OCC)c2ccccn2c1C(=O)c1ccccc1	MIC	'>'	500	ug.mL-1				UO_0000274					0	CHEMBL1787931	Antibacterial activity against Shigella flexneri DN13	F	BAO_0000218	organism-based format	Shigella flexneri	None	None	None	None				CHEMBL614396	Shigella flexneri	Shigella flexneri	ORGANISM	CHEMBL1781935	1	Scientific Literature	Eur J Med Chem	2011	None				500
CHEMBL1783355		None	387.39	0	3.9	4a	COC(=O)c1c(C(=O)OC)c2ccc3ccccc3n2c1C(=O)c1ccccc1	MIC	'='	500	ug.mL-1				UO_0000274					0	CHEMBL1787931	Antibacterial activity against Shigella flexneri DN13	F	BAO_0000218	organism-based format	Shigella flexneri	None	None	None	None				CHEMBL614396	Shigella flexneri	Shigella flexneri	ORGANISM	CHEMBL1781935	1	Scientific Literature	Eur J Med Chem	2011	None				500
CHEMBL1783356		None	415.45	0	4.68	4b	CCOC(=O)c1c(C(=O)OCC)c2ccc3ccccc3n2c1C(=O)c1ccccc1	MIC	'>'	500	ug.mL-1				UO_0000274					0	CHEMBL1787931	Antibacterial activity against Shigella flexneri DN13	F	BAO_0000218	organism-based format	Shigella flexneri	None	None	None	None				CHEMBL614396	Shigella flexneri	Shigella flexneri	ORGANISM	CHEMBL1781935	1	Scientific Literature	Eur J Med Chem	2011	None				500
CHEMBL1783360		None	246.27	0	3.04	7a	N#Cc1cc2ccccn2c1C(=O)c1ccccc1	MIC	'='	500	ug.mL-1				UO_0000274					0	CHEMBL1787931	Antibacterial activity against Shigella flexneri DN13	F	BAO_0000218	organism-based format	Shigella flexneri	None	None	None	None				CHEMBL614396	Shigella flexneri	Shigella flexneri	ORGANISM	CHEMBL1781935	1	Scientific Literature	Eur J Med Chem	2011	None				500
CHEMBL2435085		None	365.48	1	5.9	5c	CN(C)c1ccc(C(c2c[nH]c3ccccc23)c2c[nH]c3ccccc23)cc1	MIC	'>'	500	ug.mL-1				UO_0000274					0	CHEMBL2438960	Antibacterial activity against Shigella flexneri assessed as growth inhibition by agar plate method	F	BAO_0000218	organism-based format	Shigella flexneri	None	None	None	None				CHEMBL614396	Shigella flexneri	Shigella flexneri	ORGANISM	CHEMBL2434908	1	Scientific Literature	Med Chem Res	2013	None				500
CHEMBL4777062		None	247.2	0	3.55	5b	O=Nc1c(C(F)(F)F)n[nH]c1-c1cccs1	MIC	'='	500	ug.mL-1				UO_0000274					0	CHEMBL4774561	Antibacterial activity against Shigella flexneri	F	BAO_0000218	organism-based format	Shigella flexneri	None	None	None	None				CHEMBL614396	Shigella flexneri	Shigella flexneri	ORGANISM	CHEMBL4765448	1	Scientific Literature	Eur J Med Chem	2020	None				500
CHEMBL1427378		None	337.33	0	2.74	2a	COC(=O)c1c(C(=O)OC)c2ccccn2c1C(=O)c1ccccc1	MIC	'>'	500	ug.mL-1				UO_0000274					0	CHEMBL1787931	Antibacterial activity against Shigella flexneri DN13	F	BAO_0000218	organism-based format	Shigella flexneri	None	None	None	None				CHEMBL614396	Shigella flexneri	Shigella flexneri	ORGANISM	CHEMBL1781935	1	Scientific Literature	Eur J Med Chem	2011	None				500
CHEMBL1783368		None	347.42	1	5.99	10	O=C(c1ccccc1)c1c(-c2ccccc2)cc2c3ccccc3ccn12	MIC	'='	500	ug.mL-1				UO_0000274					0	CHEMBL1787931	Antibacterial activity against Shigella flexneri DN13	F	BAO_0000218	organism-based format	Shigella flexneri	None	None	None	None				CHEMBL614396	Shigella flexneri	Shigella flexneri	ORGANISM	CHEMBL1781935	1	Scientific Literature	Eur J Med Chem	2011	None				500
CHEMBL4796245		None	261.23	0	3.57	5f	Cn1nc(C(F)(F)F)c(N=O)c1-c1cccs1	MIC	'>'	500	ug.mL-1				UO_0000274					0	CHEMBL4774561	Antibacterial activity against Shigella flexneri	F	BAO_0000218	organism-based format	Shigella flexneri	None	None	None	None				CHEMBL614396	Shigella flexneri	Shigella flexneri	ORGANISM	CHEMBL4765448	1	Scientific Literature	Eur J Med Chem	2020	None				500
CHEMBL2335057		None	522.56	1	4.94	9	CN1C[C@](C#N)(C(=O)c2c[nH]c3ccccc23)[C@]2(C(=O)Nc3ccccc32)C12C(=O)c1cccc3cccc2c13	MIC	'='	500	ug.mL-1				UO_0000274					0	CHEMBL2345008	Antibacterial activity against Shigella flexneri MTCC 1457 after 24 hrs	F	BAO_0000218	organism-based format	Shigella flexneri	None	None	None	None				CHEMBL614396	Shigella flexneri	Shigella flexneri	ORGANISM	CHEMBL2331252	1	Scientific Literature	Bioorg Med Chem Lett	2013	None				500
CHEMBL4780653		None	245.16	0	3.1	5g	Cn1nc(C(F)(F)F)c(N=O)c1-c1ccco1	MIC	'>'	500	ug.mL-1				UO_0000274					0	CHEMBL4774561	Antibacterial activity against Shigella flexneri	F	BAO_0000218	organism-based format	Shigella flexneri	None	None	None	None				CHEMBL614396	Shigella flexneri	Shigella flexneri	ORGANISM	CHEMBL4765448	1	Scientific Literature	Eur J Med Chem	2020	None				500
CHEMBL2335430		None	577.64	2	5.14	7k	CN1C[C@](C#N)(C(=O)c2c[nH]c3ccccc23)[C@]2(C(=O)Nc3ccccc32)[C@@]12C(=O)N(Cc1ccccc1)c1ccccc12	MIC	'='	500	ug.mL-1				UO_0000274					0	CHEMBL2345008	Antibacterial activity against Shigella flexneri MTCC 1457 after 24 hrs	F	BAO_0000218	organism-based format	Shigella flexneri	None	None	None	None				CHEMBL614396	Shigella flexneri	Shigella flexneri	ORGANISM	CHEMBL2331252	1	Scientific Literature	Bioorg Med Chem Lett	2013	None				500
CHEMBL2435087		None	396.44	1	1.22	7d	OC[C@@H](O)[C@H](O)[C@H](O)[C@@H](O)C(c1c[nH]c2ccccc12)c1c[nH]c2ccccc12	MIC	'>'	500	ug.mL-1				UO_0000274					0	CHEMBL2438960	Antibacterial activity against Shigella flexneri assessed as growth inhibition by agar plate method	F	BAO_0000218	organism-based format	Shigella flexneri	None	None	None	None				CHEMBL614396	Shigella flexneri	Shigella flexneri	ORGANISM	CHEMBL2434908	1	Scientific Literature	Med Chem Res	2013	None				500
CHEMBL2335056		None	627.44	1	4.17	7v	CN1C(=O)[C@@]2(c3cc(I)ccc31)N(C)C[C@](C#N)(C(=O)c1c[nH]c3ccccc13)[C@]21C(=O)Nc2ccccc21	MIC	'='	500	ug.mL-1				UO_0000274					0	CHEMBL2345008	Antibacterial activity against Shigella flexneri MTCC 1457 after 24 hrs	F	BAO_0000218	organism-based format	Shigella flexneri	None	None	None	None				CHEMBL614396	Shigella flexneri	Shigella flexneri	ORGANISM	CHEMBL2331252	1	Scientific Literature	Bioorg Med Chem Lett	2013	None				500
CHEMBL1783358		None	387.39	0	3.9	6a	COC(=O)c1c(C(=O)OC)c2c3ccccc3ccn2c1C(=O)c1ccccc1	MIC	'>'	500	ug.mL-1				UO_0000274					0	CHEMBL1787931	Antibacterial activity against Shigella flexneri DN13	F	BAO_0000218	organism-based format	Shigella flexneri	None	None	None	None				CHEMBL614396	Shigella flexneri	Shigella flexneri	ORGANISM	CHEMBL1781935	1	Scientific Literature	Eur J Med Chem	2011	None				500
CHEMBL3289261		None	417.51	1	5.29	6g	N#CC1=C(N)[C@]2(C(=O)Nc3ccccc32)[C@@H](c2cccc3ccccc23)[C@@H]2CCCC=C12	MIC	'='	500	ug.mL-1				UO_0000274					0	CHEMBL3294423	Antimicrobial activity against Shigella flexneri MTCC 1457 assessed as absence of visible growth after 48 to 72 hrs	F	BAO_0000218	organism-based format	Shigella flexneri	None	None	None	None				CHEMBL614396	Shigella flexneri	Shigella flexneri	ORGANISM	CHEMBL3286367	1	Scientific Literature	Eur J Med Chem	2014	None				500
CHEMBL2335435		None	566.42	1	4.31	7p	CN1C[C@](C#N)(C(=O)c2c[nH]c3ccccc23)[C@]2(C(=O)Nc3ccccc32)[C@@]12C(=O)Nc1ccc(Br)cc12	MIC	'='	500	ug.mL-1				UO_0000274					0	CHEMBL2345008	Antibacterial activity against Shigella flexneri MTCC 1457 after 24 hrs	F	BAO_0000218	organism-based format	Shigella flexneri	None	None	None	None				CHEMBL614396	Shigella flexneri	Shigella flexneri	ORGANISM	CHEMBL2331252	1	Scientific Literature	Bioorg Med Chem Lett	2013	None				500
CHEMBL1783361		None	279.3	0	2.96	7b	COC(=O)c1cc2ccccn2c1C(=O)c1ccccc1	MIC	'>'	500	ug.mL-1				UO_0000274					0	CHEMBL1787931	Antibacterial activity against Shigella flexneri DN13	F	BAO_0000218	organism-based format	Shigella flexneri	None	None	None	None				CHEMBL614396	Shigella flexneri	Shigella flexneri	ORGANISM	CHEMBL1781935	1	Scientific Literature	Eur J Med Chem	2011	None				500
CHEMBL1783364		None	343.38	0	4.5	8b	CCOC(=O)c1cc2ccc3ccccc3n2c1C(=O)c1ccccc1	MIC	'>'	500	ug.mL-1				UO_0000274					0	CHEMBL1787931	Antibacterial activity against Shigella flexneri DN13	F	BAO_0000218	organism-based format	Shigella flexneri	None	None	None	None				CHEMBL614396	Shigella flexneri	Shigella flexneri	ORGANISM	CHEMBL1781935	1	Scientific Literature	Eur J Med Chem	2011	None				500
CHEMBL1783363		None	329.36	0	4.11	8a	COC(=O)c1cc2ccc3ccccc3n2c1C(=O)c1ccccc1	MIC	'>'	500	ug.mL-1				UO_0000274					0	CHEMBL1787931	Antibacterial activity against Shigella flexneri DN13	F	BAO_0000218	organism-based format	Shigella flexneri	None	None	None	None				CHEMBL614396	Shigella flexneri	Shigella flexneri	ORGANISM	CHEMBL1781935	1	Scientific Literature	Eur J Med Chem	2011	None				500
CHEMBL4779668		None	255.2	0	3.5	5e	Cn1nc(C(F)(F)F)c(N=O)c1-c1ccccc1	MIC	'>'	500	ug.mL-1				UO_0000274					0	CHEMBL4774561	Antibacterial activity against Shigella flexneri	F	BAO_0000218	organism-based format	Shigella flexneri	None	None	None	None				CHEMBL614396	Shigella flexneri	Shigella flexneri	ORGANISM	CHEMBL4765448	1	Scientific Literature	Eur J Med Chem	2020	None				500
CHEMBL393290		None	274.37	0	4.86	3b	Cc1[nH]c2ccccc2c1Cc1c(C)[nH]c2ccccc12	MIC	'>'	500	ug.mL-1				UO_0000274					0	CHEMBL2438960	Antibacterial activity against Shigella flexneri assessed as growth inhibition by agar plate method	F	BAO_0000218	organism-based format	Shigella flexneri	None	None	None	None				CHEMBL614396	Shigella flexneri	Shigella flexneri	ORGANISM	CHEMBL2434908	1	Scientific Literature	Med Chem Res	2013	None				500
CHEMBL246298		None	306.37	0	4.26	3c	COc1ccc2[nH]cc(Cc3c[nH]c4ccc(OC)cc34)c2c1	MIC	'>'	500	ug.mL-1				UO_0000274					0	CHEMBL2438960	Antibacterial activity against Shigella flexneri assessed as growth inhibition by agar plate method	F	BAO_0000218	organism-based format	Shigella flexneri	None	None	None	None				CHEMBL614396	Shigella flexneri	Shigella flexneri	ORGANISM	CHEMBL2434908	1	Scientific Literature	Med Chem Res	2013	None				500
CHEMBL2335058		None	515.57	1	3.96	7e	CCN1C(=O)[C@@]2(c3ccccc31)N(C)C[C@](C#N)(C(=O)c1c[nH]c3ccccc13)[C@]21C(=O)Nc2ccccc21	MIC	'='	500	ug.mL-1				UO_0000274					0	CHEMBL2345008	Antibacterial activity against Shigella flexneri MTCC 1457 after 24 hrs	F	BAO_0000218	organism-based format	Shigella flexneri	None	None	None	None				CHEMBL614396	Shigella flexneri	Shigella flexneri	ORGANISM	CHEMBL2331252	1	Scientific Literature	Bioorg Med Chem Lett	2013	None				500
CHEMBL2435089		None	396.44	1	1.22	7b	OC[C@@H](O)[C@@H](O)[C@H](O)[C@@H](O)C(c1c[nH]c2ccccc12)c1c[nH]c2ccccc12	MIC	'>'	500	ug.mL-1				UO_0000274					0	CHEMBL2438960	Antibacterial activity against Shigella flexneri assessed as growth inhibition by agar plate method	F	BAO_0000218	organism-based format	Shigella flexneri	None	None	None	None				CHEMBL614396	Shigella flexneri	Shigella flexneri	ORGANISM	CHEMBL2434908	1	Scientific Literature	Med Chem Res	2013	None				500
CHEMBL2335059		None	543.63	1	4.74	7f	CCCCN1C(=O)[C@@]2(c3ccccc31)N(C)C[C@](C#N)(C(=O)c1c[nH]c3ccccc13)[C@]21C(=O)Nc2ccccc21	MIC	'='	500	ug.mL-1				UO_0000274					0	CHEMBL2345008	Antibacterial activity against Shigella flexneri MTCC 1457 after 24 hrs	F	BAO_0000218	organism-based format	Shigella flexneri	None	None	None	None				CHEMBL614396	Shigella flexneri	Shigella flexneri	ORGANISM	CHEMBL2331252	1	Scientific Literature	Bioorg Med Chem Lett	2013	None				500
CHEMBL2335438		None	487.52	0	3.54	7a	CN1C[C@](C#N)(C(=O)c2c[nH]c3ccccc23)[C@]2(C(=O)Nc3ccccc32)[C@@]12C(=O)Nc1ccccc12	MIC	'='	500	ug.mL-1				UO_0000274					0	CHEMBL2345008	Antibacterial activity against Shigella flexneri MTCC 1457 after 24 hrs	F	BAO_0000218	organism-based format	Shigella flexneri	None	None	None	None				CHEMBL614396	Shigella flexneri	Shigella flexneri	ORGANISM	CHEMBL2331252	1	Scientific Literature	Bioorg Med Chem Lett	2013	None				500
CHEMBL2335062		None	525.57	1	3.57	7i	C#CCN1C(=O)[C@@]2(c3ccccc31)N(C)C[C@](C#N)(C(=O)c1c[nH]c3ccccc13)[C@]21C(=O)Nc2ccccc21	MIC	'='	500	ug.mL-1				UO_0000274					0	CHEMBL2345008	Antibacterial activity against Shigella flexneri MTCC 1457 after 24 hrs	F	BAO_0000218	organism-based format	Shigella flexneri	None	None	None	None				CHEMBL614396	Shigella flexneri	Shigella flexneri	ORGANISM	CHEMBL2331252	1	Scientific Literature	Bioorg Med Chem Lett	2013	None				500
CHEMBL2335060		None	571.68	2	5.52	7g	CCCCCCN1C(=O)[C@@]2(c3ccccc31)N(C)C[C@](C#N)(C(=O)c1c[nH]c3ccccc13)[C@]21C(=O)Nc2ccccc21	MIC	'='	500	ug.mL-1				UO_0000274					0	CHEMBL2345008	Antibacterial activity against Shigella flexneri MTCC 1457 after 24 hrs	F	BAO_0000218	organism-based format	Shigella flexneri	None	None	None	None				CHEMBL614396	Shigella flexneri	Shigella flexneri	ORGANISM	CHEMBL2331252	1	Scientific Literature	Bioorg Med Chem Lett	2013	None				500
CHEMBL2335433		None	505.51	1	3.68	7n	CN1C[C@](C#N)(C(=O)c2c[nH]c3ccccc23)[C@]2(C(=O)Nc3ccccc32)[C@@]12C(=O)Nc1ccc(F)cc12	MIC	'='	500	ug.mL-1				UO_0000274					0	CHEMBL2345008	Antibacterial activity against Shigella flexneri MTCC 1457 after 24 hrs	F	BAO_0000218	organism-based format	Shigella flexneri	None	None	None	None				CHEMBL614396	Shigella flexneri	Shigella flexneri	ORGANISM	CHEMBL2331252	1	Scientific Literature	Bioorg Med Chem Lett	2013	None				500
CHEMBL391414		None	398.51	1	7.57	3d	c1ccc(-c2[nH]c3ccccc3c2Cc2c(-c3ccccc3)[nH]c3ccccc23)cc1	MIC	'>'	500	ug.mL-1				UO_0000274					0	CHEMBL2438960	Antibacterial activity against Shigella flexneri assessed as growth inhibition by agar plate method	F	BAO_0000218	organism-based format	Shigella flexneri	None	None	None	None				CHEMBL614396	Shigella flexneri	Shigella flexneri	ORGANISM	CHEMBL2434908	1	Scientific Literature	Med Chem Res	2013	None				500
CHEMBL2335434		None	521.96	1	4.2	7o	CN1C[C@](C#N)(C(=O)c2c[nH]c3ccccc23)[C@]2(C(=O)Nc3ccccc32)[C@@]12C(=O)Nc1ccc(Cl)cc12	MIC	'='	1000	ug.mL-1				UO_0000274					0	CHEMBL2345008	Antibacterial activity against Shigella flexneri MTCC 1457 after 24 hrs	F	BAO_0000218	organism-based format	Shigella flexneri	None	None	None	None				CHEMBL614396	Shigella flexneri	Shigella flexneri	ORGANISM	CHEMBL2331252	1	Scientific Literature	Bioorg Med Chem Lett	2013	None				1000
CHEMBL3289258		None	385.44	0	4.28	6d	N#CC1=C(N)[C@]2(C(=O)Nc3ccccc32)[C@@H](c2ccccc2F)[C@@H]2CCCC=C12	MIC	'='	1000	ug.mL-1				UO_0000274					0	CHEMBL3294423	Antimicrobial activity against Shigella flexneri MTCC 1457 assessed as absence of visible growth after 48 to 72 hrs	F	BAO_0000218	organism-based format	Shigella flexneri	None	None	None	None				CHEMBL614396	Shigella flexneri	Shigella flexneri	ORGANISM	CHEMBL3286367	1	Scientific Literature	Eur J Med Chem	2014	None				1000
CHEMBL56325		None	350.43	0	1.93	36	Cc1cc(N2CCOCC2)nc2cc(Cc3cnc(N)nc3N)ccc12	MIC	'='	1000	ug.mL-1				UO_0000274					0	CHEMBL802299	Comparative in vitro antibacterial activity of compound with trimethoprim against Shigella flexneri CN6007	F	BAO_0000218	organism-based format	Shigella flexneri	None	None	None	None				CHEMBL614396	Shigella flexneri	Shigella flexneri	ORGANISM	CHEMBL1124567	1	Scientific Literature	J Med Chem	1989	None				1000
CHEMBL2335436		None	613.42	1	4.15	7q	CN1C[C@](C#N)(C(=O)c2c[nH]c3ccccc23)[C@]2(C(=O)Nc3ccccc32)[C@@]12C(=O)Nc1ccc(I)cc12	MIC	'='	1000	ug.mL-1				UO_0000274					0	CHEMBL2345008	Antibacterial activity against Shigella flexneri MTCC 1457 after 24 hrs	F	BAO_0000218	organism-based format	Shigella flexneri	None	None	None	None				CHEMBL614396	Shigella flexneri	Shigella flexneri	ORGANISM	CHEMBL2331252	1	Scientific Literature	Bioorg Med Chem Lett	2013	None				1000
CHEMBL3289255		None	381.48	0	4.45	6a	Cc1ccc([C@H]2[C@@H]3CCCC=C3C(C#N)=C(N)[C@]23C(=O)Nc2ccccc23)cc1	MIC	'='	1000	ug.mL-1				UO_0000274					0	CHEMBL3294423	Antimicrobial activity against Shigella flexneri MTCC 1457 assessed as absence of visible growth after 48 to 72 hrs	F	BAO_0000218	organism-based format	Shigella flexneri	None	None	None	None				CHEMBL614396	Shigella flexneri	Shigella flexneri	ORGANISM	CHEMBL3286367	1	Scientific Literature	Eur J Med Chem	2014	None				1000
CHEMBL3289260		None	446.35	0	4.9	6f	N#CC1=C(N)[C@]2(C(=O)Nc3ccccc32)[C@@H](c2ccc(Br)cc2)[C@@H]2CCCC=C12	MIC	'='	1000	ug.mL-1				UO_0000274					0	CHEMBL3294423	Antimicrobial activity against Shigella flexneri MTCC 1457 assessed as absence of visible growth after 48 to 72 hrs	F	BAO_0000218	organism-based format	Shigella flexneri	None	None	None	None				CHEMBL614396	Shigella flexneri	Shigella flexneri	ORGANISM	CHEMBL3286367	1	Scientific Literature	Eur J Med Chem	2014	None				1000
CHEMBL277176		None	328.46	0	3.53	11	CC(C)(C)c1cc(Cc2cnc(N)nc2N)cc(C(C)(C)C)c1O	MIC	'>'	1000	ug.mL-1				UO_0000274					0	CHEMBL803870	Inhibition of growth of Shigella flexneri (CN6007) measured as MIC compound/MIC Trimethoprim	F	BAO_0000218	organism-based format	Shigella flexneri	None	None	None	None				CHEMBL614396	Shigella flexneri	Shigella flexneri	ORGANISM	CHEMBL1124217	1	Scientific Literature	J Med Chem	1988	None				1000
CHEMBL3289243		None	394.47	0	4.62	4a	Cc1ccc([C@H]2[C@@H]3CCCC=C3C(C#N)=C(N)C23C(=O)c2ccccc2C3=O)cc1	MIC	'='	1000	ug.mL-1				UO_0000274					0	CHEMBL3294423	Antimicrobial activity against Shigella flexneri MTCC 1457 assessed as absence of visible growth after 48 to 72 hrs	F	BAO_0000218	organism-based format	Shigella flexneri	None	None	None	None				CHEMBL614396	Shigella flexneri	Shigella flexneri	ORGANISM	CHEMBL3286367	1	Scientific Literature	Eur J Med Chem	2014	None				1000
CHEMBL2335061		None	527.58	1	4.12	7h	C=CCN1C(=O)[C@@]2(c3ccccc31)N(C)C[C@](C#N)(C(=O)c1c[nH]c3ccccc13)[C@]21C(=O)Nc2ccccc21	MIC	'='	1000	ug.mL-1				UO_0000274					0	CHEMBL2345008	Antibacterial activity against Shigella flexneri MTCC 1457 after 24 hrs	F	BAO_0000218	organism-based format	Shigella flexneri	None	None	None	None				CHEMBL614396	Shigella flexneri	Shigella flexneri	ORGANISM	CHEMBL2331252	1	Scientific Literature	Bioorg Med Chem Lett	2013	None				1000
CHEMBL252517		None	308.38	0	4.61	1; Biflorin	CC(C)=CCCC1=COC2=C(C)C(=O)C(=O)c3c(C)ccc1c32	MIC	'>='	1024	ug.mL-1				UO_0000274					0	CHEMBL3757773	Antibacterial activity against Shigella flexneri ATCC 12022 after 24 hrs by broth microdilution method	F	BAO_0000218	organism-based format	Shigella flexneri	None	None	None	None				CHEMBL614396	Shigella flexneri	Shigella flexneri	ORGANISM	CHEMBL3751737	1	Scientific Literature	Bioorg Med Chem Lett	2016	None				1024
CHEMBL25308	FARNESOL	None	222.37	0	4.4	tt-Farnesol	CC(C)=CCC/C(C)=C/CC/C(C)=C/CO	MIC	'>'	1024	ug.mL-1				UO_0000274					0	CHEMBL4826891	Antibacterial activity against Shigella flexneri CCCD S006 assessed as inhibition of bacterial growth incubated for 24 hrs by microdilution assay	F	BAO_0000218	organism-based format	Shigella flexneri	None	None	None	None				CHEMBL614396	Shigella flexneri	Shigella flexneri	ORGANISM	CHEMBL4825691	1	Scientific Literature	Bioorg Med Chem Lett	2021	None	TIME = 24.0 hr			1024
