# Supplementary material for: A dual functional inhibitory molecule to combat GyrA-ParC and associated mutants in fluoroquinolone-resistant Shigella flexneri causing shigellosis: an ML guided and quantum simulation-based in silico approach
Source: Front Bioinform. 2026 Jun 10;6:1765216. doi: 10.3389/fbinf.2026.1765216 (PMC13291547; doi:10.3389/fbinf.2026.1765216)
Supplement: Supplementary file 7 [file Table7.xlsx]

## Sheet: 1_Virtual Screening Vs GyrA_WT
Compounds	Affinity (kcal/mol)
Ciprofloxacin	-6.3
CA_1432	-7.8
CA_2908	-7.6
CA_2491	-7.5
CA_2177	-7.5
CA_2476	-7.5
CA_83	-7.5
CA_1617	-7.4
CA_581	-7.4
CA_2410	-7.4
CA_3218	-7.4
CA_2005	-7.3
CA_2661	-7.3
CA_1217	-7.3
CA_1275	-7.3
CA_1415	-7.3
CA_1894	-7.3
CA_2409	-7.3
CA_2543	-7.3
CA_2909	-7.3
CA_2929	-7.3
CA_2949	-7.3
CA_3042	-7.3
CA_3136	-7.3
CA_390	-7.3
CA_431	-7.3
CA_582	-7.3
CA_705	-7.3
CA_861	-7.3
CA_882	-7.3
CA_1025	-7.2
CA_1048	-7.2
CA_1148	-7.2
CA_1274	-7.2
CA_1305	-7.2
CA_1342	-7.2
CA_1355	-7.2
CA_1373	-7.2
CA_1384	-7.2
CA_1386	-7.2
CA_165	-7.2
CA_1651	-7.2
CA_174	-7.2
CA_1748	-7.2
CA_1749	-7.2
CA_184	-7.2
CA_187	-7.2
CA_1938	-7.2
CA_2016	-7.2
CA_2022	-7.2
CA_2030	-7.2
CA_2031	-7.2
CA_2033	-7.2
CA_2034	-7.2
CA_2039	-7.2
CA_2087	-7.2
CA_2090	-7.2
CA_2116	-7.2
CA_2139	-7.2
CA_2249	-7.2
CA_225	-7.2
CA_226	-7.2
CA_2403	-7.2
CA_2459	-7.2
CA_2480	-7.2
CA_2730	-7.2
CA_2913	-7.2
CA_2917	-7.2
CA_2925	-7.2
CA_3327	-7.2
CA_443	-7.2
CA_698	-7.2
CA_789	-7.2
CA_1008	-7.1
CA_1183	-7.1
CA_1203	-7.1
CA_1340	-7.1
CA_1387	-7.1
CA_1541	-7.1
CA_1582	-7.1
CA_1601	-7.1
CA_161	-7.1
CA_1644	-7.1
CA_1646	-7.1
CA_1647	-7.1
CA_1653	-7.1
CA_168	-7.1
CA_1688	-7.1
CA_170	-7.1
CA_171	-7.1
CA_172	-7.1
CA_173	-7.1
CA_1746	-7.1
CA_175	-7.1
CA_1776	-7.1
CA_1777	-7.1
CA_1803	-7.1
CA_2077	-7.1
CA_2079	-7.1
CA_2080	-7.1
CA_2314	-7.1
CA_2333	-7.1
CA_2488	-7.1
CA_2494	-7.1
CA_2732	-7.1
CA_2737	-7.1
CA_2784	-7.1
CA_2808	-7.1
CA_2821	-7.1
CA_2865	-7.1
CA_2911	-7.1
CA_300	-7.1
CA_351	-7.1
CA_394	-7.1
CA_398	-7.1
CA_445	-7.1
CA_529	-7.1
CA_531	-7.1
CA_552	-7.1
CA_57	-7.1
CA_578	-7.1
CA_697	-7.1
CA_701	-7.1
CA_710	-7.1
CA_898	-7.1
CA_983	-7.1
CA_1047	-7
CA_1089	-7
CA_1146	-7
CA_1212	-7
CA_1292	-7
CA_1344	-7
CA_1352	-7
CA_1356	-7
CA_1357	-7
CA_1364	-7
CA_1409	-7
CA_1600	-7
CA_1605	-7
CA_1611	-7
CA_1612	-7
CA_1615	-7
CA_1652	-7
CA_167	-7
CA_1747	-7
CA_1989	-7
CA_2026	-7
CA_2028	-7
CA_2038	-7
CA_2040	-7
CA_2041	-7
CA_2078	-7
CA_2083	-7
CA_210	-7
CA_2167	-7
CA_2204	-7
CA_2250	-7
CA_2270	-7
CA_2289	-7
CA_2318	-7
CA_2392	-7
CA_2468	-7
CA_2475	-7
CA_251	-7
CA_2517	-7
CA_2654	-7
CA_2689	-7
CA_2731	-7
CA_2772	-7
CA_28	-7
CA_2860	-7
CA_2935	-7
CA_2997	-7
CA_301	-7
CA_3041	-7
CA_389	-7
CA_44	-7
CA_442	-7
CA_496	-7
CA_55	-7
CA_577	-7
CA_64	-7
CA_827	-7
CA_84	-7
CA_857	-7
CA_921	-7
CA_938	-7
CA_973	-7
CA_979	-7
CA_982	-7
CA_1	-6.9
CA_1027	-6.9
CA_1058	-6.9
CA_1078	-6.9
CA_109	-6.9
CA_1112	-6.9
CA_1186	-6.9
CA_1213	-6.9
CA_1251	-6.9
CA_1266	-6.9
CA_129	-6.9
CA_1318	-6.9
CA_135	-6.9
CA_1351	-6.9
CA_1408	-6.9
CA_156	-6.9
CA_1569	-6.9
CA_158	-6.9
CA_1602	-6.9
CA_1603	-6.9
CA_1608	-6.9
CA_1609	-6.9
CA_1616	-6.9
CA_1648	-6.9
CA_1650	-6.9
CA_1668	-6.9
CA_169	-6.9
CA_1812	-6.9
CA_1829	-6.9
CA_1862	-6.9
CA_1877	-6.9
CA_1895	-6.9
CA_19	-6.9
CA_2015	-6.9
CA_2018	-6.9
CA_2027	-6.9
CA_2032	-6.9
CA_2035	-6.9
CA_2036	-6.9
CA_2082	-6.9
CA_2109	-6.9
CA_2133	-6.9
CA_2134	-6.9
CA_2235	-6.9
CA_2274	-6.9
CA_2293	-6.9
CA_2312	-6.9
CA_2339	-6.9
CA_2340	-6.9
CA_2368	-6.9
CA_2396	-6.9
CA_2399	-6.9
CA_2407	-6.9
CA_246	-6.9
CA_2487	-6.9
CA_2493	-6.9
CA_2508	-6.9
CA_2515	-6.9
CA_2519	-6.9
CA_2520	-6.9
CA_2521	-6.9
CA_2522	-6.9
CA_2610	-6.9
CA_2629	-6.9
CA_2662	-6.9
CA_2679	-6.9
CA_2715	-6.9
CA_2729	-6.9
CA_2733	-6.9
CA_2735	-6.9
CA_2795	-6.9
CA_2859	-6.9
CA_2920	-6.9
CA_2932	-6.9
CA_2956	-6.9
CA_3172	-6.9
CA_3182	-6.9
CA_3249	-6.9
CA_3319	-6.9
CA_3325	-6.9
CA_350	-6.9
CA_37	-6.9
CA_391	-6.9
CA_393	-6.9
CA_413	-6.9
CA_436	-6.9
CA_5	-6.9
CA_530	-6.9
CA_612	-6.9
CA_63	-6.9
CA_737	-6.9
CA_770	-6.9
CA_818	-6.9
CA_82	-6.9
CA_839	-6.9
CA_860	-6.9
CA_878	-6.9
CA_955	-6.9
CA_1007	-6.8
CA_1029	-6.8
CA_1045	-6.8
CA_1052	-6.8
CA_1093	-6.8
CA_1102	-6.8
CA_1136	-6.8
CA_1184	-6.8
CA_1197	-6.8
CA_1224	-6.8
CA_1232	-6.8
CA_1267	-6.8
CA_1294	-6.8
CA_1324	-6.8
CA_1334	-6.8
CA_1346	-6.8
CA_1367	-6.8
CA_1528	-6.8
CA_1530	-6.8
CA_1585	-6.8
CA_159	-6.8
CA_1599	-6.8
CA_160	-6.8
CA_1604	-6.8
CA_1606	-6.8
CA_1610	-6.8
CA_1621	-6.8
CA_163	-6.8
CA_1649	-6.8
CA_166	-6.8
CA_1667	-6.8
CA_1670	-6.8
CA_1677	-6.8
CA_1695	-6.8
CA_1724	-6.8
CA_177	-6.8
CA_1774	-6.8
CA_1784	-6.8
CA_1842	-6.8
CA_1860	-6.8
CA_189	-6.8
CA_1893	-6.8
CA_1914	-6.8
CA_2017	-6.8
CA_2029	-6.8
CA_2037	-6.8
CA_2066	-6.8
CA_2069	-6.8
CA_2070	-6.8
CA_2086	-6.8
CA_2123	-6.8
CA_2138	-6.8
CA_2205	-6.8
CA_2214	-6.8
CA_2237	-6.8
CA_2238	-6.8
CA_2261	-6.8
CA_2271	-6.8
CA_2287	-6.8
CA_2343	-6.8
CA_2349	-6.8
CA_2394	-6.8
CA_2398	-6.8
CA_2417	-6.8
CA_2473	-6.8
CA_2479	-6.8
CA_2489	-6.8
CA_249	-6.8
CA_2495	-6.8
CA_2538	-6.8
CA_2558	-6.8
CA_257	-6.8
CA_2603	-6.8
CA_2626	-6.8
CA_2630	-6.8
CA_2653	-6.8
CA_2659	-6.8
CA_2678	-6.8
CA_2713	-6.8
CA_2716	-6.8
CA_2734	-6.8
CA_2740	-6.8
CA_2761	-6.8
CA_2771	-6.8
CA_2796	-6.8
CA_2874	-6.8
CA_2915	-6.8
CA_2921	-6.8
CA_2923	-6.8
CA_2934	-6.8
CA_2948	-6.8
CA_2953	-6.8
CA_2957	-6.8
CA_3065	-6.8
CA_3140	-6.8
CA_3176	-6.8
CA_3189	-6.8
CA_3197	-6.8
CA_3240	-6.8
CA_3243	-6.8
CA_3278	-6.8
CA_3295	-6.8
CA_3313	-6.8
CA_395	-6.8
CA_414	-6.8
CA_424	-6.8
CA_429	-6.8
CA_493	-6.8
CA_495	-6.8
CA_535	-6.8
CA_550	-6.8
CA_551	-6.8
CA_553	-6.8
CA_554	-6.8
CA_618	-6.8
CA_673	-6.8
CA_688	-6.8
CA_75	-6.8
CA_869	-6.8
CA_879	-6.8
CA_887	-6.8
CA_892	-6.8
CA_894	-6.8
CA_925	-6.8
CA_954	-6.8
CA_963	-6.8
CA_974	-6.8
CA_977	-6.8
CA_100	-6.7
CA_1003	-6.7
CA_1020	-6.7
CA_1023	-6.7
CA_1028	-6.7
CA_1049	-6.7
CA_1105	-6.7
CA_1108	-6.7
CA_1113	-6.7
CA_1119	-6.7
CA_113	-6.7
CA_1178	-6.7
CA_1214	-6.7
CA_1222	-6.7
CA_1237	-6.7
CA_1264	-6.7
CA_1279	-6.7
CA_1283	-6.7
CA_1302	-6.7
CA_1328	-6.7
CA_1336	-6.7
CA_1339	-6.7
CA_136	-6.7
CA_1363	-6.7
CA_1371	-6.7
CA_1376	-6.7
CA_1380	-6.7
CA_1413	-6.7
CA_1416	-6.7
CA_143	-6.7
CA_1487	-6.7
CA_157	-6.7
CA_1593	-6.7
CA_162	-6.7
CA_1660	-6.7
CA_1671	-6.7
CA_1683	-6.7
CA_1692	-6.7
CA_17	-6.7
CA_1702	-6.7
CA_1706	-6.7
CA_1711	-6.7
CA_1717	-6.7
CA_1735	-6.7
CA_176	-6.7
CA_1773	-6.7
CA_1775	-6.7
CA_1778	-6.7
CA_1821	-6.7
CA_1828	-6.7
CA_1831	-6.7
CA_1833	-6.7
CA_1841	-6.7
CA_1859	-6.7
CA_1888	-6.7
CA_1892	-6.7
CA_1910	-6.7
CA_1919	-6.7
CA_1955	-6.7
CA_197	-6.7
CA_198	-6.7
CA_1988	-6.7
CA_201	-6.7
CA_202	-6.7
CA_2021	-6.7
CA_2024	-6.7
CA_204	-6.7
CA_207	-6.7
CA_2074	-6.7
CA_2084	-6.7
CA_2093	-6.7
CA_2094	-6.7
CA_2101	-6.7
CA_2110	-6.7
CA_2120	-6.7
CA_2135	-6.7
CA_2136	-6.7
CA_2161	-6.7
CA_2175	-6.7
CA_2179	-6.7
CA_2193	-6.7
CA_2194	-6.7
CA_2206	-6.7
CA_2243	-6.7
CA_2265	-6.7
CA_2266	-6.7
CA_2267	-6.7
CA_2277	-6.7
CA_2331	-6.7
CA_2344	-6.7
CA_2347	-6.7
CA_239	-6.7
CA_2393	-6.7
CA_2395	-6.7
CA_2400	-6.7
CA_2402	-6.7
CA_2445	-6.7
CA_2474	-6.7
CA_2481	-6.7
CA_2483	-6.7
CA_2485	-6.7
CA_2533	-6.7
CA_2539	-6.7
CA_2541	-6.7
CA_2542	-6.7
CA_2544	-6.7
CA_2554	-6.7
CA_2565	-6.7
CA_2576	-6.7
CA_2583	-6.7
CA_2586	-6.7
CA_2620	-6.7
CA_2625	-6.7
CA_2632	-6.7
CA_2633	-6.7
CA_2675	-6.7
CA_2683	-6.7
CA_2691	-6.7
CA_2707	-6.7
CA_2714	-6.7
CA_2717	-6.7
CA_2783	-6.7
CA_2785	-6.7
CA_2798	-6.7
CA_2814	-6.7
CA_2852	-6.7
CA_2872	-6.7
CA_2875	-6.7
CA_2878	-6.7
CA_2885	-6.7
CA_2918	-6.7
CA_2924	-6.7
CA_2933	-6.7
CA_2937	-6.7
CA_2954	-6.7
CA_2958	-6.7
CA_2979	-6.7
CA_2980	-6.7
CA_3074	-6.7
CA_3133	-6.7
CA_3141	-6.7
CA_3183	-6.7
CA_3220	-6.7
CA_3235	-6.7
CA_3273	-6.7
CA_3282	-6.7
CA_3291	-6.7
CA_3296	-6.7
CA_3318	-6.7
CA_3336	-6.7
CA_372	-6.7
CA_41	-6.7
CA_415	-6.7
CA_492	-6.7
CA_498	-6.7
CA_532	-6.7
CA_533	-6.7
CA_539	-6.7
CA_541	-6.7
CA_566	-6.7
CA_576	-6.7
CA_615	-6.7
CA_653	-6.7
CA_661	-6.7
CA_681	-6.7
CA_686	-6.7
CA_72	-6.7
CA_758	-6.7
CA_776	-6.7
CA_779	-6.7
CA_811	-6.7
CA_825	-6.7
CA_837	-6.7
CA_853	-6.7
CA_858	-6.7
CA_863	-6.7
CA_872	-6.7
CA_891	-6.7
CA_90	-6.7
CA_920	-6.7
CA_926	-6.7
CA_968	-6.7
CA_98	-6.7
CA_984	-6.7
CA_99	-6.7
CA_1004	-6.6
CA_1006	-6.6
CA_1019	-6.6
CA_102	-6.6
CA_1042	-6.6
CA_1056	-6.6
CA_1059	-6.6
CA_1077	-6.6
CA_1092	-6.6
CA_1097	-6.6
CA_1099	-6.6
CA_1109	-6.6
CA_1127	-6.6
CA_1135	-6.6
CA_1158	-6.6
CA_1175	-6.6
CA_1176	-6.6
CA_1187	-6.6
CA_1211	-6.6
CA_1228	-6.6
CA_1231	-6.6
CA_1234	-6.6
CA_1256	-6.6
CA_1262	-6.6
CA_1296	-6.6
CA_1299	-6.6
CA_1308	-6.6
CA_1311	-6.6
CA_1322	-6.6
CA_1341	-6.6
CA_1348	-6.6
CA_1402	-6.6
CA_1404	-6.6
CA_1406	-6.6
CA_1407	-6.6
CA_15	-6.6
CA_150	-6.6
CA_1520	-6.6
CA_153	-6.6
CA_1591	-6.6
CA_1614	-6.6
CA_1622	-6.6
CA_1625	-6.6
CA_1627	-6.6
CA_1629	-6.6
CA_1630	-6.6
CA_1631	-6.6
CA_1632	-6.6
CA_1661	-6.6
CA_1663	-6.6
CA_1669	-6.6
CA_1678	-6.6
CA_1680	-6.6
CA_1687	-6.6
CA_1698	-6.6
CA_1704	-6.6
CA_1712	-6.6
CA_1736	-6.6
CA_1743	-6.6
CA_1753	-6.6
CA_1771	-6.6
CA_1772	-6.6
CA_1783	-6.6
CA_1786	-6.6
CA_1799	-6.6
CA_1820	-6.6
CA_1822	-6.6
CA_1827	-6.6
CA_183	-6.6
CA_1832	-6.6
CA_1834	-6.6
CA_1839	-6.6
CA_1844	-6.6
CA_1897	-6.6
CA_1908	-6.6
CA_191	-6.6
CA_1911	-6.6
CA_1912	-6.6
CA_1913	-6.6
CA_1920	-6.6
CA_1927	-6.6
CA_193	-6.6
CA_1939	-6.6
CA_1980	-6.6
CA_1986	-6.6
CA_1999	-6.6
CA_200	-6.6
CA_2000	-6.6
CA_2019	-6.6
CA_2055	-6.6
CA_2076	-6.6
CA_208	-6.6
CA_209	-6.6
CA_2103	-6.6
CA_2105	-6.6
CA_2119	-6.6
CA_2140	-6.6
CA_2150	-6.6
CA_2163	-6.6
CA_2174	-6.6
CA_2209	-6.6
CA_2240	-6.6
CA_2258	-6.6
CA_2284	-6.6
CA_2295	-6.6
CA_2302	-6.6
CA_2319	-6.6
CA_2325	-6.6
CA_2329	-6.6
CA_233	-6.6
CA_2336	-6.6
CA_235	-6.6
CA_2360	-6.6
CA_2364	-6.6
CA_2366	-6.6
CA_240	-6.6
CA_2404	-6.6
CA_241	-6.6
CA_2412	-6.6
CA_2413	-6.6
CA_2415	-6.6
CA_2425	-6.6
CA_2426	-6.6
CA_2428	-6.6
CA_2429	-6.6
CA_2444	-6.6
CA_245	-6.6
CA_2461	-6.6
CA_2466	-6.6
CA_2469	-6.6
CA_2497	-6.6
CA_2500	-6.6
CA_2503	-6.6
CA_2556	-6.6
CA_2559	-6.6
CA_2564	-6.6
CA_2569	-6.6
CA_2573	-6.6
CA_2575	-6.6
CA_258	-6.6
CA_2585	-6.6
CA_2601	-6.6
CA_2604	-6.6
CA_2619	-6.6
CA_2627	-6.6
CA_2643	-6.6
CA_265	-6.6
CA_2749	-6.6
CA_2766	-6.6
CA_2812	-6.6
CA_2837	-6.6
CA_2845	-6.6
CA_2853	-6.6
CA_2857	-6.6
CA_2900	-6.6
CA_2910	-6.6
CA_2914	-6.6
CA_2916	-6.6
CA_2930	-6.6
CA_2941	-6.6
CA_2951	-6.6
CA_2952	-6.6
CA_2959	-6.6
CA_296	-6.6
CA_2960	-6.6
CA_2966	-6.6
CA_2971	-6.6
CA_2977	-6.6
CA_3043	-6.6
CA_3049	-6.6
CA_3063	-6.6
CA_3096	-6.6
CA_3123	-6.6
CA_3139	-6.6
CA_3144	-6.6
CA_3162	-6.6
CA_3186	-6.6
CA_3187	-6.6
CA_3205	-6.6
CA_3214	-6.6
CA_3232	-6.6
CA_3239	-6.6
CA_3241	-6.6
CA_3245	-6.6
CA_3259	-6.6
CA_3270	-6.6
CA_3292	-6.6
CA_3323	-6.6
CA_34	-6.6
CA_374	-6.6
CA_399	-6.6
CA_408	-6.6
CA_430	-6.6
CA_501	-6.6
CA_505	-6.6
CA_509	-6.6
CA_51	-6.6
CA_510	-6.6
CA_536	-6.6
CA_538	-6.6
CA_540	-6.6
CA_548	-6.6
CA_555	-6.6
CA_556	-6.6
CA_558	-6.6
CA_560	-6.6
CA_561	-6.6
CA_585	-6.6
CA_588	-6.6
CA_590	-6.6
CA_60	-6.6
CA_603	-6.6
CA_625	-6.6
CA_652	-6.6
CA_660	-6.6
CA_662	-6.6
CA_663	-6.6
CA_677	-6.6
CA_700	-6.6
CA_71	-6.6
CA_727	-6.6
CA_736	-6.6
CA_742	-6.6
CA_748	-6.6
CA_750	-6.6
CA_755	-6.6
CA_762	-6.6
CA_787	-6.6
CA_824	-6.6
CA_830	-6.6
CA_832	-6.6
CA_849	-6.6
CA_874	-6.6
CA_89	-6.6
CA_893	-6.6
CA_93	-6.6
CA_932	-6.6
CA_935	-6.6
CA_959	-6.6
CA_985	-6.6
CA_1021	-6.5
CA_1035	-6.5
CA_1037	-6.5
CA_1038	-6.5
CA_1039	-6.5
CA_1040	-6.5
CA_1041	-6.5
CA_1075	-6.5
CA_1101	-6.5
CA_1103	-6.5
CA_1106	-6.5
CA_1107	-6.5
CA_1122	-6.5
CA_1133	-6.5
CA_1138	-6.5
CA_1159	-6.5
CA_1165	-6.5
CA_1191	-6.5
CA_1192	-6.5
CA_1240	-6.5
CA_125	-6.5
CA_1263	-6.5
CA_1277	-6.5
CA_1278	-6.5
CA_1281	-6.5
CA_1282	-6.5
CA_1288	-6.5
CA_1300	-6.5
CA_1301	-6.5
CA_1333	-6.5
CA_1337	-6.5
CA_1343	-6.5
CA_1349	-6.5
CA_1350	-6.5
CA_1353	-6.5
CA_1358	-6.5
CA_1370	-6.5
CA_1379	-6.5
CA_1400	-6.5
CA_1401	-6.5
CA_1403	-6.5
CA_141	-6.5
CA_1424	-6.5
CA_1429	-6.5
CA_144	-6.5
CA_1472	-6.5
CA_149	-6.5
CA_1498	-6.5
CA_1501	-6.5
CA_1502	-6.5
CA_1521	-6.5
CA_1526	-6.5
CA_1534	-6.5
CA_1542	-6.5
CA_1552	-6.5
CA_1561	-6.5
CA_1568	-6.5
CA_1583	-6.5
CA_1598	-6.5
CA_1613	-6.5
CA_1619	-6.5
CA_1626	-6.5
CA_1628	-6.5
CA_164	-6.5
CA_1645	-6.5
CA_1664	-6.5
CA_1682	-6.5
CA_1689	-6.5
CA_1693	-6.5
CA_1707	-6.5
CA_1732	-6.5
CA_1762	-6.5
CA_1780	-6.5
CA_1787	-6.5
CA_1810	-6.5
CA_1835	-6.5
CA_1836	-6.5
CA_1843	-6.5
CA_1845	-6.5
CA_186	-6.5
CA_1863	-6.5
CA_1885	-6.5
CA_1898	-6.5
CA_1899	-6.5
CA_1909	-6.5
CA_1917	-6.5
CA_1918	-6.5
CA_194	-6.5
CA_195	-6.5
CA_196	-6.5
CA_1991	-6.5
CA_1994	-6.5
CA_1995	-6.5
CA_2008	-6.5
CA_2025	-6.5
CA_205	-6.5
CA_206	-6.5
CA_2060	-6.5
CA_2073	-6.5
CA_2085	-6.5
CA_2091	-6.5
CA_2092	-6.5
CA_2102	-6.5
CA_2107	-6.5
CA_2115	-6.5
CA_2122	-6.5
CA_2131	-6.5
CA_2137	-6.5
CA_214	-6.5
CA_2148	-6.5
CA_2149	-6.5
CA_2151	-6.5
CA_2158	-6.5
CA_2159	-6.5
CA_2162	-6.5
CA_217	-6.5
CA_2170	-6.5
CA_2172	-6.5
CA_2176	-6.5
CA_218	-6.5
CA_2188	-6.5
CA_2252	-6.5
CA_2253	-6.5
CA_2257	-6.5
CA_2259	-6.5
CA_2260	-6.5
CA_2279	-6.5
CA_2280	-6.5
CA_2288	-6.5
CA_2296	-6.5
CA_232	-6.5
CA_2330	-6.5
CA_2345	-6.5
CA_2348	-6.5
CA_2355	-6.5
CA_2361	-6.5
CA_2371	-6.5
CA_2389	-6.5
CA_242	-6.5
CA_2430	-6.5
CA_2435	-6.5
CA_244	-6.5
CA_2470	-6.5
CA_2477	-6.5
CA_2482	-6.5
CA_2484	-6.5
CA_2501	-6.5
CA_2510	-6.5
CA_2518	-6.5
CA_254	-6.5
CA_2567	-6.5
CA_2587	-6.5
CA_2599	-6.5
CA_260	-6.5
CA_261	-6.5
CA_2628	-6.5
CA_2640	-6.5
CA_2642	-6.5
CA_2645	-6.5
CA_2672	-6.5
CA_2673	-6.5
CA_2681	-6.5
CA_2688	-6.5
CA_2747	-6.5
CA_2748	-6.5
CA_2750	-6.5
CA_2820	-6.5
CA_2829	-6.5
CA_2847	-6.5
CA_2873	-6.5
CA_2876	-6.5
CA_2884	-6.5
CA_2887	-6.5
CA_29	-6.5
CA_2905	-6.5
CA_2906	-6.5
CA_2922	-6.5
CA_295	-6.5
CA_2950	-6.5
CA_2964	-6.5
CA_2965	-6.5
CA_2972	-6.5
CA_298	-6.5
CA_2983	-6.5
CA_2984	-6.5
CA_3	-6.5
CA_3000	-6.5
CA_3031	-6.5
CA_3035	-6.5
CA_3044	-6.5
CA_3066	-6.5
CA_3087	-6.5
CA_3097	-6.5
CA_3122	-6.5
CA_3142	-6.5
CA_3188	-6.5
CA_3196	-6.5
CA_3211	-6.5
CA_3219	-6.5
CA_3247	-6.5
CA_3248	-6.5
CA_3266	-6.5
CA_3272	-6.5
CA_3274	-6.5
CA_3284	-6.5
CA_3299	-6.5
CA_3311	-6.5
CA_3328	-6.5
CA_3330	-6.5
CA_3333	-6.5
CA_36	-6.5
CA_360	-6.5
CA_364	-6.5
CA_423	-6.5
CA_427	-6.5
CA_43	-6.5
CA_434	-6.5
CA_437	-6.5
CA_438	-6.5
CA_463	-6.5
CA_48	-6.5
CA_49	-6.5
CA_494	-6.5
CA_497	-6.5
CA_499	-6.5
CA_500	-6.5
CA_503	-6.5
CA_512	-6.5
CA_514	-6.5
CA_518	-6.5
CA_519	-6.5
CA_534	-6.5
CA_549	-6.5
CA_557	-6.5
CA_559	-6.5
CA_563	-6.5
CA_564	-6.5
CA_571	-6.5
CA_573	-6.5
CA_574	-6.5
CA_575	-6.5
CA_586	-6.5
CA_606	-6.5
CA_650	-6.5
CA_659	-6.5
CA_670	-6.5
CA_675	-6.5
CA_690	-6.5
CA_691	-6.5
CA_712	-6.5
CA_728	-6.5
CA_731	-6.5
CA_74	-6.5
CA_746	-6.5
CA_749	-6.5
CA_781	-6.5
CA_793	-6.5
CA_8	-6.5
CA_806	-6.5
CA_823	-6.5
CA_833	-6.5
CA_834	-6.5
CA_838	-6.5
CA_848	-6.5
CA_852	-6.5
CA_864	-6.5
CA_866	-6.5
CA_88	-6.5
CA_888	-6.5
CA_896	-6.5
CA_9	-6.5
CA_900	-6.5
CA_902	-6.5
CA_906	-6.5
CA_91	-6.5
CA_915	-6.5
CA_919	-6.5
CA_994	-6.5
CA_101	-6.4
CA_1026	-6.4
CA_103	-6.4
CA_1046	-6.4
CA_1060	-6.4
CA_1061	-6.4
CA_1062	-6.4
CA_1070	-6.4
CA_1074	-6.4
CA_1085	-6.4
CA_1088	-6.4
CA_1094	-6.4
CA_112	-6.4
CA_1125	-6.4
CA_1130	-6.4
CA_1134	-6.4
CA_1145	-6.4
CA_1154	-6.4
CA_1171	-6.4
CA_1173	-6.4
CA_1177	-6.4
CA_1181	-6.4
CA_1236	-6.4
CA_1255	-6.4
CA_1260	-6.4
CA_1304	-6.4
CA_1307	-6.4
CA_1316	-6.4
CA_1323	-6.4
CA_1327	-6.4
CA_1331	-6.4
CA_1362	-6.4
CA_1368	-6.4
CA_137	-6.4
CA_1375	-6.4
CA_1383	-6.4
CA_1410	-6.4
CA_1411	-6.4
CA_1433	-6.4
CA_1489	-6.4
CA_1512	-6.4
CA_1523	-6.4
CA_1525	-6.4
CA_1529	-6.4
CA_1565	-6.4
CA_1570	-6.4
CA_1588	-6.4
CA_1592	-6.4
CA_1623	-6.4
CA_1673	-6.4
CA_1686	-6.4
CA_1696	-6.4
CA_1699	-6.4
CA_1728	-6.4
CA_1756	-6.4
CA_1785	-6.4
CA_1802	-6.4
CA_1809	-6.4
CA_1816	-6.4
CA_182	-6.4
CA_1830	-6.4
CA_1837	-6.4
CA_1838	-6.4
CA_185	-6.4
CA_1850	-6.4
CA_1874	-6.4
CA_1875	-6.4
CA_188	-6.4
CA_1882	-6.4
CA_1896	-6.4
CA_1904	-6.4
CA_1915	-6.4
CA_1916	-6.4
CA_1921	-6.4
CA_1922	-6.4
CA_1926	-6.4
CA_1937	-6.4
CA_1975	-6.4
CA_1977	-6.4
CA_1981	-6.4
CA_1984	-6.4
CA_1996	-6.4
CA_20	-6.4
CA_2006	-6.4
CA_2007	-6.4
CA_2009	-6.4
CA_2011	-6.4
CA_2020	-6.4
CA_2023	-6.4
CA_2042	-6.4
CA_2048	-6.4
CA_2058	-6.4
CA_2100	-6.4
CA_211	-6.4
CA_2111	-6.4
CA_2130	-6.4
CA_2132	-6.4
CA_2147	-6.4
CA_2156	-6.4
CA_216	-6.4
CA_2173	-6.4
CA_2180	-6.4
CA_219	-6.4
CA_2198	-6.4
CA_2219	-6.4
CA_222	-6.4
CA_223	-6.4
CA_2232	-6.4
CA_2234	-6.4
CA_2236	-6.4
CA_224	-6.4
CA_2247	-6.4
CA_2263	-6.4
CA_2268	-6.4
CA_2294	-6.4
CA_2305	-6.4
CA_2313	-6.4
CA_2332	-6.4
CA_2350	-6.4
CA_2363	-6.4
CA_2369	-6.4
CA_237	-6.4
CA_238	-6.4
CA_24	-6.4
CA_2408	-6.4
CA_2414	-6.4
CA_2416	-6.4
CA_2419	-6.4
CA_2431	-6.4
CA_2437	-6.4
CA_2455	-6.4
CA_2471	-6.4
CA_2472	-6.4
CA_2478	-6.4
CA_2486	-6.4
CA_2490	-6.4
CA_2496	-6.4
CA_2498	-6.4
CA_2499	-6.4
CA_2505	-6.4
CA_2506	-6.4
CA_2509	-6.4
CA_2511	-6.4
CA_2512	-6.4
CA_2514	-6.4
CA_2537	-6.4
CA_2548	-6.4
CA_2555	-6.4
CA_2557	-6.4
CA_256	-6.4
CA_2568	-6.4
CA_2574	-6.4
CA_2580	-6.4
CA_2581	-6.4
CA_2582	-6.4
CA_2584	-6.4
CA_2590	-6.4
CA_2597	-6.4
CA_2598	-6.4
CA_26	-6.4
CA_2612	-6.4
CA_2616	-6.4
CA_2639	-6.4
CA_2644	-6.4
CA_2652	-6.4
CA_2665	-6.4
CA_2669	-6.4
CA_2674	-6.4
CA_2682	-6.4
CA_2684	-6.4
CA_2687	-6.4
CA_2694	-6.4
CA_2711	-6.4
CA_2718	-6.4
CA_2736	-6.4
CA_2738	-6.4
CA_2739	-6.4
CA_2742	-6.4
CA_2743	-6.4
CA_2746	-6.4
CA_2757	-6.4
CA_2778	-6.4
CA_2780	-6.4
CA_2811	-6.4
CA_2816	-6.4
CA_2825	-6.4
CA_2849	-6.4
CA_2850	-6.4
CA_2866	-6.4
CA_2871	-6.4
CA_2877	-6.4
CA_2881	-6.4
CA_2904	-6.4
CA_2907	-6.4
CA_2926	-6.4
CA_2928	-6.4
CA_2938	-6.4
CA_2955	-6.4
CA_2962	-6.4
CA_2963	-6.4
CA_2968	-6.4
CA_2969	-6.4
CA_2970	-6.4
CA_2974	-6.4
CA_2981	-6.4
CA_2989	-6.4
CA_3002	-6.4
CA_3026	-6.4
CA_303	-6.4
CA_3030	-6.4
CA_3034	-6.4
CA_3095	-6.4
CA_3111	-6.4
CA_3117	-6.4
CA_3121	-6.4
CA_3127	-6.4
CA_3163	-6.4
CA_3166	-6.4
CA_3169	-6.4
CA_3171	-6.4
CA_3185	-6.4
CA_3190	-6.4
CA_3222	-6.4
CA_3224	-6.4
CA_3229	-6.4
CA_3244	-6.4
CA_326	-6.4
CA_3267	-6.4
CA_3268	-6.4
CA_3304	-6.4
CA_3306	-6.4
CA_331	-6.4
CA_3312	-6.4
CA_3326	-6.4
CA_3334	-6.4
CA_3335	-6.4
CA_338	-6.4
CA_35	-6.4
CA_369	-6.4
CA_375	-6.4
CA_384	-6.4
CA_396	-6.4
CA_397	-6.4
CA_403	-6.4
CA_419	-6.4
CA_440	-6.4
CA_45	-6.4
CA_451	-6.4
CA_462	-6.4
CA_47	-6.4
CA_484	-6.4
CA_487	-6.4
CA_490	-6.4
CA_504	-6.4
CA_511	-6.4
CA_52	-6.4
CA_526	-6.4
CA_537	-6.4
CA_546	-6.4
CA_562	-6.4
CA_565	-6.4
CA_570	-6.4
CA_572	-6.4
CA_579	-6.4
CA_584	-6.4
CA_595	-6.4
CA_600	-6.4
CA_608	-6.4
CA_614	-6.4
CA_617	-6.4
CA_624	-6.4
CA_634	-6.4
CA_65	-6.4
CA_658	-6.4
CA_66	-6.4
CA_666	-6.4
CA_67	-6.4
CA_7	-6.4
CA_715	-6.4
CA_723	-6.4
CA_725	-6.4
CA_739	-6.4
CA_753	-6.4
CA_757	-6.4
CA_769	-6.4
CA_771	-6.4
CA_778	-6.4
CA_786	-6.4
CA_788	-6.4
CA_799	-6.4
CA_803	-6.4
CA_820	-6.4
CA_828	-6.4
CA_829	-6.4
CA_831	-6.4
CA_851	-6.4
CA_856	-6.4
CA_881	-6.4
CA_913	-6.4
CA_936	-6.4
CA_956	-6.4
CA_97	-6.4
CA_991	-6.4
CA_995	-6.4

## Sheet: 2_Virtual Screening Vs GyrA_MT
Compounds	Affinity (Kcal/mol)
Ciprofloxacin	-6.2
CA_1432	-7.8
CA_2908	-7.7
CA_2491	-7.5
CA_83	-7.5
CA_1617	-7.5
CA_2177	-7.5
CA_2476	-7.5
CA_581	-7.5
CA_2410	-7.4
CA_3218	-7.4
CA_2087	-7.4
CA_2661	-7.4
CA_431	-7.4
CA_1275	-7.3
CA_1415	-7.3
CA_174	-7.3
CA_2005	-7.3
CA_226	-7.3
CA_2409	-7.3
CA_2543	-7.3
CA_2909	-7.3
CA_2949	-7.3
CA_3042	-7.3
CA_3136	-7.3
CA_390	-7.3
CA_705	-7.3
CA_861	-7.3
CA_882	-7.3
CA_1025	-7.2
CA_1048	-7.2
CA_1148	-7.2
CA_1217	-7.2
CA_1305	-7.2
CA_1355	-7.2
CA_1373	-7.2
CA_1384	-7.2
CA_1386	-7.2
CA_165	-7.2
CA_1651	-7.2
CA_1748	-7.2
CA_1749	-7.2
CA_184	-7.2
CA_187	-7.2
CA_1894	-7.2
CA_1938	-7.2
CA_2022	-7.2
CA_2033	-7.2
CA_2034	-7.2
CA_2039	-7.2
CA_2090	-7.2
CA_2116	-7.2
CA_2139	-7.2
CA_2249	-7.2
CA_225	-7.2
CA_2403	-7.2
CA_2459	-7.2
CA_2480	-7.2
CA_2730	-7.2
CA_2913	-7.2
CA_2925	-7.2
CA_2929	-7.2
CA_3327	-7.2
CA_582	-7.2
CA_698	-7.2
CA_789	-7.2
CA_1008	-7.1
CA_1183	-7.1
CA_1274	-7.1
CA_1342	-7.1
CA_1541	-7.1
CA_1601	-7.1
CA_161	-7.1
CA_1644	-7.1
CA_1646	-7.1
CA_1647	-7.1
CA_1653	-7.1
CA_168	-7.1
CA_1688	-7.1
CA_170	-7.1
CA_171	-7.1
CA_172	-7.1
CA_1746	-7.1
CA_1776	-7.1
CA_1777	-7.1
CA_1803	-7.1
CA_2016	-7.1
CA_2030	-7.1
CA_2031	-7.1
CA_2077	-7.1
CA_2078	-7.1
CA_2080	-7.1
CA_2314	-7.1
CA_2333	-7.1
CA_2488	-7.1
CA_2494	-7.1
CA_2732	-7.1
CA_2737	-7.1
CA_2784	-7.1
CA_2808	-7.1
CA_2821	-7.1
CA_2865	-7.1
CA_2911	-7.1
CA_2917	-7.1
CA_300	-7.1
CA_351	-7.1
CA_394	-7.1
CA_398	-7.1
CA_443	-7.1
CA_529	-7.1
CA_531	-7.1
CA_552	-7.1
CA_57	-7.1
CA_578	-7.1
CA_697	-7.1
CA_701	-7.1
CA_710	-7.1
CA_84	-7.1
CA_898	-7.1
CA_983	-7.1
CA_1047	-7
CA_1089	-7
CA_1146	-7
CA_1203	-7
CA_1212	-7
CA_1292	-7
CA_1340	-7
CA_1344	-7
CA_1356	-7
CA_1357	-7
CA_1364	-7
CA_1387	-7
CA_1409	-7
CA_1582	-7
CA_1608	-7
CA_1611	-7
CA_1612	-7
CA_1615	-7
CA_1616	-7
CA_1652	-7
CA_167	-7
CA_173	-7
CA_1747	-7
CA_175	-7
CA_2027	-7
CA_2028	-7
CA_2038	-7
CA_2040	-7
CA_2041	-7
CA_2079	-7
CA_2083	-7
CA_210	-7
CA_2167	-7
CA_2204	-7
CA_2250	-7
CA_2270	-7
CA_2289	-7
CA_2318	-7
CA_2392	-7
CA_2468	-7
CA_2475	-7
CA_251	-7
CA_2519	-7
CA_2522	-7
CA_2654	-7
CA_2689	-7
CA_2731	-7
CA_28	-7
CA_2860	-7
CA_301	-7
CA_3041	-7
CA_389	-7
CA_436	-7
CA_442	-7
CA_496	-7
CA_5	-7
CA_55	-7
CA_577	-7
CA_64	-7
CA_82	-7
CA_827	-7
CA_857	-7
CA_921	-7
CA_938	-7
CA_973	-7
CA_979	-7
CA_1	-6.9
CA_1027	-6.9
CA_1058	-6.9
CA_1078	-6.9
CA_1093	-6.9
CA_1112	-6.9
CA_1186	-6.9
CA_1197	-6.9
CA_1213	-6.9
CA_1251	-6.9
CA_1264	-6.9
CA_129	-6.9
CA_1318	-6.9
CA_135	-6.9
CA_1352	-6.9
CA_1408	-6.9
CA_1530	-6.9
CA_156	-6.9
CA_158	-6.9
CA_1600	-6.9
CA_1602	-6.9
CA_1603	-6.9
CA_1605	-6.9
CA_1609	-6.9
CA_1648	-6.9
CA_1650	-6.9
CA_1668	-6.9
CA_169	-6.9
CA_1812	-6.9
CA_1862	-6.9
CA_1877	-6.9
CA_1895	-6.9
CA_19	-6.9
CA_1989	-6.9
CA_2026	-6.9
CA_2032	-6.9
CA_2035	-6.9
CA_2036	-6.9
CA_2082	-6.9
CA_2109	-6.9
CA_2134	-6.9
CA_2214	-6.9
CA_2235	-6.9
CA_2274	-6.9
CA_2293	-6.9
CA_2312	-6.9
CA_2339	-6.9
CA_2340	-6.9
CA_2368	-6.9
CA_2396	-6.9
CA_2399	-6.9
CA_2407	-6.9
CA_246	-6.9
CA_2486	-6.9
CA_2487	-6.9
CA_2493	-6.9
CA_2515	-6.9
CA_2517	-6.9
CA_2520	-6.9
CA_2521	-6.9
CA_2610	-6.9
CA_2629	-6.9
CA_2662	-6.9
CA_2679	-6.9
CA_2715	-6.9
CA_2729	-6.9
CA_2733	-6.9
CA_2735	-6.9
CA_2795	-6.9
CA_2859	-6.9
CA_2920	-6.9
CA_2932	-6.9
CA_2935	-6.9
CA_2956	-6.9
CA_2997	-6.9
CA_3172	-6.9
CA_3182	-6.9
CA_3240	-6.9
CA_3319	-6.9
CA_3325	-6.9
CA_350	-6.9
CA_37	-6.9
CA_393	-6.9
CA_413	-6.9
CA_44	-6.9
CA_445	-6.9
CA_530	-6.9
CA_612	-6.9
CA_63	-6.9
CA_737	-6.9
CA_770	-6.9
CA_839	-6.9
CA_860	-6.9
CA_892	-6.9
CA_955	-6.9
CA_982	-6.9
CA_1007	-6.8
CA_1029	-6.8
CA_1052	-6.8
CA_109	-6.8
CA_1113	-6.8
CA_1184	-6.8
CA_1224	-6.8
CA_1232	-6.8
CA_1266	-6.8
CA_1294	-6.8
CA_1324	-6.8
CA_1334	-6.8
CA_1346	-6.8
CA_1351	-6.8
CA_1367	-6.8
CA_1411	-6.8
CA_1528	-6.8
CA_1569	-6.8
CA_1585	-6.8
CA_159	-6.8
CA_1599	-6.8
CA_1604	-6.8
CA_1610	-6.8
CA_1613	-6.8
CA_1621	-6.8
CA_163	-6.8
CA_1649	-6.8
CA_166	-6.8
CA_1667	-6.8
CA_1670	-6.8
CA_1695	-6.8
CA_17	-6.8
CA_1724	-6.8
CA_1829	-6.8
CA_1842	-6.8
CA_1860	-6.8
CA_189	-6.8
CA_1893	-6.8
CA_2015	-6.8
CA_2017	-6.8
CA_2018	-6.8
CA_2024	-6.8
CA_2029	-6.8
CA_2037	-6.8
CA_2066	-6.8
CA_2069	-6.8
CA_2070	-6.8
CA_2086	-6.8
CA_2123	-6.8
CA_2133	-6.8
CA_2138	-6.8
CA_2205	-6.8
CA_2237	-6.8
CA_2238	-6.8
CA_2261	-6.8
CA_2343	-6.8
CA_2349	-6.8
CA_2394	-6.8
CA_2398	-6.8
CA_2417	-6.8
CA_2479	-6.8
CA_2489	-6.8
CA_249	-6.8
CA_2495	-6.8
CA_2508	-6.8
CA_2538	-6.8
CA_2558	-6.8
CA_257	-6.8
CA_2603	-6.8
CA_2626	-6.8
CA_2653	-6.8
CA_2678	-6.8
CA_2716	-6.8
CA_2734	-6.8
CA_2740	-6.8
CA_2771	-6.8
CA_2796	-6.8
CA_2872	-6.8
CA_2874	-6.8
CA_2915	-6.8
CA_2921	-6.8
CA_2923	-6.8
CA_2934	-6.8
CA_2948	-6.8
CA_2953	-6.8
CA_2957	-6.8
CA_3141	-6.8
CA_3176	-6.8
CA_3189	-6.8
CA_3243	-6.8
CA_3249	-6.8
CA_3278	-6.8
CA_3295	-6.8
CA_3296	-6.8
CA_3313	-6.8
CA_391	-6.8
CA_395	-6.8
CA_414	-6.8
CA_424	-6.8
CA_429	-6.8
CA_493	-6.8
CA_495	-6.8
CA_550	-6.8
CA_553	-6.8
CA_554	-6.8
CA_618	-6.8
CA_673	-6.8
CA_75	-6.8
CA_818	-6.8
CA_869	-6.8
CA_878	-6.8
CA_879	-6.8
CA_887	-6.8
CA_894	-6.8
CA_954	-6.8
CA_963	-6.8
CA_974	-6.8
CA_977	-6.8
CA_100	-6.7
CA_1003	-6.7
CA_1006	-6.7
CA_1020	-6.7
CA_1023	-6.7
CA_1028	-6.7
CA_1049	-6.7
CA_1105	-6.7
CA_1108	-6.7
CA_1119	-6.7
CA_113	-6.7
CA_1136	-6.7
CA_1178	-6.7
CA_1214	-6.7
CA_1222	-6.7
CA_1237	-6.7
CA_1267	-6.7
CA_1279	-6.7
CA_1283	-6.7
CA_1296	-6.7
CA_1301	-6.7
CA_1302	-6.7
CA_1336	-6.7
CA_1339	-6.7
CA_1341	-6.7
CA_136	-6.7
CA_1363	-6.7
CA_1371	-6.7
CA_1376	-6.7
CA_1380	-6.7
CA_1402	-6.7
CA_1413	-6.7
CA_1416	-6.7
CA_143	-6.7
CA_1471	-6.7
CA_1487	-6.7
CA_150	-6.7
CA_157	-6.7
CA_1593	-6.7
CA_160	-6.7
CA_1606	-6.7
CA_1607	-6.7
CA_162	-6.7
CA_1660	-6.7
CA_1677	-6.7
CA_1692	-6.7
CA_1702	-6.7
CA_1706	-6.7
CA_1711	-6.7
CA_1717	-6.7
CA_176	-6.7
CA_177	-6.7
CA_1773	-6.7
CA_1774	-6.7
CA_1778	-6.7
CA_1784	-6.7
CA_1799	-6.7
CA_1821	-6.7
CA_1828	-6.7
CA_1841	-6.7
CA_1859	-6.7
CA_1888	-6.7
CA_1892	-6.7
CA_1910	-6.7
CA_1914	-6.7
CA_1919	-6.7
CA_1955	-6.7
CA_198	-6.7
CA_201	-6.7
CA_204	-6.7
CA_207	-6.7
CA_2074	-6.7
CA_2084	-6.7
CA_2093	-6.7
CA_2101	-6.7
CA_2110	-6.7
CA_2119	-6.7
CA_2120	-6.7
CA_2131	-6.7
CA_2135	-6.7
CA_2136	-6.7
CA_2161	-6.7
CA_2174	-6.7
CA_2175	-6.7
CA_2179	-6.7
CA_2193	-6.7
CA_2194	-6.7
CA_2206	-6.7
CA_2243	-6.7
CA_2265	-6.7
CA_2266	-6.7
CA_2267	-6.7
CA_2271	-6.7
CA_2287	-6.7
CA_2331	-6.7
CA_2344	-6.7
CA_2347	-6.7
CA_239	-6.7
CA_2393	-6.7
CA_2395	-6.7
CA_2400	-6.7
CA_2402	-6.7
CA_245	-6.7
CA_2473	-6.7
CA_2474	-6.7
CA_2481	-6.7
CA_2483	-6.7
CA_2485	-6.7
CA_2533	-6.7
CA_2539	-6.7
CA_2541	-6.7
CA_2542	-6.7
CA_2544	-6.7
CA_2554	-6.7
CA_2565	-6.7
CA_2576	-6.7
CA_2583	-6.7
CA_2586	-6.7
CA_2620	-6.7
CA_2630	-6.7
CA_2632	-6.7
CA_2633	-6.7
CA_2659	-6.7
CA_2675	-6.7
CA_2683	-6.7
CA_2691	-6.7
CA_2707	-6.7
CA_2713	-6.7
CA_2714	-6.7
CA_2717	-6.7
CA_2761	-6.7
CA_2772	-6.7
CA_2814	-6.7
CA_2845	-6.7
CA_2852	-6.7
CA_2875	-6.7
CA_2878	-6.7
CA_2885	-6.7
CA_2918	-6.7
CA_2924	-6.7
CA_2933	-6.7
CA_2937	-6.7
CA_2954	-6.7
CA_2979	-6.7
CA_2980	-6.7
CA_3043	-6.7
CA_3063	-6.7
CA_3065	-6.7
CA_3074	-6.7
CA_3133	-6.7
CA_3220	-6.7
CA_3235	-6.7
CA_3273	-6.7
CA_3282	-6.7
CA_3291	-6.7
CA_3336	-6.7
CA_34	-6.7
CA_372	-6.7
CA_41	-6.7
CA_415	-6.7
CA_492	-6.7
CA_498	-6.7
CA_532	-6.7
CA_533	-6.7
CA_535	-6.7
CA_539	-6.7
CA_541	-6.7
CA_551	-6.7
CA_566	-6.7
CA_576	-6.7
CA_615	-6.7
CA_653	-6.7
CA_661	-6.7
CA_681	-6.7
CA_686	-6.7
CA_688	-6.7
CA_72	-6.7
CA_748	-6.7
CA_758	-6.7
CA_776	-6.7
CA_779	-6.7
CA_825	-6.7
CA_837	-6.7
CA_853	-6.7
CA_858	-6.7
CA_863	-6.7
CA_872	-6.7
CA_891	-6.7
CA_90	-6.7
CA_925	-6.7
CA_926	-6.7
CA_968	-6.7
CA_98	-6.7
CA_984	-6.7
CA_99	-6.7
CA_1004	-6.6
CA_1019	-6.6
CA_102	-6.6
CA_1042	-6.6
CA_1045	-6.6
CA_1056	-6.6
CA_1059	-6.6
CA_1077	-6.6
CA_1092	-6.6
CA_1097	-6.6
CA_1099	-6.6
CA_1101	-6.6
CA_1102	-6.6
CA_1109	-6.6
CA_1127	-6.6
CA_1135	-6.6
CA_1158	-6.6
CA_1175	-6.6
CA_1176	-6.6
CA_1187	-6.6
CA_1192	-6.6
CA_1211	-6.6
CA_1228	-6.6
CA_1231	-6.6
CA_1234	-6.6
CA_1236	-6.6
CA_1256	-6.6
CA_1262	-6.6
CA_1263	-6.6
CA_1282	-6.6
CA_1299	-6.6
CA_1308	-6.6
CA_1322	-6.6
CA_1328	-6.6
CA_1338	-6.6
CA_1348	-6.6
CA_1354	-6.6
CA_1404	-6.6
CA_1406	-6.6
CA_1407	-6.6
CA_1424	-6.6
CA_1429	-6.6
CA_1517	-6.6
CA_153	-6.6
CA_1591	-6.6
CA_1614	-6.6
CA_1622	-6.6
CA_1625	-6.6
CA_1626	-6.6
CA_1627	-6.6
CA_1629	-6.6
CA_1630	-6.6
CA_1631	-6.6
CA_1632	-6.6
CA_1669	-6.6
CA_1671	-6.6
CA_1678	-6.6
CA_1683	-6.6
CA_1698	-6.6
CA_1712	-6.6
CA_1736	-6.6
CA_1743	-6.6
CA_1753	-6.6
CA_1771	-6.6
CA_1772	-6.6
CA_1775	-6.6
CA_1783	-6.6
CA_1786	-6.6
CA_1820	-6.6
CA_1822	-6.6
CA_1827	-6.6
CA_183	-6.6
CA_1831	-6.6
CA_1832	-6.6
CA_1833	-6.6
CA_1834	-6.6
CA_1839	-6.6
CA_1897	-6.6
CA_1908	-6.6
CA_191	-6.6
CA_1911	-6.6
CA_1912	-6.6
CA_1913	-6.6
CA_1918	-6.6
CA_1920	-6.6
CA_1927	-6.6
CA_193	-6.6
CA_1939	-6.6
CA_197	-6.6
CA_1986	-6.6
CA_1988	-6.6
CA_1995	-6.6
CA_200	-6.6
CA_2000	-6.6
CA_2019	-6.6
CA_202	-6.6
CA_2021	-6.6
CA_2055	-6.6
CA_2076	-6.6
CA_208	-6.6
CA_209	-6.6
CA_2094	-6.6
CA_2103	-6.6
CA_2105	-6.6
CA_2158	-6.6
CA_2209	-6.6
CA_2258	-6.6
CA_2259	-6.6
CA_2277	-6.6
CA_2284	-6.6
CA_2295	-6.6
CA_2302	-6.6
CA_2319	-6.6
CA_2336	-6.6
CA_235	-6.6
CA_2360	-6.6
CA_2366	-6.6
CA_240	-6.6
CA_2404	-6.6
CA_241	-6.6
CA_2413	-6.6
CA_2415	-6.6
CA_2425	-6.6
CA_2426	-6.6
CA_2428	-6.6
CA_2429	-6.6
CA_2444	-6.6
CA_2445	-6.6
CA_2461	-6.6
CA_2466	-6.6
CA_2469	-6.6
CA_2470	-6.6
CA_2497	-6.6
CA_2500	-6.6
CA_2503	-6.6
CA_254	-6.6
CA_2556	-6.6
CA_2559	-6.6
CA_2564	-6.6
CA_2569	-6.6
CA_2575	-6.6
CA_258	-6.6
CA_2585	-6.6
CA_2601	-6.6
CA_2624	-6.6
CA_2625	-6.6
CA_2627	-6.6
CA_2673	-6.6
CA_2749	-6.6
CA_2766	-6.6
CA_2783	-6.6
CA_2785	-6.6
CA_2812	-6.6
CA_2837	-6.6
CA_2853	-6.6
CA_2857	-6.6
CA_2900	-6.6
CA_2910	-6.6
CA_2914	-6.6
CA_2916	-6.6
CA_2927	-6.6
CA_2930	-6.6
CA_2941	-6.6
CA_2951	-6.6
CA_2952	-6.6
CA_2958	-6.6
CA_2959	-6.6
CA_296	-6.6
CA_2960	-6.6
CA_2966	-6.6
CA_2971	-6.6
CA_2977	-6.6
CA_3049	-6.6
CA_3096	-6.6
CA_3123	-6.6
CA_3139	-6.6
CA_3140	-6.6
CA_3144	-6.6
CA_3183	-6.6
CA_3186	-6.6
CA_3187	-6.6
CA_3197	-6.6
CA_3205	-6.6
CA_3214	-6.6
CA_3232	-6.6
CA_3239	-6.6
CA_3241	-6.6
CA_3245	-6.6
CA_3270	-6.6
CA_3276	-6.6
CA_3292	-6.6
CA_3318	-6.6
CA_3323	-6.6
CA_374	-6.6
CA_399	-6.6
CA_43	-6.6
CA_430	-6.6
CA_49	-6.6
CA_500	-6.6
CA_501	-6.6
CA_505	-6.6
CA_509	-6.6
CA_51	-6.6
CA_510	-6.6
CA_514	-6.6
CA_536	-6.6
CA_538	-6.6
CA_540	-6.6
CA_548	-6.6
CA_555	-6.6
CA_556	-6.6
CA_558	-6.6
CA_559	-6.6
CA_560	-6.6
CA_561	-6.6
CA_585	-6.6
CA_588	-6.6
CA_590	-6.6
CA_60	-6.6
CA_603	-6.6
CA_652	-6.6
CA_660	-6.6
CA_677	-6.6
CA_691	-6.6
CA_700	-6.6
CA_71	-6.6
CA_712	-6.6
CA_736	-6.6
CA_742	-6.6
CA_750	-6.6
CA_755	-6.6
CA_762	-6.6
CA_787	-6.6
CA_811	-6.6
CA_824	-6.6
CA_830	-6.6
CA_832	-6.6
CA_849	-6.6
CA_874	-6.6
CA_89	-6.6
CA_893	-6.6
CA_896	-6.6
CA_915	-6.6
CA_920	-6.6
CA_93	-6.6
CA_932	-6.6
CA_935	-6.6
CA_959	-6.6
CA_985	-6.6
CA_1021	-6.5
CA_1026	-6.5
CA_1035	-6.5
CA_1038	-6.5
CA_1039	-6.5
CA_1040	-6.5
CA_1062	-6.5
CA_1075	-6.5
CA_1103	-6.5
CA_1106	-6.5
CA_1107	-6.5
CA_1122	-6.5
CA_1133	-6.5
CA_1134	-6.5
CA_1165	-6.5
CA_1191	-6.5
CA_1240	-6.5
CA_125	-6.5
CA_1278	-6.5
CA_1288	-6.5
CA_1311	-6.5
CA_1333	-6.5
CA_1343	-6.5
CA_1349	-6.5
CA_1350	-6.5
CA_1353	-6.5
CA_1358	-6.5
CA_1370	-6.5
CA_1379	-6.5
CA_1400	-6.5
CA_1401	-6.5
CA_1403	-6.5
CA_141	-6.5
CA_144	-6.5
CA_1472	-6.5
CA_149	-6.5
CA_1498	-6.5
CA_15	-6.5
CA_1501	-6.5
CA_1502	-6.5
CA_1521	-6.5
CA_1526	-6.5
CA_1529	-6.5
CA_1534	-6.5
CA_1542	-6.5
CA_1561	-6.5
CA_1570	-6.5
CA_1583	-6.5
CA_1592	-6.5
CA_1619	-6.5
CA_1628	-6.5
CA_164	-6.5
CA_1661	-6.5
CA_1663	-6.5
CA_1664	-6.5
CA_1680	-6.5
CA_1682	-6.5
CA_1687	-6.5
CA_1689	-6.5
CA_1693	-6.5
CA_1696	-6.5
CA_1704	-6.5
CA_1707	-6.5
CA_1732	-6.5
CA_1762	-6.5
CA_1780	-6.5
CA_1787	-6.5
CA_1802	-6.5
CA_1810	-6.5
CA_1835	-6.5
CA_1836	-6.5
CA_1843	-6.5
CA_1844	-6.5
CA_1845	-6.5
CA_186	-6.5
CA_1863	-6.5
CA_1885	-6.5
CA_1898	-6.5
CA_1899	-6.5
CA_1909	-6.5
CA_1917	-6.5
CA_1922	-6.5
CA_194	-6.5
CA_195	-6.5
CA_196	-6.5
CA_1980	-6.5
CA_1991	-6.5
CA_1996	-6.5
CA_1999	-6.5
CA_2025	-6.5
CA_205	-6.5
CA_206	-6.5
CA_2060	-6.5
CA_2085	-6.5
CA_2091	-6.5
CA_2092	-6.5
CA_2115	-6.5
CA_2122	-6.5
CA_2137	-6.5
CA_214	-6.5
CA_2140	-6.5
CA_2148	-6.5
CA_2149	-6.5
CA_2150	-6.5
CA_2151	-6.5
CA_2159	-6.5
CA_2162	-6.5
CA_2163	-6.5
CA_217	-6.5
CA_2170	-6.5
CA_2176	-6.5
CA_218	-6.5
CA_2188	-6.5
CA_2234	-6.5
CA_2240	-6.5
CA_2252	-6.5
CA_2253	-6.5
CA_2260	-6.5
CA_2263	-6.5
CA_2279	-6.5
CA_2280	-6.5
CA_2288	-6.5
CA_2296	-6.5
CA_232	-6.5
CA_2325	-6.5
CA_233	-6.5
CA_2330	-6.5
CA_2345	-6.5
CA_2348	-6.5
CA_2355	-6.5
CA_2361	-6.5
CA_2364	-6.5
CA_2412	-6.5
CA_242	-6.5
CA_2430	-6.5
CA_2435	-6.5
CA_244	-6.5
CA_247	-6.5
CA_2477	-6.5
CA_2482	-6.5
CA_2484	-6.5
CA_2490	-6.5
CA_2501	-6.5
CA_2518	-6.5
CA_2534	-6.5
CA_2555	-6.5
CA_2573	-6.5
CA_2580	-6.5
CA_2587	-6.5
CA_260	-6.5
CA_261	-6.5
CA_2619	-6.5
CA_2628	-6.5
CA_2640	-6.5
CA_2642	-6.5
CA_2645	-6.5
CA_265	-6.5
CA_2672	-6.5
CA_2681	-6.5
CA_2687	-6.5
CA_2688	-6.5
CA_2743	-6.5
CA_2747	-6.5
CA_2750	-6.5
CA_2820	-6.5
CA_2829	-6.5
CA_2873	-6.5
CA_2876	-6.5
CA_2877	-6.5
CA_2884	-6.5
CA_2887	-6.5
CA_29	-6.5
CA_2905	-6.5
CA_2906	-6.5
CA_2964	-6.5
CA_2965	-6.5
CA_2970	-6.5
CA_2972	-6.5
CA_298	-6.5
CA_2983	-6.5
CA_2984	-6.5
CA_3	-6.5
CA_3000	-6.5
CA_3030	-6.5
CA_3031	-6.5
CA_3035	-6.5
CA_3087	-6.5
CA_3097	-6.5
CA_3121	-6.5
CA_3122	-6.5
CA_3142	-6.5
CA_3162	-6.5
CA_3188	-6.5
CA_3190	-6.5
CA_3196	-6.5
CA_3211	-6.5
CA_3219	-6.5
CA_324	-6.5
CA_3248	-6.5
CA_3266	-6.5
CA_3272	-6.5
CA_3274	-6.5
CA_3284	-6.5
CA_3299	-6.5
CA_3311	-6.5
CA_3328	-6.5
CA_3330	-6.5
CA_3333	-6.5
CA_35	-6.5
CA_36	-6.5
CA_360	-6.5
CA_364	-6.5
CA_408	-6.5
CA_427	-6.5
CA_434	-6.5
CA_437	-6.5
CA_463	-6.5
CA_48	-6.5
CA_494	-6.5
CA_497	-6.5
CA_503	-6.5
CA_512	-6.5
CA_519	-6.5
CA_534	-6.5
CA_549	-6.5
CA_557	-6.5
CA_564	-6.5
CA_573	-6.5
CA_574	-6.5
CA_575	-6.5
CA_586	-6.5
CA_650	-6.5
CA_659	-6.5
CA_662	-6.5
CA_663	-6.5
CA_670	-6.5
CA_675	-6.5
CA_690	-6.5
CA_725	-6.5
CA_727	-6.5
CA_728	-6.5
CA_731	-6.5
CA_74	-6.5
CA_749	-6.5
CA_760	-6.5
CA_781	-6.5
CA_8	-6.5
CA_806	-6.5
CA_807	-6.5
CA_833	-6.5
CA_834	-6.5
CA_838	-6.5
CA_847	-6.5
CA_848	-6.5
CA_852	-6.5
CA_864	-6.5
CA_866	-6.5
CA_88	-6.5
CA_888	-6.5
CA_9	-6.5
CA_900	-6.5
CA_902	-6.5
CA_906	-6.5
CA_91	-6.5
CA_919	-6.5
CA_994	-6.5
CA_101	-6.4
CA_1037	-6.4
CA_1046	-6.4
CA_105	-6.4
CA_1070	-6.4
CA_1074	-6.4
CA_1076	-6.4
CA_1085	-6.4
CA_1094	-6.4
CA_112	-6.4
CA_1125	-6.4
CA_1130	-6.4
CA_1132	-6.4
CA_1154	-6.4
CA_1159	-6.4
CA_1160	-6.4
CA_1171	-6.4
CA_1173	-6.4
CA_1177	-6.4
CA_1181	-6.4
CA_1255	-6.4
CA_1277	-6.4
CA_1281	-6.4
CA_1300	-6.4
CA_1304	-6.4
CA_1316	-6.4
CA_1321	-6.4
CA_1323	-6.4
CA_1327	-6.4
CA_1331	-6.4
CA_1337	-6.4
CA_1362	-6.4
CA_1368	-6.4
CA_137	-6.4
CA_1383	-6.4
CA_1385	-6.4
CA_1410	-6.4
CA_1433	-6.4
CA_1442	-6.4
CA_1489	-6.4
CA_1506	-6.4
CA_1512	-6.4
CA_1525	-6.4
CA_1533	-6.4
CA_1552	-6.4
CA_1565	-6.4
CA_1568	-6.4
CA_1574	-6.4
CA_1588	-6.4
CA_1598	-6.4
CA_1623	-6.4
CA_1645	-6.4
CA_1686	-6.4
CA_1699	-6.4
CA_1728	-6.4
CA_1745	-6.4
CA_1756	-6.4
CA_1781	-6.4
CA_18	-6.4
CA_1801	-6.4
CA_1809	-6.4
CA_1816	-6.4
CA_182	-6.4
CA_1830	-6.4
CA_1837	-6.4
CA_1838	-6.4
CA_185	-6.4
CA_1850	-6.4
CA_1874	-6.4
CA_188	-6.4
CA_1882	-6.4
CA_1896	-6.4
CA_1904	-6.4
CA_1916	-6.4
CA_1921	-6.4
CA_1926	-6.4
CA_1937	-6.4
CA_1975	-6.4
CA_1977	-6.4
CA_1981	-6.4
CA_1984	-6.4
CA_1994	-6.4
CA_1997	-6.4
CA_20	-6.4
CA_2006	-6.4
CA_2007	-6.4
CA_2008	-6.4
CA_2009	-6.4
CA_2010	-6.4
CA_2011	-6.4
CA_2020	-6.4
CA_2023	-6.4
CA_2042	-6.4
CA_2048	-6.4
CA_2058	-6.4
CA_2073	-6.4
CA_2100	-6.4
CA_2102	-6.4
CA_2107	-6.4
CA_211	-6.4
CA_2111	-6.4
CA_212	-6.4
CA_2130	-6.4
CA_2143	-6.4
CA_2147	-6.4
CA_2156	-6.4
CA_216	-6.4
CA_2180	-6.4
CA_219	-6.4
CA_2232	-6.4
CA_2236	-6.4
CA_224	-6.4
CA_2247	-6.4
CA_2257	-6.4
CA_227	-6.4
CA_2305	-6.4
CA_2310	-6.4
CA_2313	-6.4
CA_2350	-6.4
CA_2363	-6.4
CA_2369	-6.4
CA_237	-6.4
CA_2371	-6.4
CA_238	-6.4
CA_2389	-6.4
CA_2408	-6.4
CA_2416	-6.4
CA_2419	-6.4
CA_2431	-6.4
CA_2448	-6.4
CA_2471	-6.4
CA_2472	-6.4
CA_2478	-6.4
CA_2496	-6.4
CA_2498	-6.4
CA_2499	-6.4
CA_2505	-6.4
CA_2509	-6.4
CA_2510	-6.4
CA_2511	-6.4
CA_2514	-6.4
CA_2537	-6.4
CA_2540	-6.4
CA_2548	-6.4
CA_2557	-6.4
CA_256	-6.4
CA_2567	-6.4
CA_2568	-6.4
CA_2574	-6.4
CA_2581	-6.4
CA_2584	-6.4
CA_2590	-6.4
CA_2597	-6.4
CA_2598	-6.4
CA_2599	-6.4
CA_26	-6.4
CA_2612	-6.4
CA_2614	-6.4
CA_2616	-6.4
CA_2639	-6.4
CA_2652	-6.4
CA_2665	-6.4
CA_2666	-6.4
CA_2669	-6.4
CA_2682	-6.4
CA_2684	-6.4
CA_2694	-6.4
CA_2711	-6.4
CA_2718	-6.4
CA_2738	-6.4
CA_2739	-6.4
CA_2742	-6.4
CA_2746	-6.4
CA_2748	-6.4
CA_2757	-6.4
CA_2780	-6.4
CA_2810	-6.4
CA_2811	-6.4
CA_2816	-6.4
CA_2825	-6.4
CA_2847	-6.4
CA_2849	-6.4
CA_2850	-6.4
CA_2871	-6.4
CA_2881	-6.4
CA_2904	-6.4
CA_2907	-6.4
CA_2922	-6.4
CA_295	-6.4
CA_2950	-6.4
CA_2955	-6.4
CA_2962	-6.4
CA_2963	-6.4
CA_2968	-6.4
CA_2969	-6.4
CA_2974	-6.4
CA_2981	-6.4
CA_2996	-6.4
CA_3002	-6.4
CA_3026	-6.4
CA_303	-6.4
CA_3034	-6.4
CA_3066	-6.4
CA_3082	-6.4
CA_3083	-6.4
CA_3111	-6.4
CA_3116	-6.4
CA_3127	-6.4
CA_3163	-6.4
CA_3166	-6.4
CA_3169	-6.4
CA_3185	-6.4
CA_3222	-6.4
CA_3224	-6.4
CA_3229	-6.4
CA_3247	-6.4
CA_326	-6.4
CA_3267	-6.4
CA_3268	-6.4
CA_3304	-6.4
CA_3306	-6.4
CA_3312	-6.4
CA_3326	-6.4
CA_3334	-6.4
CA_3335	-6.4
CA_338	-6.4
CA_369	-6.4
CA_375	-6.4
CA_384	-6.4
CA_39	-6.4
CA_397	-6.4
CA_403	-6.4
CA_423	-6.4
CA_438	-6.4
CA_440	-6.4
CA_45	-6.4
CA_451	-6.4
CA_462	-6.4
CA_47	-6.4
CA_484	-6.4
CA_485	-6.4
CA_487	-6.4
CA_490	-6.4
CA_499	-6.4
CA_511	-6.4
CA_518	-6.4
CA_52	-6.4
CA_526	-6.4
CA_537	-6.4
CA_546	-6.4
CA_562	-6.4
CA_563	-6.4
CA_565	-6.4
CA_571	-6.4
CA_572	-6.4
CA_584	-6.4
CA_608	-6.4
CA_61	-6.4
CA_614	-6.4
CA_617	-6.4
CA_624	-6.4
CA_634	-6.4
CA_65	-6.4
CA_658	-6.4
CA_66	-6.4
CA_666	-6.4
CA_67	-6.4
CA_7	-6.4
CA_703	-6.4
CA_704	-6.4
CA_708	-6.4
CA_715	-6.4
CA_723	-6.4
CA_732	-6.4
CA_739	-6.4
CA_746	-6.4
CA_757	-6.4
CA_761	-6.4
CA_769	-6.4
CA_771	-6.4
CA_778	-6.4
CA_780	-6.4
CA_786	-6.4
CA_793	-6.4
CA_799	-6.4
CA_803	-6.4
CA_820	-6.4
CA_823	-6.4
CA_828	-6.4
CA_829	-6.4
CA_831	-6.4
CA_851	-6.4
CA_856	-6.4
CA_870	-6.4
CA_909	-6.4
CA_914	-6.4
CA_936	-6.4
CA_94	-6.4
CA_956	-6.4
CA_97	-6.4
CA_991	-6.4
CA_995	-6.4
