# Supplementary material for: A dual functional inhibitory molecule to combat GyrA-ParC and associated mutants in fluoroquinolone-resistant Shigella flexneri causing shigellosis: an ML guided and quantum simulation-based in silico approach
Source: Front Bioinform. 2026 Jun 10;6:1765216. doi: 10.3389/fbinf.2026.1765216 (PMC13291547; doi:10.3389/fbinf.2026.1765216)
Supplement: Supplementary file 8 [file Table8.xlsx]

## Sheet: H-bond  Occupancy
Complexes	Hbonded_Amino Acid residues	Hbonded Occupancy percentage
GyrA_Wild_CA1617	VAL30	2.9
	ARG32	0.1
	ALA33	0.3
	LYS42	5.1
	VAL44	43.46
	HIS45	1.2
	ARG47	3.1
	HIS78	0.4
	HIS80	0.3
	ARG91	10.6
	Hbonded_Amino Acid residues	Hbonded Occupancy percentage
GyrA_S83L_D87N_CA1617	VAL30	0.5
	GLY31	6.1
	ARG32	0.5
	LYS42	3.3
	VAL44	48.25
	HIS45	1.4
	ARG47	8.99
	HIS80	3.4
	ASN87	7.2
	THR88	0.7
	ARG91	10.39
	Hbonded_Amino Acid residues	Hbonded Occupancy percentage
ParC_Wild_CA1617	LYS39	41.36
	GLN42	7.6
	SER80	0.5
	GLN91	1.1
	SER94	0.1
	LYS113	0.5
	THR170	1.8
	ILE172	0.8
	GLN260	4
	ARG265	0.7
	Hbonded_Amino Acid residues	Hbonded Occupancy percentage
ParC_S80I_CA1617	LYS39	60.54
	GLN42	9.49
	GLN91	0.8
	SER94	6.09
	LYS113	0.4
	THR170	1.3
	ILE172	0.6
	GLN260	3.7
